# Supplementary material for: Predicting perceived visual complexity of abstract patterns using computational measures: The influence of mirror symmetry on complexity perception
Source: PLoS One. 2017 Nov 3;12(11):e0185276. doi: 10.1371/journal.pone.0185276 (PMC5669424; doi:10.1371/journal.pone.0185276)
Supplement: S1 Dataset — Text file with tab-separated values. First row contains variable names. Variables MSA, MSB, MSC, and MSD are separate mirror symmetry measures of all four axes: MS = 100*(MSA+MSB+MSC+MSD)/4. Some predictors are given in a horizontal (“H…”) and a 90 degrees rotated vertical (“V…”) version. For all calculations, the average of the horizontal and the vertical value was used. (DAT) [file pone.0185276.s010.dat]

Pattern	APB	DCM	MS	MSA	MSB	MSC	MSD	HG	HGIF	VGIF	HPNG	VPNG	HTIF	VTIF	HJPG	VJPG	HPHCMN	VPHCMN	HPHCSD	VPHCSD	HCANMN	VCANMN	HCANSD	VCANSD	PERMN	PERSD	RMSMN	RMSSD	HPHCGIF	VPHCGIF	HCANGIF	VCANGIF	HPERGIF	VPERGIF	HRMSGIF	VRMSGIF
BROKEN_STIM_E045_C000_S00100_OC2_O01_P02_R090_M0000.png	29.8072971235	6.1488144563	74.3926969895	0.6050116438	0.6571623932	0.7619520616	0.9515817811	85.8960961226	0.0108083333	0.0117222222	0.0098388889	0.0092277778	0.0284277778	0.0288833333	0.0410277778	0.0411972222	0.0080633494	0.0080636069	0.0568805149	0.0568807943	0.0092083333	0.0092083333	0.0955173559	0.0955173559	0.0134527778	0.1152034609	0.0462962471	0.1291338420	0.0525583333	0.0540305556	0.0116111111	0.0124166667	0.0135611111	0.0143416667	0.0389333333	0.0407388889
BROKEN_STIM_E045_C000_S00100_OC2_O01_P09_R090_M1000.png	45.6335745515	53.2992774739	76.2671572305	0.7066659234	0.7071117305	0.9915188856	0.6453897497	71.0535618736	0.0099138889	0.0091527778	0.0074833333	0.0079722222	0.0263722222	0.0263833333	0.0311194444	0.0310805556	0.0056095119	0.0056089951	0.0462470151	0.0462467822	0.0065444444	0.0065444444	0.0806327027	0.0806327027	0.0117722222	0.1078594888	0.0327843345	0.1114710185	0.0400972222	0.0399222222	0.0101638889	0.0102333333	0.0123305556	0.0121138889	0.0281277778	0.0284916667
BROKEN_STIM_E045_C000_S00100_OC2_O02_P03_R090_M0000.png	25.7895048852	5.9156872621	74.6885147702	0.6680445931	0.6623141335	0.7448907375	0.9122911267	88.9133465186	0.0104416667	0.0103388889	0.0081416667	0.0083000000	0.0281222222	0.0281666667	0.0297666667	0.0297277778	0.0070995551	0.0070988952	0.0527944257	0.0527937250	0.0079138889	0.0079138889	0.0886074549	0.0886074549	0.0129611111	0.1131068355	0.0407679210	0.1229876971	0.0444972222	0.0455166667	0.0111833333	0.0111861111	0.0132527778	0.0132027778	0.0365361111	0.0365444444
BROKEN_STIM_E045_C000_S00100_OC2_O06_P04_R180_M0000.png	34.6231629601	39.5385878458	75.8337359298	0.7252359718	0.7360945126	0.9688079857	0.6032109671	79.4424599102	0.0116305556	0.0118138889	0.0092694444	0.0101388889	0.0284888889	0.0284722222	0.0443250000	0.0441194444	0.0079255827	0.0079246169	0.0551792124	0.0551790440	0.0097888889	0.0097888889	0.0984535092	0.0984535092	0.0137555556	0.1164747953	0.0470667667	0.1306909714	0.0563194444	0.0564972222	0.0122916667	0.0125166667	0.0142305556	0.0145305556	0.0397944444	0.0404611111
BROKEN_STIM_E045_C000_S00100_OC2_O07_P03_R270_M0000.png	29.2256089913	16.9461833639	77.2803191330	0.6833053388	0.7134401090	0.7289096403	0.9655576772	83.8478928142	0.0118944444	0.0114111111	0.0120472222	0.0117083333	0.0285277778	0.0285055556	0.0482555556	0.0484527778	0.0080141846	0.0080150784	0.0565159062	0.0565160342	0.0097500000	0.0097500000	0.0982596780	0.0982596780	0.0132750000	0.1144500361	0.0466606971	0.1286276209	0.0553000000	0.0557277778	0.0126583333	0.0125722222	0.0146000000	0.0144166667	0.0413250000	0.0413527778
BROKEN_STIM_E045_C000_S00100_OC2_O08_P08_R270_M1000.png	37.6541413874	17.4519514029	78.0520999005	0.7520906726	0.7552458813	0.9542911349	0.6604563071	82.8853464742	0.0117111111	0.0124250000	0.0102750000	0.0107222222	0.0284722222	0.0288500000	0.0490333333	0.0489638889	0.0085140262	0.0085136571	0.0578402554	0.0578392810	0.0104194444	0.0104194444	0.1015426426	0.1015426426	0.0137694444	0.1165327618	0.0495381303	0.1322705179	0.0601444444	0.0620916667	0.0125388889	0.0132777778	0.0144250000	0.0154750000	0.0428583333	0.0438111111
BROKEN_STIM_E045_C000_S00100_OC3_O03_P03_R090_M1000.png	35.2198338446	15.2616852323	79.7699308498	0.7705769850	0.7390286139	0.9182605491	0.7629310860	79.1004342594	0.0105555556	0.0113527778	0.0090500000	0.0090611111	0.0272722222	0.0278833333	0.0354194444	0.0354722222	0.0074833920	0.0074837767	0.0543571549	0.0543568648	0.0085166667	0.0085166667	0.0918920917	0.0918920917	0.0131138889	0.1137626949	0.0430231493	0.1252958978	0.0502833333	0.0518277778	0.0112250000	0.0121722222	0.0132750000	0.0141805556	0.0369888889	0.0384972222
BROKEN_STIM_E045_C000_S00100_OC3_O04_P08_R180_M0000.png	31.2340928881	11.6915643068	77.9416696359	0.6747309550	0.6968482596	0.9102709920	0.8358165787	84.3236735784	0.0108111111	0.0107083333	0.0102666667	0.0109194444	0.0280333333	0.0279388889	0.0427666667	0.0426333333	0.0070341803	0.0070345658	0.0534030300	0.0534032604	0.0084805556	0.0084805556	0.0916987409	0.0916987409	0.0122888889	0.1101721644	0.0407233435	0.1208519844	0.0488444444	0.0489416667	0.0115694444	0.0118638889	0.0136611111	0.0137861111	0.0349638889	0.0367583333
BROKEN_STIM_E045_C000_S00100_OC3_O06_P06_R000_M0000.png	9.8476337734	10.5889357217	80.5879304485	0.7874896569	0.7691384863	0.9767448593	0.6901442154	86.6964090368	0.0110333333	0.0111444444	0.0105111111	0.0112805556	0.0284722222	0.0285055556	0.0402166667	0.0403083333	0.0078873923	0.0078872566	0.0565141207	0.0565143215	0.0091638889	0.0091638889	0.0952887047	0.0952887047	0.0131361111	0.1138577609	0.0454846086	0.1276090343	0.0518833333	0.0513777778	0.0119777778	0.0122083333	0.0139444444	0.0139361111	0.0404361111	0.0399861111
BROKEN_STIM_E045_C000_S00100_OC3_O07_P03_R270_M1000.png	25.2905391182	6.8798426544	80.8919881571	0.6864642636	0.6869100706	0.9878179774	0.8744872147	87.6115796275	0.0110027778	0.0116944444	0.0094583333	0.0093305556	0.0285722222	0.0288222222	0.0407138889	0.0405777778	0.0082465194	0.0082466286	0.0568657447	0.0568657199	0.0094805556	0.0094805556	0.0969056278	0.0969056278	0.0137750000	0.1165559398	0.0473987068	0.1304718862	0.0557916667	0.0573833333	0.0120472222	0.0121722222	0.0138027778	0.0142888889	0.0429333333	0.0444138889
BROKEN_STIM_E045_C000_S00100_OC3_O07_P05_R000_M1000.png	16.4743403328	3.1445601683	81.8182953189	0.7602436517	0.7592847764	0.8071562675	0.9460471171	86.8181786286	0.0110750000	0.0112527778	0.0103083333	0.0090750000	0.0283277778	0.0286888889	0.0439194444	0.0440833333	0.0083107605	0.0083102925	0.0573084469	0.0573083362	0.0094916667	0.0094916667	0.0969618536	0.0969618536	0.0137861111	0.1166022814	0.0477809731	0.1309741280	0.0540972222	0.0548333333	0.0120861111	0.0124638889	0.0139138889	0.0145555556	0.0437000000	0.0433916667
BROKEN_STIM_E045_C000_S00110_OC2_O01_P04_R180_M0000.png	27.7522067574	3.6443882563	79.1548902266	0.6507458194	0.6605784714	0.9281158642	0.9267554540	86.7943316983	0.0102305556	0.0107444444	0.0100138889	0.0092916667	0.0280555556	0.0283722222	0.0393388889	0.0394333333	0.0073019612	0.0073020248	0.0546207229	0.0546206687	0.0082583333	0.0082583333	0.0904994807	0.0904994807	0.0126416667	0.1117223774	0.0416386436	0.1230353716	0.0453416667	0.0465972222	0.0111500000	0.0115944444	0.0131333333	0.0135111111	0.0373750000	0.0378666667
BROKEN_STIM_E045_C000_S00110_OC2_O02_P02_R090_M0000.png	31.2499596976	1.6287436567	80.7821989708	0.6770759321	0.6708777406	0.9350454231	0.9482888630	82.9948145053	0.0102916667	0.0108444444	0.0092500000	0.0093750000	0.0275833333	0.0279666667	0.0418805556	0.0419166667	0.0071362159	0.0071365008	0.0537208935	0.0537209309	0.0082166667	0.0082166667	0.0902727849	0.0902727849	0.0126277778	0.1116617734	0.0410722646	0.1226079545	0.0471500000	0.0474416667	0.0112750000	0.0115277778	0.0132916667	0.0138111111	0.0332972222	0.0337972222
BROKEN_STIM_E045_C000_S00110_OC2_O03_P05_R000_M1000.png	26.1363782489	1.1279489393	81.2667335577	0.6602071101	0.6606863619	0.9534394615	0.9763364087	86.7814558189	0.0124722222	0.0115194444	0.0101833333	0.0099944444	0.0294666667	0.0289333333	0.0546777778	0.0544305556	0.0088092420	0.0088082849	0.0606277458	0.0606270736	0.0105388889	0.0105388889	0.1021168433	0.1021168433	0.0136305556	0.1159517178	0.0506570561	0.1334070529	0.0585694444	0.0565972222	0.0133611111	0.0124916667	0.0154611111	0.0145305556	0.0413944444	0.0396583333
BROKEN_STIM_E045_C000_S00110_OC2_O04_P03_R270_M0000.png	23.9034267913	1.7261167780	90.7444727417	0.8817580825	0.8732619844	0.9349487110	0.9398101318	85.5404214725	0.0111111111	0.0113250000	0.0098277778	0.0104361111	0.0283666667	0.0285333333	0.0482027778	0.0484361111	0.0079705911	0.0079705712	0.0572868977	0.0572869662	0.0094833333	0.0094833333	0.0969196874	0.0969196874	0.0129611111	0.1131068355	0.0459261632	0.1274928847	0.0537777778	0.0546055556	0.0119527778	0.0124166667	0.0138777778	0.0144055556	0.0384611111	0.0393750000
BROKEN_STIM_E045_C000_S00110_OC2_O04_P07_R090_M0000.png	34.9746454992	3.5880885658	88.6501041980	0.8385596433	0.8385927165	0.9242183014	0.9446335068	82.4264897895	0.0102805556	0.0106416667	0.0092083333	0.0087777778	0.0276166667	0.0279000000	0.0366305556	0.0367222222	0.0070710961	0.0070706624	0.0531908620	0.0531908192	0.0081944444	0.0081944444	0.0901516395	0.0901516395	0.0126250000	0.1116496485	0.0408464289	0.1223048625	0.0469305556	0.0482083333	0.0111916667	0.0114944444	0.0132694444	0.0136805556	0.0356388889	0.0366500000
BROKEN_STIM_E045_C000_S00110_OC2_O04_P08_R180_M1000.png	22.5410567086	1.1693388712	77.2661617994	0.6402186300	0.6380678806	0.8934247626	0.9189351988	87.8200742087	0.0115444444	0.0102250000	0.0089000000	0.0077472222	0.0289277778	0.0280611111	0.0391527778	0.0391777778	0.0079038726	0.0079038796	0.0559282233	0.0559287814	0.0088944444	0.0088944444	0.0938901368	0.0938901368	0.0136277778	0.1159400655	0.0455299239	0.1289718429	0.0504361111	0.0466472222	0.0120555556	0.0110444444	0.0145888889	0.0130916667	0.0385527778	0.0359500000
BROKEN_STIM_E045_C000_S00110_OC2_O06_P06_R090_M0000.png	23.5755857103	2.3668032602	87.4256591652	0.7918345101	0.7971522358	0.9653952229	0.9426443977	83.5152112391	0.0115472222	0.0107527778	0.0095750000	0.0092555556	0.0284777778	0.0279277778	0.0411138889	0.0411444444	0.0078995701	0.0078994828	0.0564065550	0.0564071583	0.0091694444	0.0091694444	0.0953173173	0.0953173173	0.0132888889	0.1145090859	0.0454925105	0.1278710233	0.0505888889	0.0485638889	0.0124138889	0.0116777778	0.0144805556	0.0136555556	0.0386694444	0.0374055556
BROKEN_STIM_E045_C000_S00110_OC2_O06_P07_R180_M0000.png	28.1995020230	0.4315608691	82.5119974223	0.7088696891	0.7057482968	0.9425466659	0.9433152451	83.8127581218	0.0113166667	0.0117472222	0.0106166667	0.0100666667	0.0281833333	0.0284166667	0.0477555556	0.0478916667	0.0076131053	0.0076129231	0.0542603418	0.0542604169	0.0094222222	0.0094222222	0.0966098850	0.0966098850	0.0132694444	0.1144264072	0.0452936372	0.1277074191	0.0541055556	0.0555666667	0.0123138889	0.0123666667	0.0141194444	0.0143833333	0.0384000000	0.0401222222
BROKEN_STIM_E045_C000_S00110_OC2_O07_P08_R000_M0000.png	17.6534267913	1.1046448130	85.2136692602	0.7466143937	0.7505162889	0.9557075278	0.9557085601	89.3764395708	0.0119638889	0.0120111111	0.0104666667	0.0107722222	0.0290166667	0.0290166667	0.0517194444	0.0518305556	0.0086934564	0.0086933438	0.0587812032	0.0587803591	0.0104305556	0.0104305556	0.1015961994	0.1015961994	0.0139305556	0.1172029579	0.0502318922	0.1331475665	0.0600083333	0.0599083333	0.0129833333	0.0129666667	0.0148222222	0.0149305556	0.0432416667	0.0428166667
BROKEN_STIM_E045_C000_S00110_OC2_O08_P06_R090_M1000.png	19.7727489767	0.7781927065	85.4404029009	0.7216707544	0.7243017466	0.9889268819	0.9827167332	89.1016206878	0.0108361111	0.0109750000	0.0079555556	0.0078083333	0.0285277778	0.0285000000	0.0445861111	0.0440638889	0.0081131953	0.0081130164	0.0560034230	0.0560030606	0.0091666667	0.0091666667	0.0953030121	0.0953030121	0.0139555556	0.1173065908	0.0469081680	0.1306391840	0.0536166667	0.0539305556	0.0120055556	0.0119305556	0.0141611111	0.0142555556	0.0415416667	0.0419277778
BROKEN_STIM_E045_C000_S00110_OC2_O09_P06_R180_M1000.png	22.7759103641	0.1683010433	84.6435150324	0.7038970643	0.7034512573	0.9878024924	0.9905897873	89.8650259399	0.0116138889	0.0114805556	0.0095500000	0.0089388889	0.0292722222	0.0292666667	0.0563805556	0.0563166667	0.0089444474	0.0089443956	0.0605645277	0.0605645600	0.0104888889	0.0104888889	0.1018768910	0.1018768910	0.0139500000	0.1172835696	0.0510473294	0.1339276932	0.0538250000	0.0538027778	0.0125333333	0.0124500000	0.0147416667	0.0144916667	0.0432555556	0.0432833333
BROKEN_STIM_E045_C000_S00110_OC2_O10_P08_R270_M1000.png	23.8672155689	1.1427701202	79.2671869511	0.6023333333	0.6005274371	0.9799101510	0.9879165565	87.2098568491	0.0111833333	0.0117055556	0.0099305556	0.0096805556	0.0283222222	0.0285777778	0.0356722222	0.0356500000	0.0080664368	0.0080667053	0.0554018647	0.0554019091	0.0094500000	0.0094500000	0.0967508320	0.0967508320	0.0139305556	0.1172029579	0.0468799804	0.1303066898	0.0570138889	0.0580777778	0.0122750000	0.0125833333	0.0140527778	0.0144666667	0.0427833333	0.0440555556
BROKEN_STIM_E045_C000_S00110_OC3_O02_P04_R000_M1000.png	19.0143933367	0.4972102709	91.2331746402	0.8582852719	0.8574155828	0.9568657866	0.9767603443	83.2474198161	0.0104888889	0.0110444444	0.0077555556	0.0082166667	0.0280222222	0.0281388889	0.0333333333	0.0333944444	0.0074531312	0.0074529903	0.0543633190	0.0543633223	0.0082638889	0.0082638889	0.0905296625	0.0905296625	0.0133027778	0.1145681035	0.0429568347	0.1259783907	0.0426722222	0.0438250000	0.0108777778	0.0115972222	0.0129861111	0.0133944444	0.0329722222	0.0354111111
BROKEN_STIM_E045_C000_S00110_OC3_O03_P10_R270_M1000.png	34.6298850065	1.0253497336	85.0063122585	0.7693977456	0.7622964202	0.9158831239	0.9526752007	76.2580039326	0.0108416667	0.0099555556	0.0093277778	0.0083666667	0.0273333333	0.0268277778	0.0329555556	0.0327861111	0.0068271092	0.0068262793	0.0514571724	0.0514569857	0.0078500000	0.0078500000	0.0882519073	0.0882519073	0.0126083333	0.1115768697	0.0392788966	0.1202590747	0.0495166667	0.0478555556	0.0115361111	0.0106638889	0.0138055556	0.0130111111	0.0378555556	0.0351972222
BROKEN_STIM_E045_C000_S00110_OC3_O04_P03_R180_M1000.png	24.1686594465	1.6505419594	82.1245856835	0.6804729345	0.6883324662	0.9550230750	0.9611549516	87.3942332464	0.0113000000	0.0117611111	0.0094111111	0.0100583333	0.0287000000	0.0288611111	0.0507027778	0.0508000000	0.0086728663	0.0086727130	0.0608141090	0.0608135776	0.0102083333	0.0102083333	0.1005194077	0.1005194077	0.0132972222	0.1145445003	0.0492273173	0.1311616710	0.0533111111	0.0533361111	0.0121055556	0.0126833333	0.0143416667	0.0148500000	0.0365861111	0.0368583333
BROKEN_STIM_E045_C000_S00110_OC3_O04_P06_R270_M0000.png	16.7429692503	2.8933718136	83.6514964054	0.7614725629	0.7395315248	0.9428410524	0.9022147161	85.3588852955	0.0107833333	0.0114861111	0.0087888889	0.0089972222	0.0278333333	0.0288166667	0.0372944444	0.0374166667	0.0081807633	0.0081806532	0.0564216640	0.0564217987	0.0092000000	0.0092000000	0.0954745271	0.0954745271	0.0139500000	0.1172835696	0.0472033904	0.1309962895	0.0513777778	0.0531194444	0.0114805556	0.0121750000	0.0137527778	0.0139861111	0.0401694444	0.0425611111
BROKEN_STIM_E045_C000_S00110_OC3_O05_P01_R000_M1000.png	29.4689875386	1.0998644812	87.7792545347	0.8090905487	0.8016202155	0.9458762789	0.9545831383	86.0073443741	0.0119555556	0.0115111111	0.0108833333	0.0110472222	0.0287388889	0.0284555556	0.0556777778	0.0555500000	0.0082521822	0.0082509508	0.0582397382	0.0582396179	0.0101000000	0.0101000000	0.0999900884	0.0999900884	0.0129555556	0.1130829105	0.0475762977	0.1286235880	0.0582777778	0.0570000000	0.0125583333	0.0124555556	0.0148500000	0.0146722222	0.0436333333	0.0414333333
BROKEN_STIM_E045_C000_S00110_OC3_O05_P03_R090_M0000.png	29.2997798948	0.7868652482	82.9419146319	0.7423177258	0.7187515174	0.9264665768	0.9301407653	87.0281680510	0.0108500000	0.0112361111	0.0092916667	0.0091500000	0.0282055556	0.0285833333	0.0351500000	0.0353500000	0.0078083680	0.0078083230	0.0557953181	0.0557961124	0.0088833333	0.0088833333	0.0938319998	0.0938319998	0.0132916667	0.1145208920	0.0443749934	0.1268117421	0.0519333333	0.0529805556	0.0115694444	0.0119944444	0.0138277778	0.0142111111	0.0391527778	0.0400055556
BROKEN_STIM_E045_C000_S00110_OC3_O06_P05_R180_M1000.png	20.8587533156	1.1684196089	85.3584842888	0.7569396755	0.7608861638	0.9532973825	0.9432161499	81.4783110833	0.0111916667	0.0111666667	0.0121222222	0.0119972222	0.0279666667	0.0279222222	0.0419305556	0.0418722222	0.0077140360	0.0077135407	0.0556946027	0.0556947545	0.0091250000	0.0091250000	0.0950881669	0.0950881669	0.0129444444	0.1130350445	0.0443511052	0.1257832978	0.0530222222	0.0533027778	0.0121305556	0.0122888889	0.0140444444	0.0139944444	0.0410222222	0.0415111111
BROKEN_STIM_E045_C000_S00110_OC3_O06_P06_R000_M0000.png	22.7584033613	1.2632668055	83.9435719045	0.6994181841	0.7007894215	0.9802852485	0.9772500221	87.4444866124	0.0119027778	0.0120138889	0.0089361111	0.0098722222	0.0291611111	0.0291555556	0.0456555556	0.0454055556	0.0089389613	0.0089392657	0.0601978656	0.0601978581	0.0104750000	0.0104750000	0.1018101329	0.1018101329	0.0139472222	0.1172720573	0.0511888354	0.1339871571	0.0606555556	0.0609611111	0.0125166667	0.0125305556	0.0147055556	0.0146555556	0.0445777778	0.0445055556
BROKEN_STIM_E045_C000_S10000_OC2_O03_P01_R000_M1000.png	35.1240902817	33.4198403006	76.5716039143	0.9755171560	0.6000490524	0.7484913720	0.7388065762	76.6968444335	0.0107500000	0.0112083333	0.0093944444	0.0116527778	0.0263500000	0.0287000000	0.0387472222	0.0388277778	0.0070414079	0.0070400973	0.0522103452	0.0522102702	0.0084666667	0.0084666667	0.0916242628	0.0916242628	0.0126111111	0.1115890029	0.0409417432	0.1218359144	0.0514305556	0.0535027778	0.0114111111	0.0120638889	0.0135805556	0.0140861111	0.0386611111	0.0411416667
BROKEN_STIM_E045_C000_S10000_OC2_O03_P07_R180_M0000.png	27.0676371688	19.4855229385	81.3928262906	0.9614279698	0.7181227549	0.7941419144	0.7820204126	79.9214970052	0.0109166667	0.0093527778	0.0094194444	0.0088000000	0.0269611111	0.0274500000	0.0367305556	0.0362277778	0.0064046313	0.0064046957	0.0506755374	0.0506752432	0.0075416667	0.0075416667	0.0865148006	0.0865148006	0.0119611111	0.1087109735	0.0369356838	0.1165353691	0.0456194444	0.0436666667	0.0116777778	0.0101916667	0.0134750000	0.0124388889	0.0339722222	0.0306750000
BROKEN_STIM_E045_C000_S10000_OC2_O03_P09_R000_M1000.png	14.9662034079	13.1543875159	84.6471232212	0.9800000000	0.8310116438	0.7776839454	0.7971893397	78.7236666066	0.0109611111	0.0111250000	0.0107277778	0.0116388889	0.0271444444	0.0285611111	0.0392305556	0.0393722222	0.0075368431	0.0075366671	0.0549811736	0.0549813296	0.0088361111	0.0088361111	0.0935844997	0.0935844997	0.0129666667	0.1131307552	0.0439716409	0.1259452096	0.0464472222	0.0471138889	0.0117361111	0.0120444444	0.0138222222	0.0140222222	0.0371194444	0.0384055556
BROKEN_STIM_E045_C000_S10000_OC2_O04_P07_R180_M1000.png	23.2754324795	13.6487236572	78.4199139249	0.9777256286	0.6446433792	0.7736614830	0.7407660662	79.4387911375	0.0106805556	0.0113527778	0.0106027778	0.0107416667	0.0273944444	0.0282611111	0.0420444444	0.0423055556	0.0073714438	0.0073716231	0.0538546914	0.0538546333	0.0088027778	0.0088027778	0.0934093845	0.0934093845	0.0129472222	0.1130470130	0.0431199279	0.1249706210	0.0502555556	0.0513972222	0.0114000000	0.0122500000	0.0137777778	0.0140027778	0.0388750000	0.0395027778
BROKEN_STIM_E045_C000_S10000_OC2_O06_P03_R270_M1000.png	15.4769568832	3.6225449663	81.4031499636	0.7331927412	0.9686733556	0.7804082806	0.7738516211	75.6333091253	0.0114527778	0.0108750000	0.0115277778	0.0102194444	0.0284000000	0.0267722222	0.0376722222	0.0375416667	0.0077886777	0.0077895570	0.0554529691	0.0554542910	0.0091694444	0.0091694444	0.0953173173	0.0953173173	0.0132888889	0.1145090859	0.0451877216	0.1277448143	0.0543222222	0.0516833333	0.0122666667	0.0116805556	0.0144250000	0.0140388889	0.0411166667	0.0398111111
BROKEN_STIM_E045_C000_S10000_OC2_O08_P05_R180_M1000.png	34.6215540801	27.2410231134	77.1141797730	0.9698652298	0.7196831413	0.6981134098	0.6969054100	78.4617623387	0.0094611111	0.0110666667	0.0086055556	0.0074833333	0.0267666667	0.0282166667	0.0299861111	0.0303000000	0.0069717921	0.0069712043	0.0509580947	0.0509571913	0.0078500000	0.0078500000	0.0882519073	0.0882519073	0.0132777778	0.1144618486	0.0403792985	0.1230366453	0.0442611111	0.0488250000	0.0102000000	0.0117527778	0.0122333333	0.0138222222	0.0331500000	0.0380000000
BROKEN_STIM_E045_C000_S10000_OC3_O02_P01_R000_M0000.png	20.9167155311	13.1174791732	79.3229245474	0.9240356745	0.7962757339	0.7032157420	0.7493898315	71.0510166979	0.0103833333	0.0102555556	0.0081111111	0.0077888889	0.0265444444	0.0271111111	0.0301500000	0.0301916667	0.0071621078	0.0071606726	0.0521552064	0.0521550580	0.0078944444	0.0078944444	0.0884994008	0.0884994008	0.0132750000	0.1144500361	0.0410642542	0.1237209626	0.0464555556	0.0473972222	0.0110916667	0.0108694444	0.0134583333	0.0133277778	0.0362250000	0.0377222222
BROKEN_STIM_E045_C000_S10000_OC3_O02_P04_R000_M1000.png	29.1184538933	11.6592119660	79.1353181922	0.9441793633	0.8185074941	0.6930284978	0.7096973724	73.7592660557	0.0112111111	0.0100750000	0.0096333333	0.0095027778	0.0268333333	0.0274333333	0.0373166667	0.0371583333	0.0068946795	0.0068839603	0.0515681662	0.0515639346	0.0081527778	0.0081527778	0.0899240371	0.0899240371	0.0126055556	0.1115647350	0.0399539232	0.1209901306	0.0518805556	0.0495833333	0.0119111111	0.0109527778	0.0141861111	0.0128166667	0.0380000000	0.0366194444
BROKEN_STIM_E045_C000_S10000_OC3_O02_P05_R090_M0000.png	22.3300479742	21.5671879032	77.1104711992	0.7938429332	0.9108237334	0.6884028654	0.6913493159	74.2893128500	0.0111361111	0.0102472222	0.0112166667	0.0103916667	0.0270555556	0.0271000000	0.0413555556	0.0414305556	0.0069876216	0.0069786419	0.0528665641	0.0528622117	0.0081805556	0.0081805556	0.0900758381	0.0900758381	0.0122888889	0.1101721644	0.0398883451	0.1201126275	0.0531194444	0.0508194444	0.0116388889	0.0113250000	0.0139194444	0.0131361111	0.0374722222	0.0340694444
BROKEN_STIM_E045_C000_S10000_OC3_O03_P05_R000_M1000.png	31.9889499414	25.3659592863	77.8310300281	0.9886622074	0.6816885916	0.7211355877	0.7217548145	80.8604194247	0.0124638889	0.0095027778	0.0090055556	0.0103555556	0.0279944444	0.0278277778	0.0395166667	0.0388555556	0.0073156850	0.0073153519	0.0537306140	0.0537301894	0.0085305556	0.0085305556	0.0919663453	0.0919663453	0.0129694444	0.1131427130	0.0427614572	0.1249459104	0.0487027778	0.0429416667	0.0127000000	0.0105722222	0.0151694444	0.0123722222	0.0361138889	0.0318694444
BROKEN_STIM_E045_C000_S10000_OC3_O05_P01_R180_M0000.png	9.5805809154	11.5018399743	85.0081787541	0.9546488294	0.7643230521	0.8192884327	0.8620668359	81.5274653965	0.0104083333	0.0102722222	0.0075000000	0.0088416667	0.0276500000	0.0278611111	0.0311833333	0.0311777778	0.0074782680	0.0074770561	0.0542582531	0.0542575140	0.0082361111	0.0082361111	0.0903786494	0.0903786494	0.0133027778	0.1145681035	0.0429420346	0.1258900986	0.0451222222	0.0450805556	0.0112750000	0.0111750000	0.0136222222	0.0131611111	0.0370138889	0.0381277778
BROKEN_STIM_E045_C000_S10000_OC3_O06_P03_R270_M1000.png	16.2557216967	2.3132808508	77.7438946701	0.6850569801	0.9519388084	0.7378970963	0.7348629021	82.8493390774	0.0114861111	0.0111361111	0.0112250000	0.0104777778	0.0286888889	0.0277944444	0.0427611111	0.0428027778	0.0080114831	0.0080120635	0.0568425902	0.0568434220	0.0094777778	0.0094777778	0.0968915661	0.0968915661	0.0132888889	0.1145090859	0.0463777511	0.1285696824	0.0527583333	0.0512555556	0.0124166667	0.0121027778	0.0144055556	0.0142361111	0.0392361111	0.0387055556
BROKEN_STIM_E045_C000_S10000_OC3_O06_P07_R180_M1000.png	30.3054515685	21.6577587905	75.6655546529	0.9556988728	0.7395317726	0.6779160816	0.6534754592	80.1484168657	0.0112916667	0.0105583333	0.0099333333	0.0093694444	0.0277833333	0.0277055556	0.0352000000	0.0350916667	0.0073945984	0.0073945820	0.0541659152	0.0541658187	0.0085138889	0.0085138889	0.0918772335	0.0918772335	0.0129638889	0.1131187960	0.0425837514	0.1244108138	0.0490138889	0.0466777778	0.0120055556	0.0112861111	0.0141861111	0.0131527778	0.0390944444	0.0361027778
BROKEN_STIM_E045_C000_S10000_OC3_O08_P05_R180_M1000.png	20.1207674053	12.1745857706	75.8954811134	0.9763868450	0.7275427970	0.6655607697	0.6663288328	77.8673007072	0.0112027778	0.0104305556	0.0106027778	0.0112694444	0.0278000000	0.0275333333	0.0379666667	0.0376333333	0.0073293717	0.0073286278	0.0537291873	0.0537291884	0.0084888889	0.0084888889	0.0917433978	0.0917433978	0.0129555556	0.1130829105	0.0421837483	0.1238502129	0.0484638889	0.0481166667	0.0120361111	0.0112750000	0.0141444444	0.0131361111	0.0391083333	0.0372138889
BROKEN_STIM_E045_C000_S11000_OC2_O02_P01_R270_M0000.png	17.4919701423	0.6596458017	84.5622330817	0.9794636442	0.9790178372	0.7163972546	0.7076105872	70.5745765961	0.0109750000	0.0099027778	0.0089944444	0.0101694444	0.0265166667	0.0270000000	0.0345166667	0.0341833333	0.0068091956	0.0068074939	0.0513534523	0.0513534393	0.0078666667	0.0078666667	0.0883448012	0.0883448012	0.0126111111	0.1115890029	0.0393405726	0.1207411066	0.0515916667	0.0510388889	0.0116944444	0.0108500000	0.0138638889	0.0127055556	0.0371527778	0.0354388889
BROKEN_STIM_E045_C000_S11000_OC2_O03_P04_R000_M0000.png	30.5061439261	2.5253499976	84.1503190592	0.8922084727	0.8874471696	0.7746984599	0.8116586602	72.5481179639	0.0127083333	0.0090416667	0.0082166667	0.0091694444	0.0276000000	0.0267500000	0.0345333333	0.0334666667	0.0076130573	0.0076130950	0.0540519816	0.0540535553	0.0085527778	0.0085527778	0.0920850223	0.0920850223	0.0136250000	0.1159284120	0.0443103016	0.1280275684	0.0538611111	0.0458861111	0.0130361111	0.0098638889	0.0156500000	0.0119777778	0.0386555556	0.0301305556
BROKEN_STIM_E045_C000_S11000_OC2_O04_P02_R180_M1000.png	17.1826449960	1.0146750417	91.0019914587	0.9668563112	0.9759643255	0.8504722224	0.8467867992	71.6051306306	0.0116111111	0.0087611111	0.0093027778	0.0077861111	0.0285666667	0.0250666667	0.0327361111	0.0321250000	0.0069989023	0.0070005479	0.0522509714	0.0522514631	0.0078805556	0.0078805556	0.0884221359	0.0884221359	0.0129638889	0.1131187960	0.0406218125	0.1230517531	0.0517250000	0.0433861111	0.0124333333	0.0095694444	0.0147333333	0.0118527778	0.0357777778	0.0295777778
BROKEN_STIM_E045_C000_S11000_OC2_O05_P04_R000_M1000.png	37.8653099045	3.3338578087	84.8803602960	0.9144949833	0.9052606218	0.8001379452	0.7753208615	76.2152635784	0.0108416667	0.0109833333	0.0078666667	0.0079722222	0.0273111111	0.0273777778	0.0293472222	0.0295861111	0.0073673894	0.0073678480	0.0528151499	0.0528154582	0.0085194444	0.0085194444	0.0919069474	0.0919069474	0.0136166667	0.1158934440	0.0434514835	0.1274346985	0.0479444444	0.0477972222	0.0114555556	0.0116361111	0.0138111111	0.0137888889	0.0366500000	0.0353083333
BROKEN_STIM_E045_C000_S11000_OC2_O07_P02_R180_M0000.png	17.4163879599	0.3349134473	88.5520622604	0.9826755853	1.0000000000	0.7797034526	0.7797034526	70.5655297592	0.0115861111	0.0091777778	0.0080388889	0.0075527778	0.0291888889	0.0246111111	0.0287611111	0.0281250000	0.0069701270	0.0069708367	0.0511586142	0.0511597097	0.0078444444	0.0078444444	0.0882209202	0.0882209202	0.0132888889	0.1145090859	0.0409290593	0.1238487713	0.0456861111	0.0402027778	0.0119944444	0.0094194444	0.0146472222	0.0119861111	0.0344888889	0.0282777778
BROKEN_STIM_E045_C000_S11000_OC2_O07_P09_R090_M1000.png	31.9418084093	0.5391625503	90.6000488046	0.9763868450	0.9785720302	0.8294495286	0.8395935483	76.9772149871	0.0110250000	0.0107527778	0.0103527778	0.0100638889	0.0267722222	0.0280388889	0.0394833333	0.0393638889	0.0070739160	0.0070731924	0.0525502747	0.0525498882	0.0082083333	0.0082083333	0.0902273751	0.0902273751	0.0129500000	0.1130589802	0.0409003300	0.1227819419	0.0467611111	0.0460333333	0.0117027778	0.0111750000	0.0138861111	0.0131416667	0.0352138889	0.0364416667
BROKEN_STIM_E045_C000_S11000_OC2_O09_P02_R180_M0000.png	38.9474972036	0.6638114232	92.8204608044	0.9825185185	0.9790178372	0.8744180696	0.8768640069	76.4494007769	0.0105583333	0.0114805556	0.0109222222	0.0119861111	0.0269222222	0.0281611111	0.0441277778	0.0442861111	0.0068419375	0.0068398439	0.0513826853	0.0513822971	0.0084222222	0.0084222222	0.0913855108	0.0913855108	0.0126000000	0.1115404615	0.0400709561	0.1211140271	0.0510888889	0.0539972222	0.0115388889	0.0118555556	0.0134861111	0.0138972222	0.0345305556	0.0364972222
BROKEN_STIM_E045_C000_S11000_OC3_O01_P08_R270_M1000.png	40.4935012843	1.4551193498	89.4984279828	0.9574368884	0.9529108138	0.8432371105	0.8263523066	68.2347125452	0.0090250000	0.0087333333	0.0079527778	0.0088833333	0.0250000000	0.0260388889	0.0254027778	0.0253916667	0.0045802374	0.0045782925	0.0422504725	0.0422500556	0.0052388889	0.0052388889	0.0721904246	0.0721904246	0.0103083333	0.1010054451	0.0257126623	0.0984093239	0.0437361111	0.0437750000	0.0096138889	0.0096805556	0.0117194444	0.0114250000	0.0274027778	0.0262555556
BROKEN_STIM_E045_C000_S11000_OC3_O02_P01_R000_M0000.png	15.2569365768	2.0141612880	81.7547894730	0.9272342376	0.9236555184	0.6827719499	0.7365298731	74.7833752397	0.0104555556	0.0097638889	0.0096055556	0.0084250000	0.0270055556	0.0268277778	0.0361888889	0.0358777778	0.0068490386	0.0068486413	0.0519228064	0.0519230949	0.0078722222	0.0078722222	0.0883757435	0.0883757435	0.0126305556	0.1116738970	0.0398019460	0.1211245394	0.0450388889	0.0446694444	0.0113666667	0.0107083333	0.0138611111	0.0127555556	0.0333638889	0.0318277778
BROKEN_STIM_E045_C000_S11000_OC3_O02_P10_R270_M1000.png	17.7894529312	1.0220006050	78.8500091363	0.9017626657	0.8892976589	0.6589332019	0.7040068390	75.8486856740	0.0100638889	0.0111583333	0.0085805556	0.0087555556	0.0274277778	0.0271111111	0.0363138889	0.0369833333	0.0074822428	0.0074821174	0.0545476114	0.0545474391	0.0082611111	0.0082611111	0.0905145729	0.0905145729	0.0132861111	0.1144972785	0.0428646890	0.1258190994	0.0419638889	0.0447833333	0.0109027778	0.0119472222	0.0126888889	0.0141722222	0.0304888889	0.0342000000
BROKEN_STIM_E045_C000_S11000_OC3_O03_P04_R000_M0000.png	23.4218647276	1.1659517119	84.2179519680	0.9769232008	0.9773244147	0.7059655500	0.7085049132	74.7704264389	0.0119277778	0.0087194444	0.0087277778	0.0094666667	0.0275333333	0.0262500000	0.0301861111	0.0293694444	0.0071373187	0.0071378576	0.0530071717	0.0530072791	0.0078972222	0.0078972222	0.0885148455	0.0885148455	0.0129583333	0.1130948737	0.0409447613	0.1231630623	0.0468111111	0.0406416667	0.0125972222	0.0097972222	0.0151861111	0.0115444444	0.0383055556	0.0299222222
BROKEN_STIM_E045_C000_S11000_OC3_O04_P07_R000_M0000.png	17.3108884747	0.3641016369	84.5650949430	0.9800000000	0.9786399108	0.7125392304	0.7114246565	74.3396552371	0.0109333333	0.0099861111	0.0101611111	0.0097333333	0.0274333333	0.0266166667	0.0368500000	0.0365472222	0.0070007044	0.0070013625	0.0525980328	0.0525985065	0.0081694444	0.0081694444	0.0900151494	0.0900151494	0.0126222222	0.1116375221	0.0406789075	0.1218488358	0.0470055556	0.0447277778	0.0119777778	0.0110083333	0.0140555556	0.0128777778	0.0381111111	0.0347416667
BROKEN_STIM_E045_C000_S11000_OC3_O09_P08_R270_M0000.png	37.7366470917	0.6847451171	93.4916217035	0.9829643255	0.9790178372	0.8878192585	0.8898634468	81.8600315328	0.0110416667	0.0103916667	0.0102666667	0.0119222222	0.0283000000	0.0277111111	0.0464861111	0.0462444444	0.0071051107	0.0071056601	0.0530478119	0.0530487332	0.0084555556	0.0084555556	0.0915646352	0.0915646352	0.0126111111	0.1115890029	0.0408660272	0.1214722008	0.0494055556	0.0455166667	0.0118361111	0.0113027778	0.0138027778	0.0133194444	0.0386027778	0.0352166667
BROKEN_STIM_E045_C000_S11111_OC2_O01_P06_R090_M1000.png	31.8033824113	0.5580537069	95.8264467512	0.9469576366	0.9456309922	0.9526667489	0.9878024924	75.6422951223	0.0095361111	0.0101055556	0.0083555556	0.0088833333	0.0266611111	0.0269222222	0.0333527778	0.0333138889	0.0062907254	0.0062954432	0.0498865673	0.0498896814	0.0069361111	0.0069361111	0.0829940998	0.0829940998	0.0119722222	0.1087608430	0.0353957932	0.1148596440	0.0443194444	0.0460916667	0.0104722222	0.0108833333	0.0124555556	0.0128861111	0.0330250000	0.0337972222
BROKEN_STIM_E045_C000_S11111_OC2_O02_P01_R180_M1000.png	38.2531035537	1.4377513345	91.1523886591	0.9052173913	0.8980044593	0.9293871548	0.9134865409	74.1961366212	0.0104138889	0.0106666667	0.0083444444	0.0082138889	0.0269722222	0.0272722222	0.0328111111	0.0327944444	0.0070535886	0.0070540756	0.0523821656	0.0523828166	0.0082638889	0.0082638889	0.0905296625	0.0905296625	0.0129555556	0.1130829105	0.0411603707	0.1235436936	0.0497416667	0.0506500000	0.0111111111	0.0112694444	0.0132861111	0.0136277778	0.0369666667	0.0364833333
BROKEN_STIM_E045_C000_S11111_OC2_O02_P08_R090_M0000.png	39.8603600023	1.9450149372	92.8509507042	0.9406587390	0.9080510343	0.9419602760	0.9233679788	75.4169802686	0.0104750000	0.0106250000	0.0115277778	0.0109944444	0.0270944444	0.0270555556	0.0361694444	0.0362583333	0.0062763171	0.0062798531	0.0502544697	0.0502553164	0.0078416667	0.0078416667	0.0882054224	0.0882054224	0.0116166667	0.1071529356	0.0365630819	0.1152574850	0.0486333333	0.0490916667	0.0113277778	0.0115194444	0.0133361111	0.0134694444	0.0321111111	0.0320305556
BROKEN_STIM_E045_C000_S11111_OC2_O04_P02_R270_M0000.png	31.9166826774	2.9343949867	94.0207168009	0.9523957637	0.9337572154	0.9277910239	0.9468846690	74.4045574771	0.0100833333	0.0107000000	0.0095666667	0.0104611111	0.0266333333	0.0273444444	0.0314638889	0.0317055556	0.0067076349	0.0067083636	0.0517636847	0.0517642733	0.0078944444	0.0078944444	0.0884994008	0.0884994008	0.0123055556	0.1102459188	0.0389117699	0.1197445857	0.0405666667	0.0429416667	0.0107666667	0.0116055556	0.0130527778	0.0137138889	0.0331611111	0.0352777778
BROKEN_STIM_E045_C000_S11111_OC2_O04_P09_R000_M0000.png	27.6229663187	1.8877461293	95.4207948649	0.9555631116	0.9519732441	0.9530681663	0.9562272725	71.0840721398	0.0106416667	0.0099027778	0.0102666667	0.0093472222	0.0271055556	0.0263388889	0.0315611111	0.0315000000	0.0068814900	0.0068820876	0.0522873527	0.0522876348	0.0078861111	0.0078861111	0.0884530502	0.0884530502	0.0126194444	0.1116253944	0.0395189690	0.1208892234	0.0473388889	0.0449472222	0.0114611111	0.0108916667	0.0138027778	0.0129777778	0.0353250000	0.0334666667
BROKEN_STIM_E045_C000_S11111_OC2_O09_P08_R270_M0000.png	39.6776322402	0.9310901400	96.0415426220	0.9602208597	0.9540891862	0.9655581934	0.9617934657	73.6597221341	0.0105166667	0.0108916667	0.0097638889	0.0096444444	0.0268833333	0.0274222222	0.0359666667	0.0360055556	0.0066792908	0.0066799048	0.0497192611	0.0497192940	0.0081083333	0.0081083333	0.0896806033	0.0896806033	0.0129388889	0.1130111035	0.0396270230	0.1216613678	0.0486111111	0.0496194444	0.0111333333	0.0113500000	0.0133083333	0.0136444444	0.0361888889	0.0374416667
BROKEN_STIM_E045_C000_S11111_OC3_O01_P07_R180_M1000.png	41.2859097826	0.8377302677	94.5302775187	0.9314149635	0.9345809488	0.9759613113	0.9392538772	71.7309818525	0.0093444444	0.0087833333	0.0085583333	0.0080333333	0.0261944444	0.0258055556	0.0250083333	0.0251000000	0.0049440098	0.0049429856	0.0438703024	0.0438701718	0.0055694444	0.0055694444	0.0744207036	0.0744207036	0.0109416667	0.1040287300	0.0279403544	0.1030778521	0.0402694444	0.0385083333	0.0098972222	0.0094527778	0.0119194444	0.0116222222	0.0267805556	0.0255527778
BROKEN_STIM_E045_C000_S11111_OC3_O01_P10_R270_M0000.png	42.8661773412	0.6155861654	96.9495829274	0.9687412362	0.9755863991	0.9659313556	0.9677243262	71.4220775118	0.0088694444	0.0089250000	0.0080138889	0.0083805556	0.0258111111	0.0259166667	0.0246444444	0.0245500000	0.0045886266	0.0045886629	0.0417949693	0.0417938911	0.0052277778	0.0052277778	0.0721142327	0.0721142327	0.0106166667	0.1024889371	0.0260513841	0.0996071585	0.0390694444	0.0393583333	0.0095972222	0.0096111111	0.0115472222	0.0115805556	0.0280027778	0.0273416667
BROKEN_STIM_E045_C000_S11111_OC3_O02_P06_R000_M0000.png	34.1327317993	3.1904861883	88.9563373466	0.8661539700	0.9288751394	0.8787981536	0.8844262309	75.4996315506	0.0104472222	0.0114805556	0.0092111111	0.0091055556	0.0271277778	0.0273555556	0.0347694444	0.0350111111	0.0074558479	0.0074540550	0.0547052476	0.0547045980	0.0085555556	0.0085555556	0.0920998457	0.0920998457	0.0129583333	0.1130948737	0.0428839961	0.1251123691	0.0470666667	0.0497805556	0.0110333333	0.0118527778	0.0132444444	0.0143138889	0.0334500000	0.0371416667
BROKEN_STIM_E045_C000_S11111_OC3_O02_P08_R090_M0000.png	29.4782927142	2.1191021891	91.4148694593	0.9199554069	0.9071124737	0.9062949846	0.9232319132	79.9502420508	0.0106833333	0.0105222222	0.0103472222	0.0093111111	0.0275000000	0.0278722222	0.0388416667	0.0386944444	0.0072314586	0.0072303006	0.0558285266	0.0558280935	0.0085666667	0.0085666667	0.0921591150	0.0921591150	0.0119888889	0.1088356023	0.0412828120	0.1211452737	0.0433361111	0.0431138889	0.0113694444	0.0112750000	0.0136305556	0.0136305556	0.0321222222	0.0317333333
BROKEN_STIM_E045_C000_S11111_OC3_O02_P09_R270_M1000.png	34.0684804688	1.1715293949	98.1513824276	0.9760089186	0.9799554069	0.9898404953	0.9802504763	77.5671506873	0.0107166667	0.0102083333	0.0083750000	0.0082777778	0.0274777778	0.0269555556	0.0340777778	0.0338694444	0.0072386605	0.0072384231	0.0544272512	0.0544270891	0.0082472222	0.0082472222	0.0904390860	0.0904390860	0.0126333333	0.1116860191	0.0414141511	0.1227324970	0.0437777778	0.0431000000	0.0112083333	0.0108611111	0.0136722222	0.0133166667	0.0366444444	0.0356500000
BROKEN_STIM_E045_C000_S11111_OC3_O04_P03_R180_M0000.png	0.0279642058	0.1680186590	98.9274151326	0.9900111483	0.9886622074	0.9906052723	0.9878179774	77.4016690186	0.0101583333	0.0106416667	0.0100277778	0.0105694444	0.0272277778	0.0274833333	0.0337638889	0.0337722222	0.0072800810	0.0072802293	0.0556636233	0.0556638205	0.0082722222	0.0082722222	0.0905749157	0.0905749157	0.0123166667	0.1102950596	0.0409582442	0.1215473600	0.0402055556	0.0412111111	0.0109416667	0.0114694444	0.0133333333	0.0137777778	0.0327277778	0.0340277778
BROKEN_STIM_E045_C000_S11111_OC3_O04_P09_R180_M1000.png	11.7788461538	2.0100390283	95.9597064962	0.9653511706	0.9519732441	0.9623901191	0.9586737260	76.3421434652	0.0102972222	0.0103500000	0.0084166667	0.0083972222	0.0274833333	0.0272333333	0.0337722222	0.0340138889	0.0074241116	0.0074241116	0.0542400098	0.0542400098	0.0079555556	0.0079555556	0.0888385424	0.0888385424	0.0133222222	0.1146506744	0.0424474117	0.1257364722	0.0418611111	0.0418666667	0.0110277778	0.0111416667	0.0133111111	0.0135000000	0.0346611111	0.0352472222
BROKEN_STIM_E045_C000_S11111_OC3_O05_P05_R000_M1000.png	10.3383097423	0.9478279094	97.9318360616	0.9769464883	0.9746721169	0.9882419130	0.9774129243	72.6723202036	0.0092833333	0.0092944444	0.0065222222	0.0063305556	0.0266222222	0.0265333333	0.0241527778	0.0241805556	0.0062973811	0.0062965874	0.0493407676	0.0493404168	0.0066333333	0.0066333333	0.0811748146	0.0811748146	0.0126555556	0.1117829467	0.0363248004	0.1180950705	0.0329944444	0.0336444444	0.0097194444	0.0099111111	0.0121972222	0.0123000000	0.0291222222	0.0287972222
BROKEN_STIM_E045_C000_S11111_OC3_O09_P04_R180_M0000.png	38.1734914621	0.2772245143	96.0059864973	0.9524190512	0.9603566208	0.9610892095	0.9663745784	71.9354694412	0.0107000000	0.0104638889	0.0080500000	0.0086694444	0.0272333333	0.0269777778	0.0434138889	0.0431555556	0.0069977763	0.0069977035	0.0516158057	0.0516157504	0.0081305556	0.0081305556	0.0898024054	0.0898024054	0.0129416667	0.1130230747	0.0405271886	0.1220247472	0.0486611111	0.0490250000	0.0113000000	0.0111416667	0.0135000000	0.0132361111	0.0388583333	0.0388388889
BROKEN_STIM_E999_C000_S00100_OC2_O01_P08_R270_M1000.png	44.2984966158	47.7671360012	77.2914045772	0.7342674347	0.7387935092	0.9764683410	0.6421268982	72.2719117756	0.0099555556	0.0094444444	0.0093388889	0.0090111111	0.0264666667	0.0264111111	0.0289583333	0.0291083333	0.0056375052	0.0056373262	0.0464460003	0.0464468689	0.0065777778	0.0065777778	0.0808364322	0.0808364322	0.0116222222	0.1071782538	0.0326422343	0.1110458665	0.0447833333	0.0448555556	0.0105305556	0.0102888889	0.0125888889	0.0123055556	0.0308388889	0.0307750000
BROKEN_STIM_E999_C000_S00100_OC2_O03_P06_R180_M1000.png	45.0756843706	41.4722127091	73.9092039178	0.7262173913	0.7154726867	0.6277143641	0.8869637146	74.1219770113	0.0116222222	0.0106250000	0.0093388889	0.0089833333	0.0275611111	0.0270555556	0.0355527778	0.0352750000	0.0072091892	0.0072098984	0.0519788204	0.0519788246	0.0085111111	0.0085111111	0.0918623728	0.0918623728	0.0132583333	0.1143791339	0.0420005031	0.1245144465	0.0548166667	0.0535666667	0.0118722222	0.0114083333	0.0144583333	0.0135166667	0.0412694444	0.0382555556
BROKEN_STIM_E999_C000_S00100_OC2_O04_P05_R270_M1000.png	23.0949937811	10.8994113244	79.0837048861	0.6992294067	0.6994948594	0.9808857043	0.7837382251	80.3064444753	0.0101055556	0.0099861111	0.0088416667	0.0080861111	0.0274166667	0.0273000000	0.0349222222	0.0349833333	0.0067523276	0.0067522094	0.0516756845	0.0516755122	0.0075666667	0.0075666667	0.0866569852	0.0866569852	0.0126305556	0.1116738970	0.0389168833	0.1203061518	0.0415250000	0.0408166667	0.0110277778	0.0106666667	0.0130611111	0.0130111111	0.0328944444	0.0299194444
BROKEN_STIM_E999_C000_S00100_OC2_O05_P02_R090_M0000.png	29.3359769472	9.0397298384	79.2357205218	0.7195287997	0.7361405921	0.8235904848	0.8901689442	83.1708912297	0.0111250000	0.0118555556	0.0093138889	0.0093111111	0.0276722222	0.0284500000	0.0359611111	0.0360305556	0.0079572024	0.0079573273	0.0551795464	0.0551795826	0.0091500000	0.0091500000	0.0952171344	0.0952171344	0.0139277778	0.1171914371	0.0462226636	0.1301222609	0.0540444444	0.0562555556	0.0119027778	0.0126555556	0.0138888889	0.0146000000	0.0398972222	0.0427305556
BROKEN_STIM_E999_C000_S00100_OC2_O06_P01_R000_M1000.png	22.0746281648	12.5001199361	78.9142315375	0.7114087700	0.7694926298	0.7426126357	0.9330552260	85.3035174416	0.0127388889	0.0118444444	0.0101111111	0.0100083333	0.0294000000	0.0287611111	0.0479111111	0.0476888889	0.0093251860	0.0093255101	0.0600552397	0.0600552789	0.0111111111	0.0111111111	0.1048221582	0.1048221582	0.0147555556	0.1205730879	0.0542901144	0.1381998737	0.0660527778	0.0634111111	0.0136888889	0.0127750000	0.0158055556	0.0150027778	0.0498777778	0.0467777778
BROKEN_STIM_E999_C000_S00100_OC2_O06_P02_R000_M1000.png	21.0869011125	11.7529229905	76.6414972822	0.6737671250	0.6622396878	0.7905194634	0.9391336151	86.4130222831	0.0112000000	0.0109583333	0.0078888889	0.0078333333	0.0284222222	0.0285555556	0.0328555556	0.0327611111	0.0082322964	0.0082319920	0.0554553930	0.0554552800	0.0092166667	0.0092166667	0.0955601648	0.0955601648	0.0145944444	0.1199228360	0.0478622290	0.1332841155	0.0535277778	0.0516916667	0.0118305556	0.0117555556	0.0137888889	0.0140055556	0.0404972222	0.0411305556
BROKEN_STIM_E999_C000_S00100_OC2_O09_P08_R090_M1000.png	24.3303696076	20.5560961873	79.9217060779	0.7161829555	0.7135073702	0.9521700380	0.8150078794	86.2325050370	0.0125888889	0.0129083333	0.0101194444	0.0102861111	0.0293166667	0.0292555556	0.0447527778	0.0448000000	0.0097858814	0.0097854874	0.0609296042	0.0609298142	0.0117333333	0.0117333333	0.1076833062	0.1076833062	0.0155777778	0.1238351857	0.0574869858	0.1425643030	0.0695194444	0.0695388889	0.0136777778	0.0139555556	0.0156583333	0.0157277778	0.0469805556	0.0465861111
BROKEN_STIM_E999_C000_S00100_OC3_O01_P01_R090_M0000.png	37.1159862051	45.0934911282	76.7313780389	0.7180575994	0.7602427846	0.6352635977	0.9556911399	77.2865087845	0.0093944444	0.0094388889	0.0074083333	0.0076305556	0.0269333333	0.0267666667	0.0288527778	0.0288777778	0.0058626741	0.0058625799	0.0474208928	0.0474207574	0.0065777778	0.0065777778	0.0808364322	0.0808364322	0.0119638889	0.1087234431	0.0338988349	0.1132618900	0.0402388889	0.0399111111	0.0100750000	0.0101805556	0.0122416667	0.0123666667	0.0297277778	0.0292527778
BROKEN_STIM_E999_C000_S00100_OC3_O04_P01_R180_M0000.png	21.2939450948	13.0338516305	74.2166959121	0.6520915397	0.6866287625	0.9514084918	0.6785390424	87.1175315737	0.0123500000	0.0123416667	0.0114305556	0.0106111111	0.0295000000	0.0294222222	0.0469861111	0.0470000000	0.0094411190	0.0094411826	0.0604717038	0.0604715880	0.0111138889	0.0111138889	0.1048351129	0.1048351129	0.0149305556	0.1212752032	0.0550793902	0.1394109085	0.0643166667	0.0640611111	0.0132777778	0.0129833333	0.0153694444	0.0152611111	0.0469555556	0.0466277778
BROKEN_STIM_E999_C000_S00100_OC3_O04_P04_R180_M1000.png	26.1083854966	2.3875017672	77.9748301216	0.6881004583	0.7335408151	0.7425100818	0.9548418496	85.0079495965	0.0114555556	0.0112111111	0.0096916667	0.0100194444	0.0285888889	0.0286888889	0.0424527778	0.0424083333	0.0084975699	0.0084977602	0.0579952464	0.0579952099	0.0098305556	0.0098305556	0.0986607459	0.0986607459	0.0139472222	0.1172720573	0.0490370823	0.1323689797	0.0574000000	0.0569666667	0.0124250000	0.0125722222	0.0145472222	0.0145305556	0.0417277778	0.0424861111
BROKEN_STIM_E999_C000_S00100_OC3_O04_P05_R090_M1000.png	25.8149558941	9.2184039138	82.6994324336	0.7778327759	0.7752575251	0.9627070790	0.7921799173	87.7037575399	0.0131833333	0.0128666667	0.0124583333	0.0117555556	0.0299777778	0.0296888889	0.0589166667	0.0585111111	0.0099888688	0.0099889604	0.0637775404	0.0637774304	0.0120916667	0.0120916667	0.1092954320	0.1092954320	0.0146027778	0.1199565614	0.0576626825	0.1402384504	0.0647333333	0.0639138889	0.0142194444	0.0137472222	0.0161555556	0.0157027778	0.0454666667	0.0443305556
BROKEN_STIM_E999_C000_S00100_OC3_O04_P08_R270_M0000.png	34.7235642233	21.1266369783	77.9081645751	0.7242861390	0.7365057599	0.7035468356	0.9519878485	81.7341907102	0.0120777778	0.0126250000	0.0111861111	0.0100305556	0.0285388889	0.0287888889	0.0509222222	0.0509111111	0.0086289555	0.0086288740	0.0576141171	0.0576140481	0.0106805556	0.0106805556	0.1027935340	0.1027935340	0.0139138889	0.1171338153	0.0505745099	0.1330437317	0.0610638889	0.0616916667	0.0129500000	0.0132500000	0.0151027778	0.0151666667	0.0443472222	0.0445638889
BROKEN_STIM_E999_C000_S00100_OC3_O05_P07_R270_M1000.png	26.5238217717	6.8688540212	78.9449071034	0.7516220736	0.7749251827	0.9280501221	0.7031989058	82.0650634328	0.0118888889	0.0122555556	0.0106166667	0.0103583333	0.0286333333	0.0285166667	0.0455611111	0.0458055556	0.0089696912	0.0089698343	0.0595616353	0.0595616748	0.0104638889	0.0104638889	0.1017566935	0.1017566935	0.0142805556	0.1186451027	0.0519110126	0.1354469371	0.0576194444	0.0580027778	0.0127972222	0.0130027778	0.0149000000	0.0151583333	0.0432083333	0.0433500000
BROKEN_STIM_E999_C000_S00100_OC3_O06_P01_R180_M0000.png	18.4082495110	3.4411262520	84.7469390006	0.7874863124	0.7669053636	0.9783922797	0.8570936043	87.7504403279	0.0123305556	0.0119611111	0.0088472222	0.0084250000	0.0293944444	0.0291111111	0.0417083333	0.0416361111	0.0097123601	0.0097120515	0.0615638162	0.0615638574	0.0108500000	0.0108500000	0.1035968499	0.1035968499	0.0152916667	0.1227105270	0.0560140292	0.1410345049	0.0592500000	0.0582388889	0.0129916667	0.0128388889	0.0154583333	0.0150027778	0.0465027778	0.0457111111
BROKEN_STIM_E999_C000_S00100_OC3_O07_P01_R270_M1000.png	22.3204946973	6.1508167864	75.7655449645	0.6351441843	0.6311976960	0.9246262363	0.8396536820	87.6550201181	0.0125750000	0.0132194444	0.0099583333	0.0106333333	0.0293055556	0.0299777778	0.0508027778	0.0509833333	0.0099790915	0.0099796654	0.0617938728	0.0617941886	0.0117277778	0.0117277778	0.1076581126	0.1076581126	0.0154194444	0.1232141524	0.0578208069	0.1419559697	0.0696722222	0.0715444444	0.0132500000	0.0140805556	0.0152750000	0.0161555556	0.0494805556	0.0522694444
BROKEN_STIM_E999_C000_S00100_OC3_O07_P02_R270_M0000.png	27.2948126398	4.7657605360	78.1553840132	0.7355171560	0.7192196210	0.7383731004	0.9331054832	83.1586420472	0.0128000000	0.0118138889	0.0093777778	0.0100333333	0.0290166667	0.0286388889	0.0424333333	0.0421444444	0.0090105128	0.0090107491	0.0590536375	0.0590539965	0.0104416667	0.0104416667	0.1016497268	0.1016497268	0.0146083333	0.1199790395	0.0523913739	0.1364602969	0.0602250000	0.0588055556	0.0133250000	0.0124638889	0.0155777778	0.0144916667	0.0465111111	0.0442611111
BROKEN_STIM_E999_C000_S00100_OC3_O09_P09_R180_M0000.png	20.7228268484	3.1323841513	80.8382971212	0.7259487179	0.7463512944	0.9300552879	0.8311765845	87.6983876932	0.0142916667	0.0141694444	0.0121722222	0.0110083333	0.0300277778	0.0305944444	0.0614055556	0.0616027778	0.0116541388	0.0116545734	0.0677319014	0.0677330300	0.0139888889	0.0139888889	0.1174446175	0.1174446175	0.0162527778	0.1264463104	0.0674115061	0.1498787824	0.0810472222	0.0822166667	0.0149750000	0.0150361111	0.0171333333	0.0170916667	0.0590583333	0.0605138889
BROKEN_STIM_E999_C000_S00100_OC3_O09_P10_R000_M1000.png	14.4289973419	9.4095938110	76.8484243640	0.6984007184	0.7290147405	0.7100282818	0.9364932338	86.6603294028	0.0129583333	0.0131861111	0.0113611111	0.0105444444	0.0295222222	0.0297500000	0.0455055556	0.0455472222	0.0105737197	0.0105734597	0.0637835119	0.0637830299	0.0120888889	0.0120888889	0.1092830308	0.1092830308	0.0160861111	0.1258069637	0.0610434025	0.1457241757	0.0681138889	0.0689527778	0.0137305556	0.0140277778	0.0158861111	0.0161555556	0.0515000000	0.0532888889
BROKEN_STIM_E999_C000_S00100_OC3_O10_P08_R180_M1000.png	8.1710069009	0.5746903127	79.3223775233	0.6883760684	0.6988553202	0.8093249204	0.9763387919	85.4532060467	0.0131333333	0.0134694444	0.0115055556	0.0116222222	0.0297666667	0.0300333333	0.0552111111	0.0551805556	0.0110498212	0.0110498806	0.0654539240	0.0654543288	0.0127416667	0.0127416667	0.1121577083	0.1121577083	0.0164194444	0.1270822220	0.0638660603	0.1481902235	0.0685861111	0.0698777778	0.0140861111	0.0144472222	0.0161944444	0.0164388889	0.0537111111	0.0547638889
BROKEN_STIM_E999_C000_S00110_OC2_O01_P07_R270_M0000.png	29.4401423716	0.4486794321	78.7336481100	0.6051446798	0.6243209464	0.9540784917	0.9658018065	86.1349727908	0.0110666667	0.0114555556	0.0109500000	0.0096194444	0.0284000000	0.0286611111	0.0479583333	0.0480861111	0.0074259719	0.0074227215	0.0548723406	0.0548721965	0.0088416667	0.0088416667	0.0936136525	0.0936136525	0.0126083333	0.1115768697	0.0425275830	0.1233250377	0.0544194444	0.0535333333	0.0118111111	0.0122555556	0.0138027778	0.0140527778	0.0353777778	0.0366555556
BROKEN_STIM_E999_C000_S00110_OC2_O03_P05_R180_M0000.png	23.7038533973	3.2373447761	78.8692012865	0.6651692060	0.6437077914	0.9143996381	0.9314914160	86.8090071082	0.0119694444	0.0120138889	0.0096777778	0.0107500000	0.0290833333	0.0291000000	0.0482972222	0.0482027778	0.0090841989	0.0090841138	0.0602733957	0.0602730050	0.0105250000	0.0105250000	0.1020502489	0.1020502489	0.0142972222	0.1187133135	0.0523435290	0.1361534112	0.0604888889	0.0608388889	0.0127805556	0.0130027778	0.0149944444	0.0147972222	0.0457944444	0.0460277778
BROKEN_STIM_E999_C000_S00110_OC2_O05_P03_R270_M1000.png	10.4421898928	1.8146660195	85.6058752352	0.7631851852	0.7662619844	0.9405976672	0.9541901726	88.8576743911	0.0138388889	0.0141861111	0.0125388889	0.0121305556	0.0303555556	0.0305277778	0.0626666667	0.0627138889	0.0111240292	0.0111235075	0.0668974939	0.0668969503	0.0133750000	0.0133750000	0.1148744795	0.1148744795	0.0155972222	0.1239112244	0.0643146144	0.1468623422	0.0748972222	0.0753861111	0.0147305556	0.0148722222	0.0165583333	0.0169222222	0.0541472222	0.0542555556
BROKEN_STIM_E999_C000_S00110_OC2_O05_P08_R180_M0000.png	27.2709441758	1.4186960512	79.9101354359	0.6724834634	0.6707667534	0.9238008828	0.9293543178	83.7158038371	0.0113777778	0.0116305556	0.0090333333	0.0086027778	0.0283666667	0.0287277778	0.0353250000	0.0356111111	0.0086366164	0.0086362637	0.0577548006	0.0577541809	0.0095416667	0.0095416667	0.0972144512	0.0972144512	0.0146000000	0.1199453207	0.0497826981	0.1348806110	0.0524083333	0.0535861111	0.0122000000	0.0123305556	0.0141194444	0.0145388889	0.0404527778	0.0414666667
BROKEN_STIM_E999_C000_S00110_OC2_O08_P02_R000_M0000.png	15.6885646787	2.2304838962	81.6856336542	0.6860857178	0.6913922953	0.9645473518	0.9253999813	89.4472153890	0.0122972222	0.0123055556	0.0090500000	0.0090611111	0.0294277778	0.0294000000	0.0343055556	0.0343194444	0.0097982233	0.0097983680	0.0606824301	0.0606824495	0.0111638889	0.0111638889	0.1050680120	0.1050680120	0.0159277778	0.1251963546	0.0572029406	0.1434268709	0.0638333333	0.0632250000	0.0131666667	0.0133277778	0.0154083333	0.0153333333	0.0486166667	0.0472138889
BROKEN_STIM_E999_C000_S00110_OC2_O09_P09_R270_M1000.png	17.2937228530	0.9867004844	80.3718099278	0.6785764895	0.6812632231	0.9208417173	0.9341909672	89.1237501974	0.0133416667	0.0137305556	0.0119083333	0.0110666667	0.0300666667	0.0303277778	0.0541833333	0.0544166667	0.0106754877	0.0106749181	0.0637900779	0.0637891847	0.0127111111	0.0127111111	0.1120248795	0.1120248795	0.0162361111	0.1263825311	0.0625229853	0.1471867243	0.0736833333	0.0739555556	0.0139888889	0.0144250000	0.0160138889	0.0166250000	0.0551416667	0.0559500000
BROKEN_STIM_E999_C000_S00110_OC3_O02_P03_R090_M1000.png	24.4273743017	1.1146706275	77.7833467566	0.5918804658	0.5816676576	0.9690323242	0.9687534227	87.2952353328	0.0108111111	0.0109361111	0.0093861111	0.0098138889	0.0284333333	0.0287722222	0.0432722222	0.0432277778	0.0077546791	0.0077545323	0.0552515678	0.0552512742	0.0088694444	0.0088694444	0.0937592759	0.0937592759	0.0132916667	0.1145208920	0.0445358693	0.1270140863	0.0542777778	0.0554500000	0.0117388889	0.0120138889	0.0134861111	0.0136555556	0.0398944444	0.0419361111
BROKEN_STIM_E999_C000_S00110_OC3_O04_P04_R090_M1000.png	14.3628133705	1.4497870505	87.4883773864	0.7956488294	0.7907434659	0.9593277250	0.9538150751	85.5594446517	0.0103722222	0.0105000000	0.0069638889	0.0075555556	0.0279166667	0.0282611111	0.0301694444	0.0303583333	0.0076792549	0.0076792129	0.0542488114	0.0542488084	0.0082555556	0.0082555556	0.0904843860	0.0904843860	0.0139527778	0.1172950808	0.0443224278	0.1287477650	0.0424305556	0.0437361111	0.0108833333	0.0112916667	0.0129694444	0.0132833333	0.0330166667	0.0341416667
BROKEN_STIM_E999_C000_S00110_OC3_O04_P05_R000_M0000.png	14.6807541351	3.1143530007	86.1682647243	0.8054382510	0.8532668153	0.9001758660	0.8878496567	87.3935067118	0.0123333333	0.0128055556	0.0118111111	0.0123972222	0.0294722222	0.0294944444	0.0533611111	0.0531833333	0.0094979695	0.0094972093	0.0612171249	0.0612162378	0.0114138889	0.0114138889	0.1062244952	0.1062244952	0.0145888889	0.1199003467	0.0551531289	0.1386004937	0.0659027778	0.0669277778	0.0132194444	0.0137388889	0.0150416667	0.0156583333	0.0465361111	0.0472916667
BROKEN_STIM_E999_C000_S00110_OC3_O05_P04_R000_M0000.png	12.3269999348	1.0557565923	77.3057900049	0.5953141335	0.5686241794	0.9769401506	0.9513531367	87.2649972127	0.0106722222	0.0115611111	0.0074666667	0.0078333333	0.0283777778	0.0289388889	0.0324805556	0.0323666667	0.0085732159	0.0085733899	0.0574919977	0.0574923260	0.0092472222	0.0092472222	0.0957169606	0.0957169606	0.0146250000	0.1200464469	0.0492234549	0.1343816104	0.0472638889	0.0497888889	0.0114722222	0.0122472222	0.0135777778	0.0146472222	0.0393861111	0.0421861111
BROKEN_STIM_E999_C000_S00110_OC3_O05_P08_R090_M1000.png	21.9998916367	1.3797632874	81.1060222409	0.6680870804	0.6627359098	0.9670247752	0.9463931243	88.8229902412	0.0131444444	0.0126333333	0.0120500000	0.0124083333	0.0299000000	0.0296888889	0.0481444444	0.0480194444	0.0102554328	0.0102553848	0.0638982845	0.0638979445	0.0121194444	0.0121194444	0.1094193619	0.1094193619	0.0152666667	0.1226117340	0.0591729514	0.1429092287	0.0685138889	0.0678388889	0.0139805556	0.0137305556	0.0161361111	0.0158027778	0.0513666667	0.0495111111
BROKEN_STIM_E999_C000_S00110_OC3_O08_P08_R270_M0000.png	10.4983179142	1.6031286042	89.8680947738	0.8354693423	0.8595171560	0.9525606204	0.9471766723	86.8882825487	0.0133527778	0.0136638889	0.0104166667	0.0103083333	0.0296277778	0.0301388889	0.0558083333	0.0555388889	0.0110374528	0.0110377574	0.0664183421	0.0664186025	0.0127888889	0.0127888889	0.1123626641	0.1123626641	0.0159527778	0.1252929777	0.0636572683	0.1474319913	0.0686777778	0.0699138889	0.0141055556	0.0143722222	0.0162055556	0.0163361111	0.0518833333	0.0515000000
BROKEN_STIM_E999_C000_S00110_OC3_O09_P04_R090_M1000.png	24.4738926742	3.1900781563	79.2057413046	0.6896269045	0.6380102812	0.9432489868	0.8973434797	86.7338190686	0.0128611111	0.0134916667	0.0107666667	0.0102416667	0.0295333333	0.0301277778	0.0496722222	0.0498916667	0.0107827049	0.0107827544	0.0644100239	0.0644106427	0.0124222222	0.0124222222	0.1107607543	0.1107607543	0.0162472222	0.1264250544	0.0622669018	0.1469252063	0.0699638889	0.0712027778	0.0137472222	0.0143666667	0.0157138889	0.0164583333	0.0532416667	0.0563722222
BROKEN_STIM_E999_C000_S00110_OC3_O10_P02_R000_M0000.png	17.8710205993	0.1875264434	86.0334717955	0.7567818655	0.7755569181	0.9541901726	0.9548099156	89.2060465274	0.0132944444	0.0139361111	0.0129416667	0.0117305556	0.0296722222	0.0301611111	0.0589611111	0.0587972222	0.0107862779	0.0107863229	0.0644137982	0.0644140249	0.0129750000	0.0129750000	0.1131666247	0.1131666247	0.0159027778	0.1250996519	0.0626404041	0.1459305099	0.0738277778	0.0749805556	0.0142638889	0.0149750000	0.0162527778	0.0170416667	0.0548555556	0.0559944444
BROKEN_STIM_E999_C000_S00110_OC3_O10_P03_R180_M1000.png	10.0299844237	1.6675056804	86.1825100861	0.8002208597	0.7639763409	0.9423180215	0.9407851814	85.6467239447	0.0129666667	0.0129750000	0.0105666667	0.0120527778	0.0291777778	0.0293611111	0.0522166667	0.0521472222	0.0101599156	0.0101602653	0.0633677695	0.0633674985	0.0117611111	0.0117611111	0.1078091817	0.1078091817	0.0152861111	0.1226885803	0.0586464723	0.1425864790	0.0680277778	0.0688083333	0.0137805556	0.0138055556	0.0159388889	0.0159527778	0.0527472222	0.0529527778
BROKEN_STIM_E999_C000_S00110_OC3_O10_P07_R000_M0000.png	12.5678039643	2.4784912690	79.8800788096	0.7188134522	0.7180981048	0.8785192520	0.8797723433	87.6175752029	0.0129277778	0.0121277778	0.0110944444	0.0121222222	0.0296666667	0.0291777778	0.0507500000	0.0504000000	0.0102498911	0.0102499308	0.0632763051	0.0632764689	0.0117666667	0.0117666667	0.1078343383	0.1078343383	0.0156138889	0.1239763609	0.0593020059	0.1437442585	0.0672138889	0.0655777778	0.0141222222	0.0133194444	0.0159222222	0.0153944444	0.0527972222	0.0499472222
BROKEN_STIM_E999_C000_S10000_OC2_O01_P07_R090_M0000.png	45.2759982527	7.2864455975	89.0228421936	0.9000990958	0.9786845039	0.8471618967	0.8349681914	71.1491267528	0.0090250000	0.0105055556	0.0084194444	0.0096083333	0.0262888889	0.0265277778	0.0338416667	0.0341944444	0.0057963868	0.0057925565	0.0475545606	0.0475532642	0.0068500000	0.0068500000	0.0824808850	0.0824808850	0.0112944444	0.1056736059	0.0330890890	0.1103132335	0.0500194444	0.0514583333	0.0098722222	0.0107083333	0.0118111111	0.0131444444	0.0294361111	0.0315694444
BROKEN_STIM_E999_C000_S10000_OC2_O01_P08_R180_M0000.png	35.1964552445	39.8914399214	77.5396646373	0.9618504893	0.6311877864	0.7723845105	0.7361637992	75.1182292596	0.0100722222	0.0108500000	0.0090083333	0.0086944444	0.0259500000	0.0283166667	0.0350694444	0.0350750000	0.0067948710	0.0067951916	0.0514007249	0.0514008238	0.0078722222	0.0078722222	0.0883757435	0.0883757435	0.0126138889	0.1116011348	0.0394783141	0.1207222062	0.0456500000	0.0473972222	0.0108416667	0.0115944444	0.0129111111	0.0137555556	0.0348166667	0.0370194444
BROKEN_STIM_E999_C000_S10000_OC2_O02_P07_R090_M1000.png	29.0223172468	1.6474713346	80.6731953387	0.8120597052	0.9268451629	0.7712623317	0.7167606137	74.8096600559	0.0103638889	0.0111750000	0.0100027778	0.0097000000	0.0279222222	0.0265277778	0.0345194444	0.0343527778	0.0069893299	0.0069895570	0.0525534322	0.0525535023	0.0081694444	0.0081694444	0.0900151494	0.0900151494	0.0126166667	0.1116132653	0.0405419883	0.1218297345	0.0485750000	0.0491333333	0.0109944444	0.0115638889	0.0130500000	0.0138444444	0.0356555556	0.0370694444
BROKEN_STIM_E999_C000_S10000_OC2_O04_P05_R000_M1000.png	27.4250135130	10.7568003026	77.0839741158	0.9533333333	0.6816220736	0.7445243325	0.7038792252	74.3145058350	0.0112527778	0.0112527778	0.0109277778	0.0111083333	0.0273611111	0.0273444444	0.0360472222	0.0363638889	0.0077876067	0.0077869383	0.0555497493	0.0555488693	0.0091444444	0.0091444444	0.0951884906	0.0951884906	0.0132777778	0.1144618486	0.0450316944	0.1275057779	0.0533416667	0.0520305556	0.0119138889	0.0120861111	0.0143138889	0.0141722222	0.0415750000	0.0388861111
BROKEN_STIM_E999_C000_S10000_OC2_O05_P01_R270_M1000.png	26.2979202622	21.7283714751	79.3631455954	0.7792855196	0.9066913167	0.7374060551	0.7511429324	79.0125322594	0.0123222222	0.0116361111	0.0106027778	0.0105305556	0.0292888889	0.0277166667	0.0415444444	0.0413666667	0.0088769091	0.0088774245	0.0592096398	0.0592100062	0.0104888889	0.0104888889	0.1018768910	0.1018768910	0.0142805556	0.1186451027	0.0514784065	0.1353088491	0.0610416667	0.0587861111	0.0128694444	0.0124666667	0.0149250000	0.0147138889	0.0432055556	0.0421555556
BROKEN_STIM_E999_C000_S10000_OC2_O06_P06_R270_M1000.png	32.0243669607	31.5397206896	74.2438042900	0.6793031091	0.9165653413	0.6833940148	0.6904897064	76.0366395261	0.0114972222	0.0127138889	0.0082000000	0.0104444444	0.0284944444	0.0277222222	0.0389694444	0.0391527778	0.0087149945	0.0087150205	0.0574064467	0.0574065990	0.0104222222	0.0104222222	0.1015560346	0.1015560346	0.0145888889	0.1199003467	0.0513848221	0.1358926256	0.0617500000	0.0616833333	0.0124638889	0.0131861111	0.0143805556	0.0155611111	0.0445694444	0.0451805556
BROKEN_STIM_E999_C000_S10000_OC2_O07_P05_R270_M1000.png	32.6344947183	28.6134737544	76.1751276266	0.6734948594	0.9703333333	0.7147981562	0.6883787561	78.2865226153	0.0123916667	0.0108694444	0.0107611111	0.0113805556	0.0292333333	0.0269666667	0.0384388889	0.0382305556	0.0082155837	0.0082158892	0.0561675579	0.0561678977	0.0097972222	0.0097972222	0.0984949928	0.0984949928	0.0139361111	0.1172259958	0.0482189871	0.1319415732	0.0608777778	0.0559527778	0.0131527778	0.0117361111	0.0152611111	0.0139222222	0.0434944444	0.0415111111
BROKEN_STIM_E999_C000_S10000_OC2_O08_P04_R090_M1000.png	20.6258635334	25.4353163381	75.2181145641	0.7415016722	0.9093065775	0.6615073930	0.6964089398	74.4824806857	0.0131250000	0.0111527778	0.0099638889	0.0115555556	0.0289666667	0.0273555556	0.0426055556	0.0422388889	0.0089086402	0.0089091460	0.0584578398	0.0584578171	0.0107944444	0.0107944444	0.1033341864	0.1033341864	0.0146000000	0.1199453207	0.0525673721	0.1368495286	0.0644611111	0.0583805556	0.0138555556	0.0121222222	0.0158472222	0.0141361111	0.0473333333	0.0426222222
BROKEN_STIM_E999_C000_S10000_OC2_O09_P09_R000_M0000.png	29.2562515046	11.2719595489	80.7821708131	0.9285051406	0.7509025146	0.7917542868	0.7601248906	78.0594436674	0.0118027778	0.0129777778	0.0090000000	0.0096972222	0.0273555556	0.0296500000	0.0400527778	0.0406750000	0.0092985452	0.0092979429	0.0592078212	0.0592078298	0.0111138889	0.0111138889	0.1048351129	0.1048351129	0.0152583333	0.1225787842	0.0548566058	0.1401924604	0.0599027778	0.0642527778	0.0126833333	0.0137777778	0.0147222222	0.0159611111	0.0431500000	0.0455166667
BROKEN_STIM_E999_C000_S10000_OC3_O04_P10_R090_M0000.png	12.1683984903	16.0849600354	83.9848433909	0.7926171188	0.9564547256	0.8240147520	0.7863071392	75.5961585445	0.0105666667	0.0127000000	0.0088694444	0.0090611111	0.0278055556	0.0280611111	0.0375916667	0.0376111111	0.0087006557	0.0087008490	0.0579273188	0.0579272714	0.0098444444	0.0098444444	0.0987297242	0.0987297242	0.0146027778	0.1199565614	0.0505742154	0.1354294884	0.0519222222	0.0538027778	0.0116027778	0.0132861111	0.0135583333	0.0157138889	0.0403805556	0.0423777778
BROKEN_STIM_E999_C000_S10000_OC3_O05_P07_R270_M0000.png	20.5172673599	24.6886023833	78.0812247103	0.6984559643	0.9349588753	0.7661100513	0.7237240976	82.9865791127	0.0129583333	0.0125666667	0.0104333333	0.0117277778	0.0298833333	0.0285888889	0.0516194444	0.0514805556	0.0100270341	0.0100275124	0.0632600833	0.0632611067	0.0117750000	0.0117750000	0.1078720617	0.1078720617	0.0149333333	0.1212863131	0.0575354699	0.1408392160	0.0691166667	0.0660916667	0.0137527778	0.0134444444	0.0160888889	0.0157111111	0.0508194444	0.0477583333
BROKEN_STIM_E999_C000_S10000_OC3_O06_P01_R090_M0000.png	23.2041456663	22.9829911515	80.2939723256	0.7940232875	0.9777023411	0.7267761599	0.7132571045	76.1096240024	0.0123222222	0.0114555556	0.0096888889	0.0115861111	0.0282500000	0.0278777778	0.0469472222	0.0467361111	0.0088081621	0.0088078634	0.0590680086	0.0590674196	0.0104333333	0.0104333333	0.1016095840	0.1016095840	0.0139444444	0.1172605437	0.0508320558	0.1336415362	0.0633916667	0.0589388889	0.0131083333	0.0124916667	0.0155750000	0.0146083333	0.0460027778	0.0436361111
BROKEN_STIM_E999_C000_S10000_OC3_O09_P02_R090_M1000.png	11.9236220361	18.5020958915	79.5636993781	0.8040535117	0.9637224080	0.7035812089	0.7111908465	82.9715756851	0.0120972222	0.0139555556	0.0120611111	0.0116277778	0.0288111111	0.0299833333	0.0506055556	0.0510583333	0.0102692059	0.0102697841	0.0630770085	0.0630772763	0.0120611111	0.0120611111	0.1091589383	0.1091589383	0.0155944444	0.1239003648	0.0595893570	0.1436363277	0.0659361111	0.0697138889	0.0129277778	0.0147333333	0.0151500000	0.0171777778	0.0472138889	0.0518916667
BROKEN_STIM_E999_C000_S10000_OC3_O09_P08_R270_M1000.png	21.1255946083	9.6990168876	79.0474397009	0.6932383253	0.9777023411	0.7451688474	0.7457880742	84.3383018493	0.0126333333	0.0134083333	0.0108944444	0.0106722222	0.0293611111	0.0293944444	0.0500194444	0.0505722222	0.0102851536	0.0102797015	0.0636868381	0.0636840918	0.0120777778	0.0120777778	0.1092334116	0.1092334116	0.0152777778	0.1226556524	0.0592995091	0.1428523295	0.0671944444	0.0688055556	0.0134861111	0.0142055556	0.0156500000	0.0166222222	0.0491083333	0.0502500000
BROKEN_STIM_E999_C000_S10000_OC3_O10_P06_R270_M0000.png	4.0706236896	6.5524450982	75.8671103026	0.6396790536	0.9358504893	0.7292310099	0.7299238593	83.3079248084	0.0140388889	0.0135777778	0.0114111111	0.0118833333	0.0298666667	0.0298055556	0.0543111111	0.0538694444	0.0113760882	0.0113761653	0.0664299159	0.0664300286	0.0133722222	0.0133722222	0.1148627117	0.1148627117	0.0165916667	0.1277357765	0.0662192134	0.1500158568	0.0735666667	0.0725250000	0.0147333333	0.0143888889	0.0169805556	0.0164972222	0.0549638889	0.0526305556
BROKEN_STIM_E999_C000_S11000_OC2_O01_P01_R270_M1000.png	39.7082934555	0.1600998035	89.1076787883	0.9559643255	0.9511035551	0.8352573566	0.8219819144	69.8691642604	0.0086916667	0.0087027778	0.0085444444	0.0069444444	0.0262500000	0.0252277778	0.0244916667	0.0244638889	0.0047032597	0.0046934579	0.0423255486	0.0423187944	0.0052416667	0.0052416667	0.0722094598	0.0722094598	0.0106305556	0.1025552342	0.0263987776	0.1005179257	0.0444888889	0.0427333333	0.0093305556	0.0092000000	0.0112444444	0.0116527778	0.0252944444	0.0254194444
BROKEN_STIM_E999_C000_S11000_OC2_O01_P05_R090_M0000.png	29.4538396004	1.7023065318	82.4742722024	0.9569910814	0.9759643255	0.6771460832	0.6888693980	74.3971556776	0.0099277778	0.0099888889	0.0073333333	0.0070638889	0.0255277778	0.0279722222	0.0280055556	0.0282583333	0.0064086973	0.0064083618	0.0492396207	0.0492392215	0.0069305556	0.0069305556	0.0829610877	0.0829610877	0.0126222222	0.1116375221	0.0365981876	0.1178364298	0.0419305556	0.0433500000	0.0102555556	0.0105583333	0.0125722222	0.0124555556	0.0318194444	0.0315611111
BROKEN_STIM_E999_C000_S11000_OC2_O05_P09_R270_M0000.png	19.6714222535	2.1189890926	92.0498058239	0.9433422520	0.9523511706	0.8922200488	0.8940787616	79.1934312554	0.0117361111	0.0113666667	0.0110138889	0.0113638889	0.0281111111	0.0282055556	0.0442833333	0.0443611111	0.0086064585	0.0086063988	0.0583585712	0.0583584444	0.0101166667	0.0101166667	0.1000717120	0.1000717120	0.0139416667	0.1172490289	0.0498443702	0.1331713039	0.0574222222	0.0564972222	0.0127333333	0.0123250000	0.0151000000	0.0145972222	0.0454527778	0.0430388889
BROKEN_STIM_E999_C000_S11000_OC2_O07_P02_R270_M0000.png	22.0612478430	2.2056183586	83.2566626095	0.9250156076	0.9250267559	0.7305765070	0.7496476339	86.5958331600	0.0116944444	0.0142222222	0.0115472222	0.0127194444	0.0288944444	0.0302444444	0.0456527778	0.0464194444	0.0095813003	0.0095813430	0.0604658008	0.0604656177	0.0117000000	0.0117000000	0.1075320516	0.1075320516	0.0152555556	0.1225677988	0.0568909202	0.1416968747	0.0628305556	0.0698194444	0.0127138889	0.0145722222	0.0146250000	0.0167416667	0.0451000000	0.0494666667
BROKEN_STIM_E999_C000_S11000_OC2_O07_P03_R180_M0000.png	28.9179574014	0.7811018381	88.3644325847	0.9785720302	0.9785720302	0.7791613747	0.7982718682	76.5904441418	0.0117388889	0.0117472222	0.0108527778	0.0101444444	0.0273500000	0.0285277778	0.0448361111	0.0449472222	0.0076865748	0.0076857990	0.0545838038	0.0545833811	0.0097277778	0.0097277778	0.0981487385	0.0981487385	0.0132638889	0.1144027731	0.0458865430	0.1284048103	0.0572750000	0.0568138889	0.0124305556	0.0124138889	0.0146972222	0.0142444444	0.0397777778	0.0401277778
BROKEN_STIM_E999_C000_S11000_OC2_O08_P03_R000_M0000.png	6.8745152797	1.8399322604	91.5574097661	0.9459075932	0.9459187415	0.8744123321	0.8960577239	83.8402264736	0.0105138889	0.0133194444	0.0097750000	0.0096805556	0.0277277778	0.0297722222	0.0397583333	0.0406194444	0.0093194920	0.0093194559	0.0597682490	0.0597678340	0.0107916667	0.0107916667	0.1033210349	0.1033210349	0.0152888889	0.1226995541	0.0548816416	0.1404853148	0.0556333333	0.0608444444	0.0114166667	0.0140194444	0.0137444444	0.0164972222	0.0417444444	0.0452583333
BROKEN_STIM_E999_C000_S11000_OC2_O09_P08_R000_M1000.png	23.5630194179	1.0727206577	84.8535661881	0.9668103555	0.9689843924	0.7261259075	0.7322219921	86.2342806594	0.0152944444	0.0150861111	0.0139750000	0.0146333333	0.0310055556	0.0308222222	0.0702250000	0.0701527778	0.0122199971	0.0122200394	0.0697201523	0.0697200269	0.0156027778	0.0156027778	0.1239329406	0.1239329406	0.0165916667	0.1277357765	0.0726073985	0.1541961424	0.0836000000	0.0838361111	0.0162722222	0.0160638889	0.0188583333	0.0189277778	0.0590222222	0.0584972222
BROKEN_STIM_E999_C000_S11000_OC2_O09_P09_R180_M1000.png	29.6110409652	0.5963464571	90.7906409566	0.9589955407	0.9632877493	0.8563589500	0.8529833983	76.8223805930	0.0140472222	0.0130194444	0.0114250000	0.0115055556	0.0293666667	0.0288555556	0.0471583333	0.0468333333	0.0102918712	0.0102922209	0.0619297043	0.0619299901	0.0130305556	0.0130305556	0.1134054492	0.1134054492	0.0159166667	0.1251533855	0.0617272430	0.1463954141	0.0765444444	0.0748333333	0.0147555556	0.0137638889	0.0172527778	0.0164222222	0.0538305556	0.0498333333
BROKEN_STIM_E999_C000_S11000_OC2_O10_P07_R090_M1000.png	4.8140104802	3.4230883773	83.2482247114	0.9127290970	0.9238326521	0.7325362251	0.7608310143	80.6437100926	0.0112277778	0.0152611111	0.0124777778	0.0117888889	0.0277500000	0.0307111111	0.0528527778	0.0539666667	0.0101957407	0.0101957486	0.0634009209	0.0634008125	0.0123416667	0.0123416667	0.1104055424	0.1104055424	0.0152750000	0.1226446744	0.0600354215	0.1436013584	0.0595250000	0.0713583333	0.0122555556	0.0160777778	0.0143083333	0.0183166667	0.0418694444	0.0502222222
BROKEN_STIM_E999_C000_S11000_OC2_O10_P09_R270_M1000.png	17.1343457944	0.5523224065	86.8310282426	0.9527736901	0.9458281927	0.7776016985	0.7970375484	83.3929490190	0.0126500000	0.0134777778	0.0102500000	0.0107000000	0.0289333333	0.0297666667	0.0458833333	0.0460583333	0.0102618323	0.0102612540	0.0622161245	0.0622152773	0.0123944444	0.0123944444	0.1106384029	0.1106384029	0.0159138889	0.1251426407	0.0603410509	0.1452110644	0.0687138889	0.0720138889	0.0134583333	0.0145166667	0.0157055556	0.0162388889	0.0473888889	0.0540055556
BROKEN_STIM_E999_C000_S11000_OC3_O01_P03_R000_M1000.png	41.0427100548	1.1159820580	88.8228031964	0.9270678806	0.9355185185	0.8441084153	0.8462173134	72.6286664091	0.0094055556	0.0087416667	0.0075583333	0.0059722222	0.0260611111	0.0263555556	0.0247777778	0.0247916667	0.0053997129	0.0053999995	0.0453974681	0.0453975367	0.0059305556	0.0059305556	0.0767815111	0.0767815111	0.0116277778	0.1072035656	0.0310139759	0.1090616854	0.0378222222	0.0379444444	0.0095277778	0.0094472222	0.0120027778	0.0118361111	0.0284750000	0.0284583333
BROKEN_STIM_E999_C000_S11000_OC3_O02_P01_R090_M0000.png	18.7077041387	1.1311996258	78.1256692415	0.9460200669	0.9424190512	0.6205135082	0.6160741434	75.1376033663	0.0118277778	0.0104638889	0.0099805556	0.0095083333	0.0280444444	0.0272222222	0.0392527778	0.0389861111	0.0077565626	0.0077567932	0.0551661802	0.0551662827	0.0091500000	0.0091500000	0.0952171344	0.0952171344	0.0132861111	0.1144972785	0.0452408974	0.1277963633	0.0552805556	0.0517944444	0.0122500000	0.0110583333	0.0149583333	0.0132944444	0.0411638889	0.0384250000
BROKEN_STIM_E999_C000_S11000_OC3_O03_P10_R000_M1000.png	27.8522782370	3.8221866512	82.5585670321	0.8986399108	0.8941584293	0.7654892203	0.7440551208	78.8225517831	0.0098722222	0.0118638889	0.0100500000	0.0074361111	0.0263444444	0.0292611111	0.0379027778	0.0389222222	0.0077664323	0.0077654946	0.0556004472	0.0556001802	0.0088722222	0.0088722222	0.0937738254	0.0937738254	0.0133138889	0.1146152945	0.0452335570	0.1281481705	0.0440444444	0.0498527778	0.0104305556	0.0126472222	0.0123583333	0.0148916667	0.0333388889	0.0384500000
BROKEN_STIM_E999_C000_S11000_OC3_O06_P06_R180_M0000.png	13.1576382063	0.1680186590	83.3567723390	0.9886733556	0.9886622074	0.6797653102	0.6771700204	78.2815680001	0.0133750000	0.0105416667	0.0112388889	0.0108472222	0.0296388889	0.0273333333	0.0409305556	0.0397777778	0.0088558861	0.0088559752	0.0581260779	0.0581262715	0.0104166667	0.0104166667	0.1015292488	0.1015292488	0.0145916667	0.1199115919	0.0519441696	0.1360056491	0.0633055556	0.0543527778	0.0140722222	0.0113500000	0.0166055556	0.0135805556	0.0467694444	0.0395611111
BROKEN_STIM_E999_C000_S11000_OC3_O06_P08_R000_M1000.png	9.9819571562	2.1771577150	89.6992329399	0.9393971262	0.9412695404	0.8511088695	0.8561937815	78.5717428886	0.0118027778	0.0134527778	0.0104972222	0.0111444444	0.0278500000	0.0294277778	0.0404388889	0.0407222222	0.0096037198	0.0096045263	0.0607846187	0.0607852929	0.0111055556	0.0111055556	0.1047962437	0.1047962437	0.0152611111	0.1225897685	0.0560521529	0.1406767515	0.0594222222	0.0634333333	0.0124500000	0.0139638889	0.0147805556	0.0161027778	0.0458916667	0.0482250000
BROKEN_STIM_E999_C000_S11000_OC3_O07_P03_R270_M1000.png	12.8731845031	1.6287847590	86.3719679837	0.9423154961	0.9418696891	0.7992150880	0.7714784461	86.5427521447	0.0120361111	0.0119722222	0.0109583333	0.0103083333	0.0290777778	0.0291111111	0.0425750000	0.0430694444	0.0091024185	0.0091025513	0.0597809073	0.0597809371	0.0104666667	0.0104666667	0.1017700561	0.1017700561	0.0146194444	0.1200239822	0.0529729291	0.1372269187	0.0571916667	0.0575000000	0.0127388889	0.0125555556	0.0150194444	0.0148500000	0.0424777778	0.0428833333
BROKEN_STIM_E999_C000_S11000_OC3_O07_P04_R180_M0000.png	26.2795509902	2.0036992084	84.9754394429	0.9354952310	0.9637112598	0.7437500157	0.7560610712	74.5632922208	0.0104666667	0.0103916667	0.0078305556	0.0074388889	0.0266000000	0.0275388889	0.0288388889	0.0289361111	0.0070639488	0.0070636321	0.0517081648	0.0517079972	0.0078638889	0.0078638889	0.0883293259	0.0883293259	0.0132916667	0.1145208920	0.0409796937	0.1237553659	0.0445861111	0.0444888889	0.0110916667	0.0109611111	0.0134500000	0.0129277778	0.0346083333	0.0341138889
BROKEN_STIM_E999_C000_S11000_OC3_O07_P05_R270_M1000.png	25.5565823143	1.8729305139	85.1774571541	0.9421392295	0.9408237334	0.7565278441	0.7676074791	80.2235201033	0.0129444444	0.0106333333	0.0085333333	0.0099277778	0.0291444444	0.0276722222	0.0348972222	0.0344111111	0.0087685713	0.0087676050	0.0581243084	0.0581241012	0.0098305556	0.0098305556	0.0986607459	0.0986607459	0.0146166667	0.1200127482	0.0507337588	0.1354033123	0.0570333333	0.0517333333	0.0133861111	0.0112500000	0.0155277778	0.0133694444	0.0447027778	0.0402722222
BROKEN_STIM_E999_C000_S11000_OC3_O08_P01_R000_M0000.png	2.9447596796	1.5047864091	89.1921893769	0.9335787192	0.9273467113	0.8612903762	0.8454717685	75.5396345366	0.0119722222	0.0138472222	0.0104444444	0.0119500000	0.0282055556	0.0288722222	0.0531361111	0.0532500000	0.0099389879	0.0099389143	0.0621184231	0.0621176908	0.0117138889	0.0117138889	0.1075951014	0.1075951014	0.0152472222	0.1225348365	0.0576437634	0.1415078154	0.0654666667	0.0695694444	0.0129277778	0.0143833333	0.0150194444	0.0168972222	0.0468722222	0.0504055556
BROKEN_STIM_E999_C000_S11000_OC3_O08_P09_R180_M0000.png	8.5090687365	0.9292208709	88.4522966634	0.9782386969	0.9786399108	0.7968525765	0.7843606824	74.5992453418	0.0132361111	0.0103138889	0.0098888889	0.0117194444	0.0285277778	0.0268888889	0.0445277778	0.0438944444	0.0085812163	0.0085818187	0.0582136154	0.0582143691	0.0101000000	0.0101000000	0.0999900884	0.0999900884	0.0139555556	0.1173065908	0.0500168502	0.1332116358	0.0604027778	0.0526277778	0.0138527778	0.0113611111	0.0165222222	0.0135111111	0.0442694444	0.0388555556
BROKEN_STIM_E999_C000_S11000_OC3_O10_P06_R090_M1000.png	3.2645202711	2.2033353113	90.7355564745	0.9394636442	0.9398648582	0.8603248107	0.8897689459	82.0282106825	0.0134861111	0.0129111111	0.0103638889	0.0105416667	0.0298611111	0.0285666667	0.0477138889	0.0474194444	0.0106506534	0.0106502868	0.0642427377	0.0642424799	0.0123944444	0.0123944444	0.1106384029	0.1106384029	0.0159305556	0.1252070945	0.0616913249	0.1458378330	0.0717305556	0.0685944444	0.0144333333	0.0136638889	0.0168055556	0.0161361111	0.0537722222	0.0518638889
BROKEN_STIM_E999_C000_S11000_OC3_O10_P10_R090_M1000.png	11.6397069096	2.4228599483	79.6865874106	0.9007558528	0.9038326521	0.7098156381	0.6730593534	81.3084354856	0.0134027778	0.0134277778	0.0107861111	0.0101388889	0.0299277778	0.0290555556	0.0467194444	0.0462638889	0.0109790450	0.0109786616	0.0647293087	0.0647290578	0.0127222222	0.0127222222	0.1120732001	0.1120732001	0.0165944444	0.1277462884	0.0641683316	0.1488699707	0.0700111111	0.0696055556	0.0141722222	0.0140388889	0.0164972222	0.0161888889	0.0526972222	0.0515750000
BROKEN_STIM_E999_C000_S11111_OC2_O02_P01_R180_M1000.png	26.3534526412	3.7786575403	92.0399377991	0.9176577480	0.9097201784	0.9309529001	0.9232666854	83.8263488704	0.0107166667	0.0114333333	0.0097444444	0.0090638889	0.0281388889	0.0284833333	0.0381500000	0.0382944444	0.0079114144	0.0079107106	0.0571257990	0.0571255095	0.0092027778	0.0092027778	0.0954888056	0.0954888056	0.0129666667	0.1131307552	0.0454542200	0.1272714970	0.0488888889	0.0494833333	0.0114555556	0.0122166667	0.0136027778	0.0144555556	0.0380055556	0.0405138889
BROKEN_STIM_E999_C000_S11111_OC2_O05_P04_R180_M1000.png	7.8478180616	1.7441545126	95.9723658101	0.9586845039	0.9618058962	0.9664473537	0.9519568786	85.4625063601	0.0108250000	0.0112583333	0.0092583333	0.0103638889	0.0284500000	0.0287611111	0.0480916667	0.0483361111	0.0082948554	0.0082948043	0.0580092008	0.0580093849	0.0095333333	0.0095333333	0.0971723990	0.0971723990	0.0136194444	0.1159051012	0.0474936759	0.1303770497	0.0492027778	0.0499583333	0.0120055556	0.0123666667	0.0139138889	0.0141638889	0.0390222222	0.0391527778
BROKEN_STIM_E999_C000_S11111_OC2_O05_P06_R090_M1000.png	6.9120448466	1.4533919780	97.7966486795	0.9760089186	0.9795987861	0.9793988029	0.9768594396	75.7039220970	0.0108361111	0.0105666667	0.0055944444	0.0057388889	0.0276444444	0.0273222222	0.0232388889	0.0231444444	0.0079701236	0.0079701574	0.0549187594	0.0549188422	0.0083055556	0.0083055556	0.0907556950	0.0907556950	0.0146472222	0.1201362609	0.0465895314	0.1327895395	0.0338361111	0.0337444444	0.0111361111	0.0105833333	0.0138861111	0.0133444444	0.0295750000	0.0295000000
BROKEN_STIM_E999_C000_S11111_OC2_O05_P08_R090_M0000.png	20.0084170384	4.1742300908	90.4959549018	0.9283154961	0.9030089186	0.8985153439	0.8899984375	76.2014720656	0.0096138889	0.0097194444	0.0059277778	0.0060027778	0.0269111111	0.0272500000	0.0229638889	0.0229194444	0.0068662259	0.0068665667	0.0511628552	0.0511630239	0.0072805556	0.0072805556	0.0850151113	0.0850151113	0.0133111111	0.1146034987	0.0398032245	0.1231641551	0.0361666667	0.0376055556	0.0105250000	0.0101638889	0.0127722222	0.0125805556	0.0289888889	0.0299388889
BROKEN_STIM_E999_C000_S11111_OC2_O06_P03_R270_M1000.png	31.7912443694	0.8341245970	97.9741032517	0.9812030224	0.9790178372	0.9757171819	0.9830260885	78.9126730423	0.0134861111	0.0132833333	0.0103333333	0.0097638889	0.0290166667	0.0292555556	0.0606500000	0.0606888889	0.0103667081	0.0103661173	0.0648593554	0.0648587086	0.0130000000	0.0130000000	0.1132741614	0.1132741614	0.0145944444	0.1199228360	0.0601896871	0.1416778073	0.0742888889	0.0740111111	0.0142444444	0.0143166667	0.0167138889	0.0166000000	0.0487888889	0.0485500000
BROKEN_STIM_E999_C000_S11111_OC2_O06_P04_R270_M1000.png	35.2685129829	0.6085304012	92.5841692463	0.9139920723	0.9233454726	0.9306763818	0.9353528432	75.5272807522	0.0126555556	0.0123138889	0.0101111111	0.0108083333	0.0284388889	0.0281777778	0.0467250000	0.0465555556	0.0086197005	0.0086181522	0.0562315707	0.0562314506	0.0107527778	0.0107527778	0.1031367301	0.1031367301	0.0149000000	0.1211529231	0.0518929178	0.1371892271	0.0652111111	0.0643000000	0.0131944444	0.0127000000	0.0156361111	0.0149916667	0.0458527778	0.0451972222
BROKEN_STIM_E999_C000_S11111_OC2_O06_P05_R000_M1000.png	36.2272157016	1.2050384789	95.3290731969	0.9493511706	0.9458393410	0.9539320943	0.9640403220	74.8174832798	0.0115638889	0.0118888889	0.0102888889	0.0097722222	0.0278888889	0.0282388889	0.0396750000	0.0399111111	0.0082906445	0.0082904019	0.0558987044	0.0558982871	0.0101861111	0.0101861111	0.1004110664	0.1004110664	0.0142500000	0.1185199414	0.0493091964	0.1337016463	0.0590000000	0.0598083333	0.0120805556	0.0122222222	0.0145916667	0.0150750000	0.0415111111	0.0419805556
BROKEN_STIM_E999_C000_S11111_OC2_O06_P07_R270_M0000.png	31.9995471751	0.2764754609	95.5955596945	0.9532654527	0.9576577480	0.9532770755	0.9596221115	81.0397411974	0.0135861111	0.0133416667	0.0129833333	0.0123750000	0.0295777778	0.0292611111	0.0418194444	0.0416777778	0.0093097941	0.0093090900	0.0590290300	0.0590287031	0.0120472222	0.0120472222	0.1090968364	0.1090968364	0.0152250000	0.1224468906	0.0566165596	0.1414409659	0.0694500000	0.0685972222	0.0143388889	0.0138222222	0.0160555556	0.0156444444	0.0470083333	0.0471666667
BROKEN_STIM_E999_C000_S11111_OC2_O06_P09_R180_M0000.png	31.3803103441	0.7719919729	93.1823304389	0.9533333333	0.9088757587	0.9414372452	0.9236468804	74.3035728699	0.0120055556	0.0113416667	0.0104138889	0.0094722222	0.0279444444	0.0273777778	0.0368972222	0.0370916667	0.0079336458	0.0079340942	0.0551065411	0.0551065301	0.0094527778	0.0094527778	0.0967649150	0.0967649150	0.0136083333	0.1158584649	0.0464574698	0.1294817677	0.0605972222	0.0590638889	0.0124250000	0.0120694444	0.0146222222	0.0142611111	0.0402138889	0.0390555556
BROKEN_STIM_E999_C000_S11111_OC2_O08_P01_R000_M1000.png	7.4397590522	0.3722100454	98.1085843272	0.9786845039	0.9777702217	0.9805913177	0.9872973297	89.2997547190	0.0121444444	0.0117138889	0.0138833333	0.0132833333	0.0291000000	0.0288500000	0.0654722222	0.0655194444	0.0084937135	0.0084930631	0.0587345103	0.0587337705	0.0107555556	0.0107555556	0.1031499061	0.1031499061	0.0133027778	0.1145681035	0.0503278079	0.1325901398	0.0549333333	0.0536305556	0.0133666667	0.0129833333	0.0151916667	0.0147583333	0.0407305556	0.0400527778
BROKEN_STIM_E999_C000_S11111_OC2_O10_P01_R090_M1000.png	28.5200977628	0.5217382023	98.2335244708	0.9803333333	0.9785720302	0.9821124752	0.9883231401	84.6695223868	0.0117444444	0.0115472222	0.0083055556	0.0079000000	0.0290722222	0.0291444444	0.0374305556	0.0373250000	0.0092540472	0.0092542469	0.0581352802	0.0581352878	0.0105333333	0.0105333333	0.1020902110	0.1020902110	0.0159138889	0.1251426407	0.0545870177	0.1415013549	0.0562472222	0.0562555556	0.0122416667	0.0121055556	0.0148138889	0.0148666667	0.0425194444	0.0422444444
BROKEN_STIM_E999_C000_S11111_OC2_O10_P02_R090_M0000.png	35.0716535181	1.6817236958	95.4390295351	0.9628996656	0.9507269912	0.9513733881	0.9525611366	79.4871441499	0.0136638889	0.0135000000	0.0112250000	0.0111972222	0.0297166667	0.0294333333	0.0496805556	0.0494833333	0.0105181745	0.0105181021	0.0628654276	0.0628653673	0.0126527778	0.0126527778	0.1117708356	0.1117708356	0.0162055556	0.1262655131	0.0615280085	0.1459724484	0.0752027778	0.0742861111	0.0139027778	0.0135777778	0.0163777778	0.0160388889	0.0525833333	0.0514472222
BROKEN_STIM_E999_C000_S11111_OC2_O10_P03_R270_M0000.png	36.4158950617	0.8263398219	98.0730356085	0.9777023411	0.9834101325	0.9781636354	0.9836453153	85.1373841672	0.0128861111	0.0128416667	0.0131833333	0.0135694444	0.0292722222	0.0292500000	0.0616611111	0.0617861111	0.0095204026	0.0095201940	0.0614934681	0.0614930791	0.0117555556	0.0117555556	0.1077840189	0.1077840189	0.0145777778	0.1198553548	0.0553057693	0.1383622302	0.0646805556	0.0647444444	0.0138611111	0.0137388889	0.0155666667	0.0156277778	0.0461194444	0.0458250000
BROKEN_STIM_E999_C000_S11111_OC2_O10_P04_R000_M1000.png	35.4271628499	0.1453652610	96.9453099745	0.9725073702	0.9663422520	0.9653623860	0.9736003908	84.4385520722	0.0130000000	0.0133027778	0.0117833333	0.0112416667	0.0292722222	0.0295833333	0.0485166667	0.0486805556	0.0098532941	0.0098533496	0.0609595530	0.0609598166	0.0120750000	0.0120750000	0.1092210031	0.1092210031	0.0155666667	0.1237917127	0.0581045281	0.1426950790	0.0683305556	0.0684138889	0.0136888889	0.0139555556	0.0156611111	0.0159222222	0.0528805556	0.0528000000
BROKEN_STIM_E999_C000_S11111_OC2_O10_P06_R090_M1000.png	27.7193123933	2.3646968023	92.1425526012	0.9111347702	0.9096966431	0.9239559602	0.9409147305	85.1843520958	0.0135805556	0.0135527778	0.0131361111	0.0122916667	0.0300000000	0.0302444444	0.0560361111	0.0564194444	0.0108508291	0.0108509871	0.0641657529	0.0641659704	0.0130555556	0.0130555556	0.1135127474	0.1135127474	0.0165805556	0.1276937196	0.0645836217	0.1494650115	0.0679472222	0.0681138889	0.0143555556	0.0142527778	0.0166000000	0.0163277778	0.0509277778	0.0501583333
BROKEN_STIM_E999_C000_S11111_OC2_O10_P07_R180_M0000.png	23.2743927593	0.5739458409	93.5982486517	0.9210701102	0.9197657624	0.9273768915	0.9757171819	84.3076084993	0.0149000000	0.0141777778	0.0136611111	0.0136805556	0.0307500000	0.0302777778	0.0613111111	0.0611194444	0.0115909912	0.0115908718	0.0662693687	0.0662691242	0.0143777778	0.0143777778	0.1190424153	0.1190424153	0.0169138889	0.1289490420	0.0690204064	0.1527538511	0.0798805556	0.0773666667	0.0156944444	0.0151750000	0.0183583333	0.0170722222	0.0572805556	0.0559361111
BROKEN_STIM_E999_C000_S11111_OC2_O10_P09_R180_M0000.png	34.6777336736	1.2653935173	91.8683074965	0.9388295553	0.9093209464	0.9084649197	0.9181168785	80.9425197783	0.0142111111	0.0138777778	0.0121666667	0.0120888889	0.0299055556	0.0296555556	0.0517083333	0.0516666667	0.0102362209	0.0102362196	0.0612296201	0.0612292047	0.0132361111	0.0132361111	0.1142845254	0.1142845254	0.0162000000	0.1262442247	0.0621290622	0.1471225106	0.0762555556	0.0757083333	0.0150416667	0.0147888889	0.0165166667	0.0161305556	0.0540444444	0.0528527778
BROKEN_STIM_E999_C000_S11111_OC3_O01_P02_R000_M1000.png	40.4772608605	1.4165745199	96.1362512815	0.9519732441	0.9573244147	0.9774786664	0.9586737260	71.6664995325	0.0081444444	0.0080222222	0.0045750000	0.0046055556	0.0254055556	0.0255277778	0.0145250000	0.0144666667	0.0039997202	0.0039997202	0.0386620182	0.0386620182	0.0040000000	0.0040000000	0.0631190230	0.0631190230	0.0106416667	0.1026082396	0.0227615829	0.0958988612	0.0251111111	0.0254916667	0.0080833333	0.0078722222	0.0104972222	0.0103555556	0.0163027778	0.0158611111
BROKEN_STIM_E999_C000_S11111_OC3_O01_P09_R090_M0000.png	32.7903220909	1.4465290209	97.6268095097	0.9755185185	0.9764547256	0.9774786664	0.9756204698	77.2400353941	0.0093611111	0.0094111111	0.0096361111	0.0096416667	0.0265777778	0.0266055556	0.0400638889	0.0401000000	0.0057806405	0.0057790855	0.0497202719	0.0497197611	0.0066194444	0.0066194444	0.0810903549	0.0810903549	0.0109833333	0.1042244208	0.0323258706	0.1088791614	0.0378944444	0.0378277778	0.0104555556	0.0104583333	0.0124416667	0.0123972222	0.0288916667	0.0285666667
BROKEN_STIM_E999_C000_S11111_OC3_O02_P05_R180_M0000.png	25.5247565402	3.0721382201	92.7414063598	0.9283600892	0.9124636442	0.9434124052	0.9254201158	75.5648047108	0.0113416667	0.0104722222	0.0083750000	0.0085111111	0.0279000000	0.0271166667	0.0374944444	0.0373555556	0.0080005098	0.0080006875	0.0566423372	0.0566425745	0.0089138889	0.0089138889	0.0939917869	0.0939917869	0.0136388889	0.1159866672	0.0463060994	0.1300331049	0.0450083333	0.0434194444	0.0117111111	0.0109694444	0.0145500000	0.0134361111	0.0358583333	0.0323027778
BROKEN_STIM_E999_C000_S11111_OC3_O02_P09_R180_M0000.png	37.3081137538	2.5282445530	93.7267674191	0.9346934225	0.9336899542	0.9395950497	0.9410922704	76.5371793115	0.0119527778	0.0116611111	0.0091833333	0.0100500000	0.0277388889	0.0276666667	0.0503666667	0.0502138889	0.0080629706	0.0080635950	0.0578181208	0.0578177115	0.0100944444	0.0100944444	0.0999628651	0.0999628651	0.0126166667	0.1116132653	0.0465861584	0.1268889766	0.0576861111	0.0574722222	0.0126083333	0.0122472222	0.0150666667	0.0147805556	0.0398805556	0.0387333333
BROKEN_STIM_E999_C000_S11111_OC3_O04_P05_R270_M0000.png	7.1535536934	0.5502653398	98.0056127153	0.9820946364	0.9781481481	0.9830415735	0.9769401506	70.9333233848	0.0103388889	0.0102555556	0.0102888889	0.0098277778	0.0267277778	0.0267777778	0.0355361111	0.0356027778	0.0069814092	0.0069812618	0.0528471659	0.0528471448	0.0078833333	0.0078833333	0.0884375945	0.0884375945	0.0126138889	0.1116011348	0.0397102480	0.1207654387	0.0462055556	0.0456666667	0.0113416667	0.0113083333	0.0134083333	0.0133444444	0.0361027778	0.0360027778
BROKEN_STIM_E999_C000_S11111_OC3_O06_P02_R000_M0000.png	29.0942989064	4.0401105277	92.1405822104	0.9292976589	0.9181035551	0.9211342368	0.9170878377	85.8773813466	0.0122472222	0.0115138889	0.0093250000	0.0097250000	0.0290611111	0.0286111111	0.0456194444	0.0456861111	0.0090172233	0.0090170493	0.0597504056	0.0597508386	0.0104722222	0.0104722222	0.1017967758	0.1017967758	0.0142861111	0.1186678442	0.0520385426	0.1355151887	0.0621250000	0.0603944444	0.0127916667	0.0120472222	0.0149750000	0.0144416667	0.0469055556	0.0454444444
BROKEN_STIM_E999_C000_S11111_OC3_O06_P04_R180_M1000.png	29.3425339807	1.9700696828	95.5993105261	0.9550946364	0.9564547256	0.9602375361	0.9521855229	85.6862402433	0.0118305556	0.0118694444	0.0097916667	0.0097972222	0.0288722222	0.0289388889	0.0424888889	0.0427111111	0.0091409416	0.0091406604	0.0600316635	0.0600311975	0.0104916667	0.0104916667	0.1018902372	0.1018902372	0.0146138889	0.1200015131	0.0527794481	0.1368927670	0.0552805556	0.0564194444	0.0124888889	0.0124138889	0.0149472222	0.0147500000	0.0450472222	0.0448666667
BROKEN_STIM_E999_C000_S11111_OC3_O06_P08_R090_M1000.png	25.2957297753	1.8364582704	93.6045564275	0.9418938437	0.9354948594	0.9362176184	0.9305759356	84.7418625059	0.0136277778	0.0135111111	0.0128277778	0.0126861111	0.0297333333	0.0298055556	0.0612583333	0.0610944444	0.0108066741	0.0108070215	0.0672962136	0.0672968765	0.0130944444	0.0130944444	0.1136794435	0.1136794435	0.0149555556	0.1213751533	0.0623396958	0.1444522526	0.0672222222	0.0681166667	0.0144583333	0.0143638889	0.0164805556	0.0164416667	0.0444222222	0.0455000000
BROKEN_STIM_E999_C000_S11111_OC3_O06_P10_R090_M1000.png	28.4345287752	0.9686253483	97.9309518442	0.9772798216	0.9813154961	0.9765650531	0.9820777029	86.0190584071	0.0126055556	0.0128250000	0.0110138889	0.0116750000	0.0294277778	0.0297888889	0.0664722222	0.0665722222	0.0104031080	0.0104032830	0.0671476748	0.0671482082	0.0127833333	0.0127833333	0.1123385721	0.1123385721	0.0139666667	0.1173526188	0.0593040071	0.1402355110	0.0665583333	0.0682000000	0.0131861111	0.0137055556	0.0158055556	0.0161694444	0.0423055556	0.0434694444
BROKEN_STIM_E999_C000_S11111_OC3_O09_P03_R090_M0000.png	20.0367612010	1.0521310499	96.4061086490	0.9569910814	0.9596666667	0.9756204698	0.9639661281	87.7106478822	0.0126000000	0.0120944444	0.0123777778	0.0121305556	0.0294166667	0.0291333333	0.0435722222	0.0436500000	0.0094399889	0.0094399937	0.0616162927	0.0616164541	0.0108250000	0.0108250000	0.1034787375	0.1034787375	0.0146305556	0.1200689071	0.0541915286	0.1380383013	0.0588944444	0.0577527778	0.0134333333	0.0130166667	0.0154083333	0.0150777778	0.0452000000	0.0446055556
BROKEN_STIM_E999_C000_S11111_OC3_O09_P10_R180_M0000.png	14.6039453424	0.7420783266	94.7056686246	0.9519499566	0.9450143689	0.9423532973	0.9489091221	86.7144334864	0.0122083333	0.0117194444	0.0129333333	0.0136138889	0.0288444444	0.0286722222	0.0546027778	0.0544333333	0.0090840846	0.0090838257	0.0607116277	0.0607112359	0.0107666667	0.0107666667	0.1032025927	0.1032025927	0.0139666667	0.1173526188	0.0525313039	0.1352548237	0.0614055556	0.0603000000	0.0131694444	0.0129083333	0.0153444444	0.0148222222	0.0458611111	0.0455333333
BROKEN_STIM_E999_C000_S11111_OC3_O10_P02_R000_M0000.png	24.3738273921	1.1087898217	96.7276697753	0.9703333333	0.9628304224	0.9696515510	0.9662914843	89.4146418126	0.0131611111	0.0137972222	0.0106166667	0.0101416667	0.0299055556	0.0301722222	0.0640777778	0.0642000000	0.0113989347	0.0113987083	0.0686615057	0.0686610772	0.0134555556	0.0134555556	0.1152151919	0.1152151919	0.0156277778	0.1240306134	0.0649554545	0.1473327563	0.0685500000	0.0693361111	0.0141111111	0.0145333333	0.0167555556	0.0170305556	0.0472666667	0.0491361111
BROKEN_STIM_E999_C000_S11111_OC3_O10_P05_R000_M1000.png	29.9507031523	1.4521634504	98.0736955294	0.9787523845	0.9760322061	0.9783575075	0.9898057230	87.0230053690	0.0134194444	0.0132861111	0.0111416667	0.0113500000	0.0298388889	0.0298722222	0.0632583333	0.0632916667	0.0107738255	0.0107737619	0.0659969300	0.0659968399	0.0130388889	0.0130388889	0.1134412271	0.1134412271	0.0152750000	0.1226446744	0.0623266899	0.1447320914	0.0704333333	0.0701555556	0.0143555556	0.0143222222	0.0165166667	0.0166416667	0.0538305556	0.0529416667
BROKEN_STIM_E999_C000_S11111_OC3_O10_P06_R270_M1000.png	28.5481760282	3.0559068655	92.5878343524	0.9205541930	0.9541570668	0.9181019654	0.9107001490	86.9441216727	0.0133166667	0.0138027778	0.0138750000	0.0113305556	0.0293055556	0.0299666667	0.0630805556	0.0632833333	0.0108486192	0.0108488291	0.0655793036	0.0655795538	0.0130194444	0.0130194444	0.1133577267	0.1133577267	0.0156083333	0.1239546528	0.0630454395	0.1459536847	0.0719777778	0.0729555556	0.0140611111	0.0147000000	0.0161611111	0.0168833333	0.0542444444	0.0545277778
BROKEN_STIM_E999_C000_S11111_OC3_O10_P07_R270_M1000.png	26.5410779879	0.7932170759	95.0063155889	0.9329531773	0.9334324291	0.9449401353	0.9889268819	88.9566563521	0.0146138889	0.0145666667	0.0133250000	0.0126805556	0.0307555556	0.0307500000	0.0727138889	0.0727250000	0.0123456984	0.0123465314	0.0716814756	0.0716830612	0.0150277778	0.0150277778	0.1216634078	0.1216634078	0.0159500000	0.1252822457	0.0709079110	0.1515822259	0.0785277778	0.0785972222	0.0155666667	0.0154694444	0.0180138889	0.0179555556	0.0549222222	0.0546111111
BROKEN_STIM_E999_C000_S11111_OC3_O10_P08_R270_M0000.png	25.0714474643	1.7309390925	92.0762596866	0.9519965316	0.8813154961	0.9093418938	0.9403964660	85.8671214829	0.0139722222	0.0141944444	0.0106166667	0.0112555556	0.0299277778	0.0302500000	0.0540166667	0.0542722222	0.0114925402	0.0114926148	0.0671656394	0.0671658843	0.0134138889	0.0134138889	0.1150390944	0.1150390944	0.0166000000	0.1277673094	0.0666571267	0.1505156983	0.0719361111	0.0727805556	0.0146500000	0.0149833333	0.0163944444	0.0167416667	0.0548250000	0.0552333333
BROKEN_STIM_E999_C000_S11111_OC3_O10_P09_R180_M0000.png	30.7528040292	2.6268834488	91.9572846227	0.9104314381	0.9227167100	0.9182304947	0.9269127421	84.6932231960	0.0140138889	0.0135972222	0.0135000000	0.0134138889	0.0299666667	0.0296111111	0.0587972222	0.0587166667	0.0109206916	0.0109220110	0.0663483896	0.0663490469	0.0133277778	0.0133277778	0.1146742545	0.1146742545	0.0152777778	0.1226556524	0.0632962746	0.1453700680	0.0756277778	0.0752166667	0.0147555556	0.0144750000	0.0170750000	0.0167583333	0.0560166667	0.0560361111
BROKEN_STIM_E999_C000_S11111_OC3_O10_P10_R000_M0000.png	33.0608974359	0.7422731862	96.7059757726	0.9606666667	0.9624279698	0.9678943724	0.9772500221	83.4679815594	0.0135611111	0.0135583333	0.0125250000	0.0123694444	0.0294944444	0.0294555556	0.0572027778	0.0574055556	0.0107445696	0.0107450793	0.0656644622	0.0656654018	0.0130222222	0.0130222222	0.1133696593	0.1133696593	0.0152777778	0.1226556524	0.0622921782	0.1447263026	0.0728055556	0.0728305556	0.0144388889	0.0144333333	0.0166388889	0.0165722222	0.0532750000	0.0546500000
BROKEN_STIM_E999_C080_NoH_S00100_OC2_O02_P10_R270_M1000.png	38.1419808687	26.9088430295	78.1901796651	0.7267523845	0.7364075313	0.9726867775	0.6917604933	78.8300881178	0.0102916667	0.0101166667	0.0090861111	0.0089472222	0.0270611111	0.0275833333	0.0352194444	0.0352500000	0.0064849945	0.0064833876	0.0502915310	0.0502913377	0.0075361111	0.0075361111	0.0864831713	0.0864831713	0.0122833333	0.1101475681	0.0374017752	0.1176154650	0.0462194444	0.0467222222	0.0108611111	0.0111250000	0.0128611111	0.0128916667	0.0322194444	0.0335583333
BROKEN_STIM_E999_C080_NoH_S00100_OC2_O03_P08_R000_M0000.png	37.4340594960	30.5096504370	74.2496436341	0.7206426359	0.7347684876	0.9382658848	0.5763087370	81.7433387044	0.0098472222	0.0105833333	0.0106527778	0.0103472222	0.0274166667	0.0276500000	0.0348000000	0.0350138889	0.0062635643	0.0062631114	0.0499802325	0.0499798590	0.0075055556	0.0075055556	0.0863089965	0.0863089965	0.0117916667	0.1079474670	0.0363081248	0.1152081874	0.0448083333	0.0450888889	0.0108916667	0.0112666667	0.0128138889	0.0135333333	0.0333777778	0.0340083333
BROKEN_STIM_E999_C080_NoH_S00100_OC2_O04_P05_R180_M0000.png	25.8252047066	7.8562727772	78.8986702430	0.7126399108	0.7122271770	0.9821358406	0.7489438813	86.2072990946	0.0111527778	0.0116638889	0.0090638889	0.0087388889	0.0286888889	0.0289000000	0.0438361111	0.0439138889	0.0082839585	0.0082837048	0.0577061289	0.0577062376	0.0095250000	0.0095250000	0.0971303278	0.0971303278	0.0136194444	0.1159051012	0.0474450192	0.1303048574	0.0530333333	0.0541805556	0.0120472222	0.0123972222	0.0140138889	0.0144833333	0.0402888889	0.0412777778
BROKEN_STIM_E999_C080_NoH_S00100_OC2_O06_P07_R180_M1000.png	35.8368216370	13.4516032023	80.0643211492	0.7045896197	0.7317146042	0.8237374411	0.9425311809	81.5889539419	0.0116361111	0.0120527778	0.0118527778	0.0112805556	0.0283722222	0.0286555556	0.0480750000	0.0482388889	0.0081549272	0.0081552971	0.0565220151	0.0565222582	0.0100833333	0.0100833333	0.0999083953	0.0999083953	0.0136027778	0.1158351393	0.0480321227	0.1308439945	0.0584277778	0.0589833333	0.0124666667	0.0128333333	0.0142750000	0.0150000000	0.0417944444	0.0427500000
BROKEN_STIM_E999_C080_NoH_S00100_OC2_O06_P10_R180_M1000.png	22.8332660808	7.6997556912	74.2113937423	0.6536431314	0.6436319832	0.6930169997	0.9781636354	81.9732193005	0.0106583333	0.0114111111	0.0095111111	0.0100083333	0.0280000000	0.0285555556	0.0393527778	0.0393750000	0.0078756306	0.0078751906	0.0554800473	0.0554793155	0.0091583333	0.0091583333	0.0952600833	0.0952600833	0.0136166667	0.1158934440	0.0459352195	0.1292070467	0.0506972222	0.0532750000	0.0115888889	0.0125000000	0.0136861111	0.0144138889	0.0384888889	0.0402388889
BROKEN_STIM_E999_C080_NoH_S00100_OC2_O07_P02_R270_M1000.png	13.2167926246	10.3714455753	75.5069259770	0.7073525331	0.7470870804	0.9527892648	0.6130481608	83.4327711956	0.0117111111	0.0117972222	0.0104916667	0.0100111111	0.0288000000	0.0284333333	0.0437805556	0.0437444444	0.0083660859	0.0083657294	0.0570376827	0.0570373521	0.0098083333	0.0098083333	0.0985502760	0.0985502760	0.0141250000	0.1180064535	0.0492018084	0.1331778853	0.0525888889	0.0529000000	0.0123833333	0.0124000000	0.0143972222	0.0146138889	0.0403861111	0.0414861111
BROKEN_STIM_E999_C080_NoH_S00100_OC2_O07_P05_R090_M1000.png	17.1521959888	1.0011621834	75.1657374285	0.6714671126	0.7259276601	0.9204286172	0.6888061073	84.2036254704	0.0130416667	0.0114777778	0.0078000000	0.0081111111	0.0300000000	0.0286000000	0.0444777778	0.0440972222	0.0100895010	0.0100898877	0.0633146782	0.0633151470	0.0112277778	0.0112277778	0.1053648216	0.1053648216	0.0156277778	0.1240306134	0.0578111844	0.1430842299	0.0565388889	0.0534527778	0.0138888889	0.0123500000	0.0161611111	0.0145138889	0.0431583333	0.0426416667
BROKEN_STIM_E999_C080_NoH_S00100_OC2_O08_P01_R270_M1000.png	16.7938842204	9.4584247255	75.3370581550	0.7061927412	0.7065720302	0.9771693111	0.6235482436	84.6540727699	0.0120861111	0.0123333333	0.0092666667	0.0102750000	0.0288833333	0.0291000000	0.0444694444	0.0447944444	0.0091378271	0.0091376802	0.0599014684	0.0599006018	0.0107916667	0.0107916667	0.1033210349	0.1033210349	0.0146083333	0.1199790395	0.0531267784	0.1372721601	0.0633416667	0.0644361111	0.0127083333	0.0130944444	0.0149583333	0.0151916667	0.0448472222	0.0461638889
BROKEN_STIM_E999_C080_NoH_S00100_OC2_O08_P02_R180_M1000.png	25.2048305311	1.0439094828	86.6439583269	0.8430545027	0.8449161402	0.8153666011	0.9624210891	85.9374286866	0.0121972222	0.0126388889	0.0112388889	0.0104333333	0.0290666667	0.0292000000	0.0508000000	0.0509277778	0.0087865161	0.0087865725	0.0591618545	0.0591623705	0.0107722222	0.0107722222	0.1032289255	0.1032289255	0.0139500000	0.1172835696	0.0515723901	0.1347408895	0.0599333333	0.0601833333	0.0130694444	0.0133333333	0.0149055556	0.0153277778	0.0444694444	0.0445805556
BROKEN_STIM_E999_C080_NoH_S00100_OC2_O09_P04_R090_M0000.png	19.2696546592	21.6101087458	81.5268621282	0.7717803790	0.7721369999	0.7769713608	0.9401857454	82.3028026098	0.0120777778	0.0134194444	0.0096527778	0.0103750000	0.0285333333	0.0295500000	0.0445055556	0.0449444444	0.0099058431	0.0099058994	0.0617587886	0.0617581298	0.0114500000	0.0114500000	0.1063904551	0.1063904551	0.0156083333	0.1239546528	0.0576963893	0.1427666976	0.0622861111	0.0657083333	0.0128583333	0.0142472222	0.0150527778	0.0163944444	0.0450555556	0.0480305556
BROKEN_STIM_E999_C080_NoH_S00100_OC2_O09_P06_R090_M1000.png	18.8896655116	9.7975078086	77.3264796575	0.7317791403	0.6863145051	0.9186559662	0.7563095746	86.6063906143	0.0125166667	0.0136861111	0.0111305556	0.0114805556	0.0294666667	0.0300555556	0.0532722222	0.0534000000	0.0105476803	0.0105477530	0.0648301985	0.0648302673	0.0124361111	0.0124361111	0.1108218768	0.1108218768	0.0156138889	0.1239763609	0.0610918418	0.1451334893	0.0665694444	0.0689000000	0.0137694444	0.0144666667	0.0155333333	0.0166138889	0.0476555556	0.0506611111
BROKEN_STIM_E999_C080_NoH_S00100_OC2_O09_P07_R270_M0000.png	21.2044190793	9.3862638927	74.5591468019	0.7077359098	0.6784137248	0.6192760869	0.9769401506	85.3098143614	0.0123750000	0.0124305556	0.0095805556	0.0090250000	0.0290944444	0.0293777778	0.0406638889	0.0407527778	0.0099421199	0.0099422191	0.0619417604	0.0619419753	0.0111555556	0.0111555556	0.1050292330	0.1050292330	0.0156111111	0.1239655073	0.0571733398	0.1422038336	0.0632194444	0.0635361111	0.0131333333	0.0131083333	0.0153444444	0.0153416667	0.0491083333	0.0484694444
BROKEN_STIM_E999_C080_NoH_S00100_OC2_O09_P10_R270_M0000.png	13.5600662640	6.4892521619	76.0134308839	0.7087143565	0.7071962096	0.7075543166	0.9170723527	86.3155874656	0.0137694444	0.0137805556	0.0119694444	0.0118083333	0.0301500000	0.0300000000	0.0511222222	0.0512888889	0.0109499679	0.0109497708	0.0650562046	0.0650557074	0.0130416667	0.0130416667	0.1134531505	0.1134531505	0.0162527778	0.1264463104	0.0640832463	0.1482270466	0.0718777778	0.0725666667	0.0144250000	0.0145138889	0.0164166667	0.0166500000	0.0538861111	0.0542111111
BROKEN_STIM_E999_C080_NoH_S00100_OC2_O10_P01_R270_M1000.png	26.3185608247	23.3553949467	76.4159006805	0.6811213923	0.7557702217	0.9322130246	0.6875313886	83.5253762579	0.0118388889	0.0127916667	0.0089361111	0.0088361111	0.0287500000	0.0293555556	0.0420305556	0.0420750000	0.0097015866	0.0097016524	0.0604934948	0.0604935868	0.0111805556	0.0111805556	0.1051455251	0.1051455251	0.0156055556	0.1239437972	0.0563879584	0.1420038990	0.0639083333	0.0665916667	0.0128833333	0.0136777778	0.0151777778	0.0157722222	0.0472583333	0.0490222222
BROKEN_STIM_E999_C080_NoH_S00100_OC2_O10_P03_R090_M1000.png	27.4318160849	24.8632264007	79.4636270715	0.7602628515	0.7375318964	0.9264632782	0.7542870568	84.6980780385	0.0135722222	0.0136805556	0.0114638889	0.0111083333	0.0298666667	0.0299333333	0.0537388889	0.0537361111	0.0109711460	0.0109713726	0.0652679380	0.0652683789	0.0130555556	0.0130555556	0.1135127474	0.1135127474	0.0162638889	0.1264888108	0.0639935859	0.1483358714	0.0736250000	0.0738555556	0.0144250000	0.0142694444	0.0167583333	0.0166972222	0.0551250000	0.0552000000
BROKEN_STIM_E999_C080_NoH_S00100_OC2_O10_P07_R270_M1000.png	18.9758230581	1.8438173481	81.1831058421	0.7212092159	0.7198825715	0.9754227954	0.8308096508	88.9273209365	0.0135611111	0.0140055556	0.0124305556	0.0122472222	0.0299500000	0.0302444444	0.0629638889	0.0632805556	0.0106970409	0.0106972751	0.0656759033	0.0656761219	0.0133333333	0.0133333333	0.1146978295	0.1146978295	0.0154166667	0.1232032273	0.0625974259	0.1457049704	0.0727888889	0.0738444444	0.0145388889	0.0149055556	0.0163611111	0.0168750000	0.0491083333	0.0509805556
BROKEN_STIM_E999_C080_NoH_S00100_OC2_O10_P09_R000_M0000.png	25.0568827277	13.3723378026	83.6236451981	0.7955586523	0.7886465998	0.9818180886	0.7789224672	85.5264884057	0.0133583333	0.0131166667	0.0108138889	0.0115833333	0.0297277778	0.0296833333	0.0482805556	0.0482472222	0.0103371863	0.0103374700	0.0627276205	0.0627283306	0.0123833333	0.0123833333	0.1105894225	0.1105894225	0.0159111111	0.1251318950	0.0604532817	0.1450406555	0.0723444444	0.0724722222	0.0140055556	0.0140361111	0.0159694444	0.0158555556	0.0541111111	0.0537166667
BROKEN_STIM_E999_C080_NoH_S00100_OC3_O02_P02_R090_M0000.png	29.0124384904	7.7471542222	81.9013777063	0.7179484702	0.7140019819	0.8671645056	0.9769401506	85.1374281935	0.0112583333	0.0108111111	0.0095222222	0.0096250000	0.0285166667	0.0282722222	0.0451833333	0.0449861111	0.0076548574	0.0076549006	0.0566762651	0.0566763251	0.0088972222	0.0088972222	0.0939046652	0.0939046652	0.0126416667	0.1117223774	0.0436094068	0.1248118091	0.0474555556	0.0464944444	0.0118861111	0.0116472222	0.0138555556	0.0135611111	0.0368111111	0.0363388889
BROKEN_STIM_E999_C080_NoH_S00100_OC3_O04_P06_R000_M0000.png	38.6955988378	3.4871293670	88.6730687204	0.8547688592	0.8624944878	0.9455137670	0.8841456349	80.8517394786	0.0105333333	0.0102555556	0.0102944444	0.0093722222	0.0275388889	0.0276777778	0.0377361111	0.0378694444	0.0067349753	0.0067343159	0.0514838007	0.0514834889	0.0078333333	0.0078333333	0.0881589123	0.0881589123	0.0124472222	0.1108707492	0.0390051443	0.1196661700	0.0461777778	0.0466361111	0.0112166667	0.0112666667	0.0131750000	0.0131361111	0.0351416667	0.0359388889
BROKEN_STIM_E999_C080_NoH_S00100_OC3_O04_P09_R090_M0000.png	25.2429898491	1.5278720054	72.2566347335	0.5672395640	0.5476620835	0.8312174740	0.9441462679	89.5544836488	0.0108416667	0.0115888889	0.0105194444	0.0095666667	0.0286666667	0.0291500000	0.0449111111	0.0450416667	0.0078009681	0.0078006221	0.0554637155	0.0554632965	0.0091555556	0.0091555556	0.0952457692	0.0952457692	0.0132861111	0.1144972785	0.0452296726	0.1275053724	0.0520333333	0.0543888889	0.0116972222	0.0122555556	0.0135944444	0.0142277778	0.0405166667	0.0414527778
BROKEN_STIM_E999_C080_NoH_S00100_OC3_O07_P03_R180_M1000.png	26.9862728335	19.4738061681	79.9592374832	0.7326037409	0.7378657253	0.7500462693	0.9778537639	84.2925457407	0.0125888889	0.0123416667	0.0113083333	0.0108944444	0.0288888889	0.0289222222	0.0501222222	0.0500861111	0.0091446758	0.0091445065	0.0605099487	0.0605095798	0.0110666667	0.0110666667	0.1046146546	0.1046146546	0.0141000000	0.1179034716	0.0528776887	0.1353921892	0.0624722222	0.0625388889	0.0134861111	0.0132416667	0.0155111111	0.0153777778	0.0442972222	0.0443055556
BROKEN_STIM_E999_C080_NoH_S00100_OC3_O08_P02_R270_M1000.png	11.3276728698	5.0152509304	83.7084410913	0.7867096494	0.7936439985	0.9708402636	0.7971437321	84.8561365850	0.0118638889	0.0124416667	0.0106305556	0.0113027778	0.0288333333	0.0291111111	0.0467666667	0.0469166667	0.0094049577	0.0094049054	0.0604477621	0.0604475384	0.0107944444	0.0107944444	0.1033341864	0.1033341864	0.0149444444	0.1213307418	0.0544254721	0.1387513382	0.0610333333	0.0614833333	0.0129166667	0.0133583333	0.0148472222	0.0154027778	0.0470472222	0.0482833333
BROKEN_STIM_E999_C080_NoH_S00100_OC3_O09_P07_R180_M0000.png	22.0264330863	10.0359283965	80.8701727239	0.7393511706	0.7480579710	0.9767293744	0.7706683930	86.2824064820	0.0126666667	0.0122750000	0.0101166667	0.0107888889	0.0292111111	0.0291611111	0.0420694444	0.0422222222	0.0098160868	0.0098159634	0.0619115453	0.0619116239	0.0111361111	0.0111361111	0.1049386903	0.1049386903	0.0152694444	0.1226227152	0.0562125425	0.1406453494	0.0624527778	0.0629166667	0.0134444444	0.0133083333	0.0153694444	0.0153583333	0.0492666667	0.0489583333
BROKEN_STIM_E999_C080_NoH_S00100_OC3_O10_P08_R090_M0000.png	18.2923732285	15.2635758596	79.2329949942	0.7432966679	0.7428727858	0.7056059375	0.9775444086	82.7550542911	0.0124222222	0.0125583333	0.0111250000	0.0104944444	0.0291444444	0.0289333333	0.0421750000	0.0421305556	0.0095416365	0.0095413855	0.0604075003	0.0604074623	0.0110833333	0.0110833333	0.1046925188	0.1046925188	0.0152666667	0.1226117340	0.0556428910	0.1401952207	0.0596416667	0.0598527778	0.0132027778	0.0134944444	0.0152277778	0.0156194444	0.0459500000	0.0463444444
BROKEN_STIM_E999_C080_NoH_S00110_OC2_O01_P06_R270_M1000.png	30.1794175028	0.6988118451	82.5019107542	0.6742441472	0.6707434659	0.9778537639	0.9772350532	83.1689859213	0.0087333333	0.0087083333	0.0077027778	0.0079083333	0.0267888889	0.0267888889	0.0241666667	0.0240111111	0.0047281330	0.0047281745	0.0437508032	0.0437506688	0.0052722222	0.0052722222	0.0724185091	0.0724185091	0.0106222222	0.1025154613	0.0266192015	0.1005979488	0.0319194444	0.0320444444	0.0095777778	0.0095444444	0.0116111111	0.0115944444	0.0257861111	0.0262972222
BROKEN_STIM_E999_C080_NoH_S00110_OC2_O02_P07_R090_M1000.png	35.5690498484	3.5507091068	85.6352950997	0.7814057971	0.8047525084	0.9059038860	0.9333496126	75.9638592836	0.0098027778	0.0107500000	0.0103777778	0.0098750000	0.0268888889	0.0271611111	0.0373972222	0.0375583333	0.0066601781	0.0066610200	0.0523527350	0.0523533602	0.0078694444	0.0078694444	0.0883602737	0.0883602737	0.0119611111	0.1087109735	0.0381432828	0.1175815810	0.0447222222	0.0461638889	0.0107444444	0.0116305556	0.0129444444	0.0137277778	0.0313527778	0.0320777778
BROKEN_STIM_E999_C080_NoH_S00110_OC2_O03_P02_R180_M0000.png	27.1762114537	0.1764566005	81.4042631403	0.6395953177	0.6400411247	0.9887315907	0.9878024924	88.2176192650	0.0102388889	0.0102666667	0.0083222222	0.0088027778	0.0281000000	0.0281222222	0.0343138889	0.0342555556	0.0069832136	0.0069834029	0.0520546228	0.0520546596	0.0078833333	0.0078833333	0.0884375945	0.0884375945	0.0129472222	0.1130470130	0.0401841544	0.1220654400	0.0449222222	0.0449833333	0.0109444444	0.0112611111	0.0132027778	0.0132750000	0.0345916667	0.0338277778
BROKEN_STIM_E999_C080_NoH_S00110_OC2_O03_P07_R180_M1000.png	34.3342644320	0.1864788096	88.6328646515	0.7841673479	0.7846131550	0.9878024924	0.9887315907	82.8272187170	0.0091750000	0.0087777778	0.0091500000	0.0097666667	0.0269388889	0.0266666667	0.0279694444	0.0277861111	0.0048883324	0.0048873355	0.0452502684	0.0452521113	0.0056000000	0.0056000000	0.0746234244	0.0746234244	0.0103166667	0.1010458382	0.0270802723	0.1002771968	0.0379027778	0.0361166667	0.0101138889	0.0097777778	0.0120194444	0.0117472222	0.0252000000	0.0234472222
BROKEN_STIM_E999_C080_NoH_S00110_OC2_O05_P02_R270_M1000.png	21.1856394139	1.0468242691	82.0089813377	0.6551361328	0.6568974359	0.9883231401	0.9800025447	89.6587421451	0.0115361111	0.0109694444	0.0108805556	0.0110250000	0.0290111111	0.0287500000	0.0456638889	0.0455833333	0.0079857596	0.0079862618	0.0573000965	0.0573007600	0.0094805556	0.0094805556	0.0969056278	0.0969056278	0.0129583333	0.1130948737	0.0458520926	0.1273397923	0.0543638889	0.0527972222	0.0124916667	0.0120555556	0.0143472222	0.0139444444	0.0407666667	0.0392444444
BROKEN_STIM_E999_C080_NoH_S00110_OC2_O05_P09_R090_M0000.png	19.0501581372	0.3417973780	83.0756478783	0.6776095627	0.6771526075	0.9802504763	0.9880132686	88.2885102250	0.0115222222	0.0112000000	0.0100944444	0.0101722222	0.0289444444	0.0286611111	0.0439666667	0.0439027778	0.0084861656	0.0084854130	0.0588161177	0.0588157563	0.0095555556	0.0095555556	0.0972844962	0.0972844962	0.0136444444	0.1160099606	0.0482326924	0.1312447343	0.0545888889	0.0534750000	0.0122888889	0.0119444444	0.0145000000	0.0141638889	0.0440472222	0.0427972222
BROKEN_STIM_E999_C080_NoH_S00110_OC2_O07_P04_R090_M1000.png	21.2609522949	1.8949381924	88.1185611780	0.8137805029	0.8111049176	0.9645473518	0.9353096748	89.1532290457	0.0130444444	0.0123833333	0.0088861111	0.0090500000	0.0298444444	0.0294000000	0.0477222222	0.0476083333	0.0096511584	0.0096508816	0.0609183633	0.0609181417	0.0111166667	0.0111166667	0.1048480659	0.1048480659	0.0152583333	0.1225787842	0.0557438356	0.1402042911	0.0649527778	0.0633805556	0.0133944444	0.0128472222	0.0154027778	0.0147250000	0.0484416667	0.0464722222
BROKEN_STIM_E999_C080_NoH_S00110_OC2_O08_P10_R000_M1000.png	9.7887724286	1.0021427214	84.3759779301	0.7436510591	0.7384225195	0.9518428145	0.9411227241	88.6846919874	0.0119888889	0.0117027778	0.0124583333	0.0128194444	0.0291611111	0.0288055556	0.0562833333	0.0564222222	0.0089273047	0.0089270524	0.0599740169	0.0599737449	0.0107694444	0.0107694444	0.1032157600	0.1032157600	0.0139611111	0.1173296072	0.0520311027	0.1350414427	0.0600750000	0.0593083333	0.0133111111	0.0130750000	0.0151000000	0.0148666667	0.0444694444	0.0446138889
BROKEN_STIM_E999_C080_NoH_S00110_OC3_O02_P03_R000_M1000.png	24.2035336672	1.5059593151	76.7394119135	0.5825171560	0.5789718816	0.9524953944	0.9555920446	87.8941650162	0.0090444444	0.0087000000	0.0064416667	0.0064666667	0.0273944444	0.0271277778	0.0234722222	0.0232861111	0.0053363360	0.0053364116	0.0455757003	0.0455758290	0.0056416667	0.0056416667	0.0748989576	0.0748989576	0.0116388889	0.1072541706	0.0304899410	0.1087240912	0.0291666667	0.0285555556	0.0097111111	0.0092333333	0.0116888889	0.0113833333	0.0264583333	0.0255000000
BROKEN_STIM_E999_C080_NoH_S00110_OC3_O02_P10_R000_M0000.png	24.9780150754	1.5526993460	89.3829235149	0.8397983401	0.8192400595	0.9566216573	0.9596568837	84.0669936546	0.0090361111	0.0099861111	0.0094972222	0.0099888889	0.0268166667	0.0276444444	0.0286722222	0.0289388889	0.0058347495	0.0058324004	0.0493956653	0.0493954878	0.0066027778	0.0066027778	0.0809888839	0.0809888839	0.0113055556	0.1057249782	0.0329151524	0.1104104764	0.0344138889	0.0361583333	0.0100888889	0.0110250000	0.0119305556	0.0126750000	0.0278555556	0.0300555556
BROKEN_STIM_E999_C080_NoH_S00110_OC3_O03_P07_R180_M1000.png	37.2588489505	0.7011568513	87.9065864758	0.7709944259	0.7736254181	0.9889268819	0.9827167332	77.5796162485	0.0096694444	0.0095472222	0.0099666667	0.0101166667	0.0268777778	0.0265833333	0.0400777778	0.0400694444	0.0053757139	0.0053743592	0.0473754732	0.0473757937	0.0065333333	0.0065333333	0.0805646754	0.0805646754	0.0106444444	0.1026214865	0.0308766069	0.1059670487	0.0377833333	0.0377722222	0.0103833333	0.0104333333	0.0124138889	0.0124305556	0.0288333333	0.0297083333
BROKEN_STIM_E999_C080_NoH_S00110_OC3_O06_P06_R090_M1000.png	13.7987526902	2.3348549013	84.0753546312	0.7620713489	0.7699643255	0.9148855136	0.9160929972	88.3315932552	0.0139305556	0.0127805556	0.0113472222	0.0117694444	0.0306666667	0.0297611111	0.0569833333	0.0568583333	0.0106608484	0.0106608370	0.0650922423	0.0650929350	0.0127361111	0.0127361111	0.1121335700	0.1121335700	0.0155916667	0.1238895041	0.0618109120	0.1451581251	0.0700694444	0.0677277778	0.0147833333	0.0136388889	0.0169555556	0.0158388889	0.0492444444	0.0463277778
BROKEN_STIM_E999_C080_NoH_S00110_OC3_O07_P01_R000_M1000.png	23.1941763076	1.4537954978	86.9943627107	0.7630519014	0.7678792271	0.9702867790	0.9785566010	83.9952801713	0.0124000000	0.0118472222	0.0112472222	0.0120750000	0.0291888889	0.0288777778	0.0461333333	0.0460500000	0.0094576950	0.0094581752	0.0613900355	0.0613905929	0.0108305556	0.0108305556	0.1035049969	0.1035049969	0.0146250000	0.1200464469	0.0540935049	0.1378566356	0.0634805556	0.0621111111	0.0133416667	0.0129027778	0.0153527778	0.0148722222	0.0492527778	0.0479500000
BROKEN_STIM_E999_C080_NoH_S00110_OC3_O08_P03_R000_M0000.png	9.9336144955	1.8780779877	87.8643998770	0.8020468227	0.7981783724	0.9584455978	0.9559052022	87.8140749177	0.0131666667	0.0133333333	0.0101083333	0.0111277778	0.0297944444	0.0299666667	0.0618138889	0.0619305556	0.0107919227	0.0107919918	0.0662275930	0.0662273159	0.0127555556	0.0127555556	0.1122180304	0.1122180304	0.0152722222	0.1226336953	0.0616172120	0.1443866573	0.0739444444	0.0743805556	0.0138194444	0.0143333333	0.0159472222	0.0164638889	0.0512777778	0.0526888889
BROKEN_STIM_E999_C080_NoH_S00110_OC3_O09_P03_R180_M0000.png	18.1202217125	0.9165274398	85.1619774443	0.7294715719	0.7355363558	0.9666013557	0.9748698144	89.4636738946	0.0128916667	0.0128222222	0.0132750000	0.0137416667	0.0296777778	0.0297555556	0.0517611111	0.0516833333	0.0097405627	0.0097410991	0.0628106525	0.0628115545	0.0117277778	0.0117277778	0.1076581126	0.1076581126	0.0146111111	0.1199902768	0.0565870895	0.1395195709	0.0599777778	0.0599666667	0.0138638889	0.0137888889	0.0155833333	0.0157194444	0.0442388889	0.0444111111
BROKEN_STIM_E999_C080_NoH_S00110_OC3_O09_P08_R000_M1000.png	13.3886651610	0.5741689533	85.3441787776	0.7306309922	0.7226042363	0.9799406048	0.9805913177	87.3715279274	0.0114805556	0.0119888889	0.0094944444	0.0094388889	0.0290222222	0.0292166667	0.0536777778	0.0538111111	0.0094193399	0.0094199511	0.0615369096	0.0615372916	0.0108222222	0.0108222222	0.1034656052	0.1034656052	0.0146055556	0.1199678010	0.0535476118	0.1371334880	0.0558750000	0.0566388889	0.0124638889	0.0131083333	0.0148888889	0.0150583333	0.0437027778	0.0445138889
BROKEN_STIM_E999_C080_NoH_S10000_OC2_O02_P10_R180_M1000.png	18.7031768316	12.6877983982	75.3772648792	0.9886622074	0.7216913167	0.6583126117	0.6464244594	79.1089021365	0.0109750000	0.0087277778	0.0098583333	0.0099611111	0.0278555556	0.0264111111	0.0379416667	0.0371694444	0.0061968635	0.0061996791	0.0501861251	0.0501874943	0.0072111111	0.0072111111	0.0846116474	0.0846116474	0.0116388889	0.1072541706	0.0355898822	0.1143079144	0.0423777778	0.0385472222	0.0117111111	0.0097138889	0.0141611111	0.0117472222	0.0304388889	0.0271694444
BROKEN_STIM_E999_C080_NoH_S10000_OC2_O03_P07_R000_M1000.png	21.8069589615	5.2102688002	75.6197229373	0.9773244147	0.8723827573	0.5855415823	0.5895401631	74.7522212639	0.0099777778	0.0125166667	0.0096611111	0.0084222222	0.0262555556	0.0287111111	0.0397027778	0.0403222222	0.0073893533	0.0073883644	0.0536465820	0.0536467791	0.0087972222	0.0087972222	0.0933801656	0.0933801656	0.0129416667	0.1130230747	0.0428743286	0.1244918029	0.0474750000	0.0546750000	0.0108611111	0.0128388889	0.0128777778	0.0148722222	0.0368138889	0.0416416667
BROKEN_STIM_E999_C080_NoH_S10000_OC2_O04_P05_R000_M1000.png	14.4783244040	17.6015422443	78.7642512619	0.9646711260	0.6569862505	0.7589667491	0.7699459250	76.6404351680	0.0104972222	0.0109250000	0.0079305556	0.0083888889	0.0272333333	0.0276277778	0.0367888889	0.0367027778	0.0076880669	0.0076885082	0.0545825055	0.0545827462	0.0085527778	0.0085527778	0.0920850223	0.0920850223	0.0136250000	0.1159284120	0.0443666888	0.1278278698	0.0457111111	0.0483444444	0.0112416667	0.0115638889	0.0138055556	0.0138194444	0.0362833333	0.0378055556
BROKEN_STIM_E999_C080_NoH_S10000_OC2_O04_P10_R090_M1000.png	22.8447343956	14.6326576176	84.1909493047	0.7923698749	0.9413600892	0.7906531458	0.8432548623	76.4248330095	0.0110527778	0.0109194444	0.0095805556	0.0100750000	0.0283055556	0.0269277778	0.0364611111	0.0364972222	0.0076738926	0.0076739190	0.0552399150	0.0552399358	0.0088555556	0.0088555556	0.0936864935	0.0936864935	0.0132944444	0.1145326968	0.0446477889	0.1273177861	0.0469416667	0.0464972222	0.0118388889	0.0116138889	0.0140055556	0.0138527778	0.0369000000	0.0357361111
BROKEN_STIM_E999_C080_NoH_S10000_OC2_O05_P01_R180_M1000.png	10.7399635692	7.9109311527	73.5535875953	0.9013154961	0.7664053016	0.6222326716	0.6521900345	82.7115051760	0.0114777778	0.0115638889	0.0112833333	0.0109416667	0.0287000000	0.0285166667	0.0408111111	0.0406972222	0.0082962320	0.0082961812	0.0573948519	0.0573949537	0.0097944444	0.0097944444	0.0984811669	0.0984811669	0.0136222222	0.1159167572	0.0482962286	0.1310119642	0.0542194444	0.0548388889	0.0123250000	0.0124750000	0.0143638889	0.0142805556	0.0428138889	0.0426472222
BROKEN_STIM_E999_C080_NoH_S10000_OC2_O06_P10_R180_M1000.png	20.1495689983	19.9474551747	78.4065875356	0.9279821628	0.7108885173	0.7168479586	0.7805448628	77.7143029171	0.0115444444	0.0122305556	0.0093333333	0.0089805556	0.0278333333	0.0291166667	0.0408111111	0.0408527778	0.0093176049	0.0093170788	0.0595808951	0.0595805902	0.0105055556	0.0105055556	0.1019569406	0.1019569406	0.0152777778	0.1226556524	0.0540504252	0.1393226586	0.0559694444	0.0603944444	0.0124000000	0.0130861111	0.0147000000	0.0152916667	0.0429833333	0.0457750000
BROKEN_STIM_E999_C080_NoH_S10000_OC2_O07_P06_R270_M0000.png	19.2116524466	5.6720290441	76.5123427233	0.7019343491	0.9287826087	0.7203183549	0.7094583962	84.3636610726	0.0112277778	0.0144555556	0.0094388889	0.0094833333	0.0281833333	0.0306666667	0.0464027778	0.0469722222	0.0101239414	0.0101241408	0.0619525457	0.0619523325	0.0117611111	0.0117611111	0.1078091817	0.1078091817	0.0159250000	0.1251856138	0.0592570743	0.1445796901	0.0605222222	0.0663555556	0.0122416667	0.0153083333	0.0142833333	0.0179500000	0.0455166667	0.0541694444
BROKEN_STIM_E999_C080_NoH_S10000_OC2_O08_P05_R000_M1000.png	18.3360934828	13.2165191675	80.0576766036	0.9773244147	0.7181249845	0.7527194444	0.7541382205	76.5179561429	0.0119777778	0.0114166667	0.0101333333	0.0107500000	0.0284666667	0.0276277778	0.0374166667	0.0372361111	0.0084562991	0.0084560062	0.0570212624	0.0570213987	0.0098027778	0.0098027778	0.0985226385	0.0985226385	0.0142861111	0.1186678442	0.0493358351	0.1336066838	0.0548833333	0.0544805556	0.0127833333	0.0121722222	0.0149472222	0.0143055556	0.0425388889	0.0426972222
BROKEN_STIM_E999_C080_NoH_S10000_OC2_O09_P07_R000_M0000.png	29.7471865909	24.0438140139	80.0201748679	0.9598429332	0.6802623560	0.7804881443	0.7802135612	80.6716637361	0.0129833333	0.0130333333	0.0120833333	0.0107666667	0.0288722222	0.0295333333	0.0470500000	0.0468694444	0.0096269336	0.0096267007	0.0614062731	0.0614061250	0.0117194444	0.0117194444	0.1076203105	0.1076203105	0.0149416667	0.1213196363	0.0567455044	0.1406819318	0.0662444444	0.0673222222	0.0135416667	0.0137527778	0.0158944444	0.0158777778	0.0469638889	0.0465305556
BROKEN_STIM_E999_C080_NoH_S10000_OC3_O01_P09_R090_M0000.png	44.8662924946	10.4393615979	87.6465520864	0.8001762666	0.9525095999	0.8761583316	0.8770178854	74.0958317831	0.0078916667	0.0093611111	0.0078250000	0.0081777778	0.0257000000	0.0261388889	0.0286277778	0.0286833333	0.0044312806	0.0044305434	0.0418436406	0.0418445397	0.0049333333	0.0049333333	0.0700643218	0.0700643218	0.0103083333	0.1010054451	0.0249550033	0.0975826289	0.0355861111	0.0378777778	0.0085722222	0.0098361111	0.0107944444	0.0120388889	0.0233500000	0.0269305556
BROKEN_STIM_E999_C080_NoH_S10000_OC3_O02_P07_R180_M1000.png	26.1015780185	6.6742558256	80.1806933158	0.9447835997	0.8660411247	0.7023612857	0.6940417226	72.8773704251	0.0110250000	0.0100722222	0.0081111111	0.0077444444	0.0267555556	0.0273277778	0.0322138889	0.0321500000	0.0070315925	0.0070302839	0.0522785531	0.0522775177	0.0078944444	0.0078944444	0.0884994008	0.0884994008	0.0129527778	0.1130709460	0.0404989261	0.1225330918	0.0466638889	0.0454694444	0.0114361111	0.0105916667	0.0138194444	0.0128611111	0.0361166667	0.0341083333
BROKEN_STIM_E999_C080_NoH_S10000_OC3_O07_P05_R000_M0000.png	6.5740422042	7.2375694921	81.8930286342	0.9759410380	0.7027414840	0.7929827527	0.8040558707	82.5228880122	0.0111000000	0.0125250000	0.0110527778	0.0107833333	0.0280500000	0.0293611111	0.0485500000	0.0488527778	0.0087265847	0.0087259713	0.0589812060	0.0589804570	0.0101388889	0.0101388889	0.1001804357	0.1001804357	0.0139583333	0.1173180996	0.0503102980	0.1334285899	0.0561861111	0.0586527778	0.0120527778	0.0134944444	0.0142138889	0.0152694444	0.0441527778	0.0458833333
BROKEN_STIM_E999_C080_NoH_S10000_OC3_O08_P04_R000_M1000.png	26.2088709442	13.4908326849	78.1215951173	0.9443244147	0.7481316735	0.7223488089	0.7100589076	84.6555498780	0.0139638889	0.0115194444	0.0102888889	0.0120388889	0.0295944444	0.0291166667	0.0473055556	0.0465111111	0.0097190765	0.0097190766	0.0620204757	0.0620205908	0.0114277778	0.0114277778	0.1062883580	0.1062883580	0.0149472222	0.1213418463	0.0566206542	0.1404663140	0.0631305556	0.0594388889	0.0144638889	0.0123750000	0.0164750000	0.0144416667	0.0491250000	0.0429388889
BROKEN_STIM_E999_C080_NoH_S11000_OC2_O04_P08_R090_M0000.png	9.6965883669	1.4420261156	86.5935712080	0.9506577480	0.9316599777	0.7922921144	0.7891330082	75.0882865364	0.0106750000	0.0113333333	0.0103250000	0.0102916667	0.0262500000	0.0288722222	0.0471861111	0.0474222222	0.0078758735	0.0078746965	0.0559578274	0.0559566585	0.0091722222	0.0091722222	0.0953316202	0.0953316202	0.0132944444	0.1145326968	0.0457016108	0.1283954328	0.0488666667	0.0529750000	0.0114361111	0.0126916667	0.0135722222	0.0146638889	0.0397416667	0.0396416667
BROKEN_STIM_E999_C080_NoH_S11000_OC2_O07_P01_R090_M1000.png	7.3160343667	1.5552813989	91.6256739982	0.9644814815	0.9581941038	0.8691541308	0.8731972438	85.8817553546	0.0123305556	0.0138361111	0.0129416667	0.0143972222	0.0289222222	0.0301944444	0.0557250000	0.0558722222	0.0100891537	0.0100897535	0.0640772571	0.0640773647	0.0123638889	0.0123638889	0.1105036518	0.1105036518	0.0146166667	0.1200127482	0.0589365710	0.1412816893	0.0609527778	0.0653472222	0.0133527778	0.0150027778	0.0153750000	0.0169388889	0.0467555556	0.0495250000
BROKEN_STIM_E999_C080_NoH_S11000_OC2_O07_P02_R090_M1000.png	20.5434771503	0.9526700610	87.4277198123	0.9554046823	0.9406889632	0.7940574012	0.8069577459	81.4211876574	0.0122166667	0.0122166667	0.0120250000	0.0102833333	0.0293333333	0.0279277778	0.0458722222	0.0460888889	0.0088869838	0.0088880414	0.0598134412	0.0598135561	0.0104861111	0.0104861111	0.1018635431	0.1018635431	0.0139694444	0.1173641228	0.0512637488	0.1343616799	0.0555833333	0.0549972222	0.0130000000	0.0126472222	0.0146138889	0.0153250000	0.0428833333	0.0417583333
BROKEN_STIM_E999_C080_NoH_S11000_OC2_O08_P07_R180_M0000.png	13.1656259644	3.5857126667	80.6677090049	0.8634314381	0.8789053636	0.7618033366	0.7225682219	77.4303798769	0.0126666667	0.0138194444	0.0123583333	0.0115611111	0.0294777778	0.0286611111	0.0484083333	0.0487111111	0.0104193278	0.0104196309	0.0629270632	0.0629277829	0.0123916667	0.0123916667	0.1106261599	0.1106261599	0.0159333333	0.1252178333	0.0608700352	0.1455410736	0.0721638889	0.0724666667	0.0135500000	0.0144500000	0.0155500000	0.0168416667	0.0533027778	0.0557250000
BROKEN_STIM_E999_C080_NoH_S11000_OC2_O09_P03_R270_M1000.png	8.6313671672	1.9883154187	91.3553884641	0.9577023411	0.9528415707	0.8755367216	0.8681349052	85.6033632845	0.0142805556	0.0133416667	0.0139472222	0.0139666667	0.0303833333	0.0296611111	0.0669388889	0.0665250000	0.0105623206	0.0105625887	0.0646540935	0.0646543890	0.0133083333	0.0133083333	0.1145917016	0.1145917016	0.0152694444	0.1226227152	0.0623549128	0.1449940891	0.0764222222	0.0723972222	0.0151750000	0.0143083333	0.0173388889	0.0162194444	0.0572638889	0.0525000000
BROKEN_STIM_E999_C080_NoH_S11000_OC2_O09_P06_R270_M1000.png	12.1822718636	1.9102125446	83.3827733611	0.9092976589	0.9232105785	0.7452641404	0.7575385567	80.9820188729	0.0116722222	0.0142527778	0.0107888889	0.0112027778	0.0279722222	0.0303888889	0.0474416667	0.0483250000	0.0099919810	0.0099916245	0.0618717408	0.0618705885	0.0120444444	0.0120444444	0.1090844116	0.1090844116	0.0155888889	0.1238786425	0.0591673202	0.1439584370	0.0642555556	0.0715666667	0.0126972222	0.0151833333	0.0147916667	0.0175416667	0.0462472222	0.0529944444
BROKEN_STIM_E999_C080_NoH_S11000_OC2_O09_P08_R180_M1000.png	13.1304103750	0.8670091181	89.5051618859	0.9750946364	0.9750946364	0.7902283630	0.8397888396	79.2661218431	0.0134027778	0.0130194444	0.0135694444	0.0129083333	0.0296333333	0.0285777778	0.0466861111	0.0462916667	0.0101119493	0.0101114882	0.0633559097	0.0633551545	0.0123888889	0.0123888889	0.1106139155	0.1106139155	0.0149500000	0.1213529497	0.0594106699	0.1426505813	0.0648250000	0.0633833333	0.0144333333	0.0136805556	0.0164166667	0.0159527778	0.0494027778	0.0469388889
BROKEN_STIM_E999_C080_NoH_S11000_OC2_O09_P10_R000_M0000.png	12.1084786454	1.6906679084	92.1817581892	0.9527969776	0.9567434659	0.8859210684	0.8918088157	88.0960365025	0.0124000000	0.0131583333	0.0115222222	0.0113388889	0.0294500000	0.0299888889	0.0508472222	0.0510277778	0.0100778207	0.0100778275	0.0626892592	0.0626896099	0.0118027778	0.0118027778	0.1079977065	0.1079977065	0.0156361111	0.1240631528	0.0595232466	0.1445502274	0.0582527778	0.0600111111	0.0132527778	0.0141944444	0.0150833333	0.0160305556	0.0443888889	0.0458000000
BROKEN_STIM_E999_C080_NoH_S11000_OC3_O01_P06_R000_M1000.png	34.4140709392	1.4711783598	87.6632507221	0.9589732441	0.9545809488	0.7885875760	0.8043882599	71.9055229889	0.0091194444	0.0090277778	0.0088277778	0.0088611111	0.0248500000	0.0272166667	0.0270777778	0.0271194444	0.0048167833	0.0048164461	0.0435590229	0.0435587837	0.0055638889	0.0055638889	0.0743837845	0.0743837845	0.0106333333	0.1025684882	0.0274741250	0.1016527171	0.0369027778	0.0385611111	0.0093777778	0.0100472222	0.0117638889	0.0116444444	0.0284305556	0.0290416667
BROKEN_STIM_E999_C080_NoH_S11000_OC3_O03_P03_R270_M1000.png	13.2774770935	0.5401872999	83.3238356583	0.9759643255	0.9746488294	0.6848262849	0.6975139864	75.4858069826	0.0082055556	0.0129166667	0.0074111111	0.0075416667	0.0255444444	0.0294944444	0.0261861111	0.0275000000	0.0076684602	0.0076656452	0.0541857009	0.0541853886	0.0082583333	0.0082583333	0.0904994807	0.0904994807	0.0139638889	0.1173411136	0.0446836495	0.1294164115	0.0364166667	0.0488444444	0.0087138889	0.0132944444	0.0108527778	0.0159361111	0.0256722222	0.0356583333
BROKEN_STIM_E999_C080_NoH_S11000_OC3_O03_P05_R090_M1000.png	10.3197870094	1.5643372488	83.2642837463	0.9403333333	0.9363422520	0.7452627213	0.7086330432	77.3007630362	0.0085138889	0.0120444444	0.0082055556	0.0082583333	0.0259555556	0.0289611111	0.0304138889	0.0316833333	0.0072090056	0.0072088231	0.0529215558	0.0529210166	0.0079083333	0.0079083333	0.0885765962	0.0885765962	0.0133000000	0.1145563025	0.0419405104	0.1251993500	0.0361750000	0.0451666667	0.0090527778	0.0127888889	0.0112194444	0.0150444444	0.0279611111	0.0354833333
BROKEN_STIM_E999_C080_NoH_S11000_OC3_O03_P06_R270_M1000.png	22.1143272102	1.3976236902	86.4711168082	0.9798875263	0.9798875263	0.7581764433	0.7408931764	72.9987097031	0.0122250000	0.0078166667	0.0080000000	0.0085638889	0.0291111111	0.0245888889	0.0298972222	0.0287972222	0.0064515277	0.0064552591	0.0497154237	0.0497162941	0.0072250000	0.0072250000	0.0846924985	0.0846924985	0.0126333333	0.1116860191	0.0378806344	0.1195689637	0.0440361111	0.0334250000	0.0126472222	0.0083138889	0.0149222222	0.0105305556	0.0316444444	0.0220916667
BROKEN_STIM_E999_C080_NoH_S11000_OC3_O05_P09_R000_M0000.png	23.6654781684	1.3903927911	91.0683091524	0.9569120525	0.9637456955	0.8609241784	0.8611504396	73.5382167281	0.0100194444	0.0129694444	0.0108972222	0.0089972222	0.0271611111	0.0278166667	0.0383777778	0.0390472222	0.0079047869	0.0079031078	0.0553479534	0.0553469652	0.0091444444	0.0091444444	0.0951884906	0.0951884906	0.0136138889	0.1158817855	0.0459856853	0.1291056308	0.0487361111	0.0541055556	0.0110250000	0.0130666667	0.0128250000	0.0155361111	0.0363194444	0.0399055556
BROKEN_STIM_E999_C080_NoH_S11000_OC3_O05_P10_R000_M0000.png	21.8754192289	1.2415537155	87.5681356914	0.9464773938	0.9886510591	0.7837982293	0.7837987455	73.9533994485	0.0112111111	0.0107611111	0.0084888889	0.0094888889	0.0276888889	0.0270000000	0.0333500000	0.0332138889	0.0076128984	0.0076126171	0.0548956956	0.0548954830	0.0085500000	0.0085500000	0.0920701963	0.0920701963	0.0133111111	0.1146034987	0.0439524019	0.1268532391	0.0467055556	0.0429972222	0.0118111111	0.0112277778	0.0140444444	0.0134944444	0.0374638889	0.0342972222
BROKEN_STIM_E999_C080_NoH_S11000_OC3_O08_P01_R090_M1000.png	10.0994516691	3.0820459468	85.3022399240	0.9302352285	0.9186845039	0.7965929622	0.7665769024	79.8102708790	0.0133333333	0.0111666667	0.0092305556	0.0108444444	0.0286777778	0.0283388889	0.0391777778	0.0385583333	0.0095490755	0.0095487583	0.0613434963	0.0613434790	0.0108222222	0.0108222222	0.1034656052	0.1034656052	0.0149666667	0.1214195475	0.0551715022	0.1396368292	0.0598166667	0.0563277778	0.0141722222	0.0121888889	0.0162361111	0.0141555556	0.0463555556	0.0444305556
BROKEN_STIM_E999_C080_NoH_S11000_OC3_O10_P05_R090_M1000.png	9.3875838926	0.1680186590	89.0016088895	0.9873132664	0.9886622074	0.7920446990	0.7920441828	78.2815680001	0.0127305556	0.0119444444	0.0100527778	0.0120250000	0.0286833333	0.0287388889	0.0399111111	0.0396472222	0.0097041364	0.0097033496	0.0612692962	0.0612683203	0.0111055556	0.0111055556	0.1047962437	0.1047962437	0.0152666667	0.1226117340	0.0560578781	0.1405655421	0.0636250000	0.0613722222	0.0133500000	0.0126416667	0.0160055556	0.0150166667	0.0504666667	0.0490250000
BROKEN_STIM_E999_C080_NoH_S11000_OC3_O10_P07_R270_M1000.png	4.0103189493	1.2396647070	83.5008861409	0.9781481481	0.9785720302	0.6898306651	0.6934846022	83.9221158655	0.0132166667	0.0143555556	0.0117611111	0.0116555556	0.0298333333	0.0298333333	0.0558444444	0.0559611111	0.0114671085	0.0114671066	0.0681262914	0.0681262560	0.0137027778	0.0137027778	0.1162542438	0.1162542438	0.0159277778	0.1251963546	0.0660305801	0.1485506786	0.0750638889	0.0763194444	0.0141527778	0.0151583333	0.0167055556	0.0179138889	0.0477861111	0.0519500000
BROKEN_STIM_E999_C080_NoH_S11111_OC2_O05_P02_R180_M1000.png	16.6861809075	0.9361916798	95.9308166378	0.9568786077	0.9626309922	0.9519568786	0.9657661870	82.7742640672	0.0116222222	0.0109500000	0.0131694444	0.0125750000	0.0282722222	0.0280666667	0.0460250000	0.0461111111	0.0079601799	0.0079600776	0.0571676963	0.0571675498	0.0094750000	0.0094750000	0.0968775023	0.0968775023	0.0129638889	0.1131187960	0.0458776481	0.1273958350	0.0525444444	0.0520138889	0.0124722222	0.0119888889	0.0144888889	0.0140277778	0.0404194444	0.0397527778
BROKEN_STIM_E999_C080_NoH_S11111_OC2_O05_P03_R000_M0000.png	16.2483227384	0.9179310041	98.0217587044	0.9777023411	0.9763868450	0.9886175266	0.9781636354	88.4448705236	0.0120555556	0.0120722222	0.0134250000	0.0133611111	0.0290277778	0.0290333333	0.0621027778	0.0621833333	0.0084251222	0.0084235893	0.0602161228	0.0602160948	0.0104416667	0.0104416667	0.1016497268	0.1016497268	0.0126250000	0.1116496485	0.0482144054	0.1284807608	0.0537333333	0.0540944444	0.0128250000	0.0127555556	0.0149583333	0.0149500000	0.0370305556	0.0371694444
BROKEN_STIM_E999_C080_NoH_S11111_OC2_O08_P02_R000_M0000.png	5.9098170638	1.0590897519	96.0424331528	0.9550713489	0.9599321194	0.9624558613	0.9642379965	76.5041277533	0.0124305556	0.0119138889	0.0106305556	0.0111444444	0.0283444444	0.0284277778	0.0430944444	0.0430916667	0.0092537056	0.0092534371	0.0603405992	0.0603401976	0.0107750000	0.0107750000	0.1032420892	0.1032420892	0.0145888889	0.1199003467	0.0531288637	0.1366720169	0.0619194444	0.0609555556	0.0133611111	0.0128777778	0.0153944444	0.0149583333	0.0481333333	0.0464944444
BROKEN_STIM_E999_C080_NoH_S11111_OC2_O08_P07_R090_M0000.png	5.5191013056	1.2903626262	96.0975971123	0.9562743714	0.9768326521	0.9553986886	0.9553981725	84.3566840329	0.0144305556	0.0143138889	0.0149833333	0.0155388889	0.0300277778	0.0302666667	0.0705583333	0.0706583333	0.0111770322	0.0111771764	0.0670051980	0.0670051890	0.0142277778	0.0142277778	0.1184288271	0.1184288271	0.0152555556	0.1225677988	0.0655981636	0.1465611799	0.0727583333	0.0728888889	0.0152416667	0.0153777778	0.0178361111	0.0173083333	0.0544555556	0.0545388889
BROKEN_STIM_E999_C080_NoH_S11111_OC2_O09_P06_R000_M1000.png	11.4924872347	1.7177682751	96.9905589822	0.9506131550	0.9759410380	0.9651516098	0.9879165565	86.7293059813	0.0130250000	0.0130444444	0.0123888889	0.0124333333	0.0297777778	0.0297055556	0.0508861111	0.0511194444	0.0105574774	0.0105574810	0.0641680826	0.0641680632	0.0123833333	0.0123833333	0.1105894225	0.1105894225	0.0159361111	0.1252285712	0.0616707115	0.1462231944	0.0695305556	0.0694750000	0.0140111111	0.0138777778	0.0161777778	0.0161444444	0.0520972222	0.0525861111
BROKEN_STIM_E999_C080_NoH_S11111_OC3_O04_P03_R180_M0000.png	9.5781075808	0.6615913181	97.9789868699	0.9781481481	0.9816488294	0.9827317020	0.9766307952	71.0498152278	0.0102388889	0.0103000000	0.0083500000	0.0087416667	0.0268888889	0.0268666667	0.0380361111	0.0380000000	0.0071126726	0.0071132892	0.0523226100	0.0523229878	0.0078888889	0.0078888889	0.0884685032	0.0884685032	0.0133000000	0.1145563025	0.0415724965	0.1247080906	0.0425055556	0.0421027778	0.0106555556	0.0109111111	0.0133611111	0.0133333333	0.0327250000	0.0326111111
BROKEN_STIM_E999_C080_NoH_S11111_OC3_O04_P04_R180_M0000.png	6.9850069735	0.6236971223	97.7080409025	0.9746488294	0.9786845039	0.9778195078	0.9771687949	85.7365183918	0.0107000000	0.0102750000	0.0090305556	0.0093583333	0.0282666667	0.0280611111	0.0313333333	0.0314138889	0.0072965182	0.0072964695	0.0533294509	0.0533297013	0.0082083333	0.0082083333	0.0902273751	0.0902273751	0.0132972222	0.1145445003	0.0425739096	0.1255787723	0.0448250000	0.0447138889	0.0114111111	0.0110027778	0.0134111111	0.0129027778	0.0344388889	0.0333055556
BROKEN_STIM_E999_C080_NoH_S11111_OC3_O05_P06_R180_M1000.png	15.2824534558	1.3871582725	95.2412299713	0.9510356745	0.9528415707	0.9529014618	0.9528704919	88.8690937269	0.0121444444	0.0120277778	0.0140805556	0.0133305556	0.0290555556	0.0290555556	0.0626888889	0.0627194444	0.0084032831	0.0084032899	0.0590055685	0.0590055677	0.0104083333	0.0104083333	0.1014890563	0.1014890563	0.0129777778	0.1131785786	0.0492635686	0.1304288336	0.0526472222	0.0532583333	0.0130361111	0.0131083333	0.0147222222	0.0147500000	0.0420611111	0.0421472222
BROKEN_STIM_E999_C080_NoH_S11111_OC3_O05_P08_R090_M0000.png	29.3042702648	4.1210747713	89.2967171389	0.8734324291	0.8921503778	0.8965998574	0.9096860213	79.0253335948	0.0105055556	0.0105916667	0.0084250000	0.0084194444	0.0275944444	0.0271333333	0.0270305556	0.0269000000	0.0072340879	0.0072341505	0.0532039343	0.0532038577	0.0079166667	0.0079166667	0.0886228801	0.0886228801	0.0132944444	0.1145326968	0.0415744704	0.1245344798	0.0423027778	0.0425055556	0.0110027778	0.0109750000	0.0130916667	0.0133277778	0.0320861111	0.0320277778
BROKEN_STIM_E999_C080_NoH_S11111_OC3_O08_P07_R270_M1000.png	4.9870915850	1.1341370420	97.9676204454	0.9768786077	0.9760089186	0.9889268819	0.9768904095	79.4382234626	0.0122638889	0.0119944444	0.0121861111	0.0117583333	0.0285944444	0.0281277778	0.0510055556	0.0509222222	0.0090731944	0.0090736242	0.0608654437	0.0608658924	0.0107805556	0.0107805556	0.1032684114	0.1032684114	0.0139638889	0.1173411136	0.0525147551	0.1352642939	0.0613972222	0.0602194444	0.0127972222	0.0124055556	0.0155111111	0.0151361111	0.0439361111	0.0427750000
BROKEN_STIM_E999_C080_NoH_S11111_OC3_O08_P09_R090_M0000.png	9.0700709152	1.1626471128	95.2687169838	0.9532427846	0.9642253190	0.9410293107	0.9522512651	84.6892908157	0.0121583333	0.0125305556	0.0103472222	0.0104611111	0.0289166667	0.0291333333	0.0518055556	0.0519972222	0.0098833963	0.0098835380	0.0621854967	0.0621856733	0.0114305556	0.0114305556	0.1063011258	0.1063011258	0.0152694444	0.1226227152	0.0574552212	0.1418293235	0.0618166667	0.0627833333	0.0133361111	0.0135805556	0.0154611111	0.0158388889	0.0456750000	0.0465055556
BROKEN_STIM_E999_C080_NoH_S11111_OC3_O09_P02_R000_M0000.png	7.4661225907	1.6944128064	96.0075443549	0.9600000000	0.9533333333	0.9614765058	0.9654919350	77.3725968258	0.0119277778	0.0120888889	0.0116750000	0.0116444444	0.0282166667	0.0280500000	0.0526000000	0.0527083333	0.0088808803	0.0088816478	0.0598206542	0.0598211299	0.0104472222	0.0104472222	0.1016764795	0.1016764795	0.0139861111	0.1174331219	0.0517704792	0.1348621867	0.0519833333	0.0511000000	0.0128138889	0.0128777778	0.0150777778	0.0152694444	0.0439611111	0.0443055556
BROKEN_STIM_E999_C100_S00100_OC2_O05_P05_R270_M1000.png	26.0181128307	0.3710164216	80.5578813123	0.6754261117	0.6794279698	0.9526728175	0.9147883535	81.3211060431	0.0103250000	0.0097361111	0.0097277778	0.0103916667	0.0275388889	0.0269777778	0.0332222222	0.0328750000	0.0062254944	0.0062248718	0.0505396533	0.0505389372	0.0072138889	0.0072138889	0.0846278240	0.0846278240	0.0116416667	0.1072668179	0.0355068531	0.1140925983	0.0434416667	0.0405555556	0.0112166667	0.0106138889	0.0133000000	0.0124972222	0.0313833333	0.0296861111
BROKEN_STIM_E999_C100_S00100_OC2_O07_P06_R180_M1000.png	47.4399088558	21.7433103071	81.3852100811	0.7876899542	0.7894958504	0.6979759247	0.9802466740	74.8868043657	0.0100750000	0.0105000000	0.0098416667	0.0095638889	0.0271166667	0.0273833333	0.0371277778	0.0371805556	0.0061929289	0.0061929598	0.0483840295	0.0483843940	0.0074777778	0.0074777778	0.0861503409	0.0861503409	0.0122777778	0.1101229660	0.0364940992	0.1167318335	0.0457361111	0.0467222222	0.0107583333	0.0112083333	0.0128777778	0.0131861111	0.0323861111	0.0326222222
BROKEN_STIM_E999_C100_S00100_OC2_O07_P07_R000_M0000.png	16.2795824799	5.3476002582	78.5734136910	0.6943291218	0.6996812833	0.9430536956	0.8058724470	87.2561289339	0.0129944444	0.0122638889	0.0108194444	0.0108333333	0.0297611111	0.0291388889	0.0484250000	0.0480361111	0.0099567257	0.0099579428	0.0637707500	0.0637737147	0.0118194444	0.0118194444	0.1080730199	0.1080730199	0.0149416667	0.1213196363	0.0575283888	0.1413780960	0.0607888889	0.0590833333	0.0137277778	0.0131694444	0.0159722222	0.0153500000	0.0416416667	0.0400555556
BROKEN_STIM_E999_C100_S00100_OC2_O09_P07_R090_M0000.png	14.8089316215	6.9329873046	74.4862247462	0.6480660225	0.7162498452	0.6574387516	0.9576943705	88.6037720765	0.0120305556	0.0125166667	0.0098166667	0.0101694444	0.0292555556	0.0294777778	0.0434750000	0.0437250000	0.0093874801	0.0093876045	0.0607766693	0.0607774393	0.0108222222	0.0108222222	0.1034656052	0.1034656052	0.0149555556	0.1213751533	0.0546076079	0.1393255334	0.0575416667	0.0584111111	0.0130444444	0.0132944444	0.0150861111	0.0152166667	0.0442527778	0.0447138889
BROKEN_STIM_E999_C100_S00100_OC3_O01_P07_R180_M1000.png	52.1725506277	44.1360479916	76.1652825616	0.6982825468	0.6987283538	0.6599397129	0.9896606890	69.1664026698	0.0075138889	0.0079555556	0.0070055556	0.0070777778	0.0249388889	0.0251722222	0.0238388889	0.0238722222	0.0033669558	0.0033638217	0.0362706729	0.0362703766	0.0036333333	0.0036333333	0.0601676182	0.0601676182	0.0094833333	0.0969196874	0.0188034084	0.0858914649	0.0278972222	0.0292111111	0.0080027778	0.0084555556	0.0100833333	0.0105250000	0.0158472222	0.0168166667
BROKEN_STIM_E999_C100_S00100_OC3_O03_P03_R000_M1000.png	46.8617181166	18.9135401142	85.3895365400	0.8390843553	0.8491633841	0.7494799583	0.9778537639	74.8740561408	0.0089750000	0.0089250000	0.0097916667	0.0099888889	0.0262611111	0.0259944444	0.0303777778	0.0303472222	0.0045027124	0.0044913641	0.0437481636	0.0437479229	0.0052555556	0.0052555556	0.0723045587	0.0723045587	0.0098111111	0.0985640918	0.0246813460	0.0954005538	0.0370055556	0.0352361111	0.0096361111	0.0096388889	0.0118138889	0.0117888889	0.0219138889	0.0210972222
BROKEN_STIM_E999_C100_S00100_OC3_O05_P08_R180_M1000.png	11.0817084494	5.1577490117	83.1698179560	0.7995082373	0.7999540443	0.7395124592	0.9878179774	80.6064178655	0.0105833333	0.0106972222	0.0074444444	0.0075944444	0.0279777778	0.0279944444	0.0292444444	0.0291472222	0.0079305395	0.0079305835	0.0551669009	0.0551669378	0.0085888889	0.0085888889	0.0922775353	0.0922775353	0.0143055556	0.1187474034	0.0465164981	0.1318270958	0.0398138889	0.0394833333	0.0112861111	0.0112666667	0.0136194444	0.0135194444	0.0294944444	0.0300388889
BROKEN_STIM_E999_C100_S00100_OC3_O09_P01_R270_M0000.png	28.7928012513	18.3001465752	79.0287886686	0.7664301994	0.7528504893	0.6756939540	0.9661769040	84.6935012116	0.0120861111	0.0121305556	0.0101027778	0.0111083333	0.0288111111	0.0288500000	0.0468638889	0.0466861111	0.0089062201	0.0089066848	0.0592830010	0.0592834900	0.0104416667	0.0104416667	0.1016497268	0.1016497268	0.0142777778	0.1186337302	0.0516317873	0.1350675683	0.0576416667	0.0579527778	0.0126500000	0.0130444444	0.0150000000	0.0148972222	0.0443888889	0.0440944444
BROKEN_STIM_E999_C100_S00100_OC3_O10_P10_R270_M1000.png	22.0419680679	0.9151886769	80.2684825588	0.6927264957	0.7141325406	0.9763364087	0.8275438573	84.3172649029	0.0114472222	0.0115888889	0.0105194444	0.0105861111	0.0284388889	0.0284666667	0.0394916667	0.0394750000	0.0083269910	0.0083269080	0.0567906484	0.0567905122	0.0097611111	0.0097611111	0.0983150989	0.0983150989	0.0139444444	0.1172605437	0.0484529156	0.1316591230	0.0569166667	0.0570222222	0.0123638889	0.0124472222	0.0144916667	0.0145555556	0.0441055556	0.0434333333
BROKEN_STIM_E999_C100_S00110_OC2_O02_P06_R090_M0000.png	28.9761306533	1.1912185673	76.7694051107	0.5589232008	0.5557572154	0.9786828640	0.9774129243	87.2761435328	0.0091361111	0.0087222222	0.0094611111	0.0093444444	0.0271722222	0.0270222222	0.0378500000	0.0375194444	0.0047806041	0.0047811869	0.0450187244	0.0450185386	0.0055944444	0.0055944444	0.0745866080	0.0745866080	0.0103166667	0.1010458382	0.0272749776	0.1007832731	0.0299111111	0.0284194444	0.0100500000	0.0096972222	0.0119444444	0.0116694444	0.0239777778	0.0224777778
BROKEN_STIM_E999_C100_S00110_OC2_O03_P05_R090_M1000.png	15.8046636086	0.1531179216	86.3716341677	0.7375226062	0.7370767992	0.9887470757	0.9915188856	87.5337609387	0.0110833333	0.0107361111	0.0113722222	0.0104527778	0.0287055556	0.0287444444	0.0440055556	0.0442666667	0.0076435122	0.0076453588	0.0584375015	0.0584386766	0.0092277778	0.0092277778	0.0956172123	0.0956172123	0.0119777778	0.1087857688	0.0431700296	0.1227161581	0.0406750000	0.0410972222	0.0120777778	0.0117388889	0.0139388889	0.0137555556	0.0297777778	0.0291388889
BROKEN_STIM_E999_C100_S00110_OC2_O06_P03_R090_M0000.png	26.0167422738	1.6708265379	83.1235566527	0.7419362071	0.7108425616	0.9300731561	0.9420903413	87.4543084856	0.0110361111	0.0111000000	0.0106027778	0.0107750000	0.0284000000	0.0286277778	0.0523138889	0.0522000000	0.0076428544	0.0076428206	0.0564411749	0.0564410942	0.0091833333	0.0091833333	0.0953888096	0.0953888096	0.0126388889	0.1117102593	0.0438810301	0.1251260896	0.0499750000	0.0492361111	0.0119527778	0.0119055556	0.0140444444	0.0138861111	0.0371416667	0.0369888889
BROKEN_STIM_E999_C100_S00110_OC2_O06_P08_R270_M0000.png	11.6271437708	1.2621905640	86.5777931495	0.7764757835	0.7813699988	0.9526738372	0.9525921065	87.6200806963	0.0112166667	0.0117972222	0.0099555556	0.0114277778	0.0289166667	0.0291000000	0.0384388889	0.0382416667	0.0085701819	0.0085706692	0.0589040063	0.0589026012	0.0101916667	0.0101916667	0.1004381632	0.1004381632	0.0139555556	0.1173065908	0.0499412420	0.1336123491	0.0528277778	0.0530583333	0.0125250000	0.0129500000	0.0143333333	0.0147583333	0.0370611111	0.0381222222
BROKEN_STIM_E999_C100_S00110_OC2_O06_P10_R000_M1000.png	32.0431771294	0.1770806733	87.2327229172	0.7556734795	0.7552276725	0.9887470757	0.9896606890	83.8333632776	0.0101750000	0.0106972222	0.0094055556	0.0093250000	0.0276833333	0.0279277778	0.0407750000	0.0410277778	0.0067364176	0.0067362394	0.0528072904	0.0528074673	0.0081750000	0.0081750000	0.0900454990	0.0900454990	0.0119583333	0.1086985024	0.0387179624	0.1180517701	0.0432583333	0.0442277778	0.0111027778	0.0116222222	0.0131833333	0.0136805556	0.0323555556	0.0330527778
BROKEN_STIM_E999_C100_S00110_OC2_O07_P05_R180_M1000.png	30.3271812081	0.1680186590	86.7981347189	0.7474650068	0.7479108138	0.9878179774	0.9887315907	86.3708416496	0.0108944444	0.0104305556	0.0109666667	0.0102583333	0.0282388889	0.0279722222	0.0381416667	0.0380638889	0.0067620570	0.0067600641	0.0520769289	0.0520768891	0.0081555556	0.0081555556	0.0899392291	0.0899392291	0.0122833333	0.1101475681	0.0390030791	0.1193106065	0.0492611111	0.0469166667	0.0120111111	0.0114694444	0.0137361111	0.0133000000	0.0346833333	0.0334888889
BROKEN_STIM_E999_C100_S00110_OC2_O08_P06_R090_M1000.png	13.0885854342	0.3540499813	86.9047342905	0.7785032825	0.7815466369	0.9546319764	0.9615074758	85.6841922280	0.0121888889	0.0123916667	0.0124500000	0.0113916667	0.0289111111	0.0291833333	0.0389222222	0.0390861111	0.0090287348	0.0090289173	0.0600518065	0.0600517788	0.0107611111	0.0107611111	0.1031762529	0.1031762529	0.0142833333	0.1186564740	0.0527137364	0.1362771452	0.0585694444	0.0603638889	0.0131000000	0.0134500000	0.0150333333	0.0153833333	0.0430416667	0.0435361111
BROKEN_STIM_E999_C100_S00110_OC2_O10_P03_R000_M1000.png	24.1614944765	1.2126965227	80.5182731793	0.7247388827	0.6788973120	0.9054166471	0.9116780854	83.8019384223	0.0136444444	0.0143805556	0.0112361111	0.0112666667	0.0295444444	0.0302833333	0.0606500000	0.0607555556	0.0110461762	0.0110466802	0.0662663148	0.0662667956	0.0136833333	0.0136833333	0.1161728764	0.1161728764	0.0159194444	0.1251641292	0.0647338901	0.1480458719	0.0753833333	0.0770888889	0.0144805556	0.0149638889	0.0166972222	0.0172166667	0.0508500000	0.0529055556
BROKEN_STIM_E999_C100_S00110_OC3_O04_P09_R180_M1000.png	22.9364709537	1.3555066978	79.4319464067	0.6211070234	0.6165809488	0.9650332272	0.9745566568	90.0321709945	0.0105916667	0.0101083333	0.0086083333	0.0085333333	0.0283277778	0.0281000000	0.0446194444	0.0446277778	0.0070887252	0.0070886049	0.0538837124	0.0538836964	0.0082194444	0.0082194444	0.0902879163	0.0902879163	0.0126305556	0.1116738970	0.0409795594	0.1223254586	0.0419305556	0.0406750000	0.0114777778	0.0111694444	0.0134916667	0.0130000000	0.0298416667	0.0292527778
BROKEN_STIM_E999_C100_S00110_OC3_O05_P05_R000_M0000.png	20.4855956631	0.5217382023	85.4340769336	0.7220713489	0.7212016599	0.9877039133	0.9863861552	89.3369350998	0.0093000000	0.0093305556	0.0083833333	0.0082750000	0.0277000000	0.0276888889	0.0281416667	0.0282500000	0.0059741942	0.0059737735	0.0485263014	0.0485261896	0.0065888889	0.0065888889	0.0809042249	0.0809042249	0.0119777778	0.1087857688	0.0343657120	0.1139785029	0.0377416667	0.0376722222	0.0101500000	0.0104166667	0.0122500000	0.0121916667	0.0302361111	0.0301111111
BROKEN_STIM_E999_C100_S00110_OC3_O05_P08_R090_M1000.png	14.9244419972	1.9674511167	91.8752429383	0.8849910814	0.8791941038	0.9588366838	0.9519878485	80.5622430782	0.0104972222	0.0108361111	0.0074305556	0.0070194444	0.0276722222	0.0277888889	0.0266777778	0.0267583333	0.0076153212	0.0076153319	0.0539206750	0.0539206997	0.0082500000	0.0082500000	0.0904541886	0.0904541886	0.0139694444	0.1173641228	0.0444542196	0.1290688207	0.0391833333	0.0402388889	0.0111250000	0.0116194444	0.0134583333	0.0134694444	0.0317916667	0.0330666667
BROKEN_STIM_E999_C100_S00110_OC3_O08_P03_R180_M0000.png	10.9359394507	2.0733030754	85.9566672876	0.7848103555	0.7810200669	0.9395782013	0.9328580678	87.3499295742	0.0131527778	0.0130944444	0.0086444444	0.0097805556	0.0295944444	0.0297833333	0.0592444444	0.0591527778	0.0106358825	0.0106356406	0.0661732818	0.0661731597	0.0124694444	0.0124694444	0.1109684262	0.1109684262	0.0152750000	0.1226446744	0.0608217808	0.1440408272	0.0659277778	0.0655916667	0.0138555556	0.0137694444	0.0158944444	0.0160944444	0.0457000000	0.0453055556
BROKEN_STIM_E999_C100_S00110_OC3_O08_P10_R180_M1000.png	11.2321373097	2.1964270118	79.8399192545	0.6532832900	0.6634725629	0.9451565933	0.9316843240	89.1829999753	0.0121444444	0.0124805556	0.0090361111	0.0097027778	0.0289222222	0.0293000000	0.0442833333	0.0443416667	0.0095448690	0.0095447705	0.0609043399	0.0609040719	0.0108250000	0.0108250000	0.1034787375	0.1034787375	0.0152861111	0.1226885803	0.0555393475	0.1405963987	0.0562527778	0.0565527778	0.0126416667	0.0131166667	0.0148500000	0.0152611111	0.0424055556	0.0438027778
BROKEN_STIM_E999_C100_S00110_OC3_O09_P09_R180_M0000.png	10.8211163340	2.6968507707	84.2987451076	0.7257292209	0.7337448284	0.9670407763	0.9454349787	80.4151415628	0.0120388889	0.0119055556	0.0091638889	0.0091250000	0.0284722222	0.0286222222	0.0400638889	0.0400194444	0.0096416082	0.0096414460	0.0615969306	0.0615972133	0.0105583333	0.0105583333	0.1022099993	0.1022099993	0.0153055556	0.1227653754	0.0551910419	0.1404747548	0.0551416667	0.0551138889	0.0126138889	0.0128083333	0.0153000000	0.0151500000	0.0450888889	0.0447222222
BROKEN_STIM_E999_C100_S00110_OC3_O10_P04_R180_M0000.png	16.6933789850	2.3607434014	84.4077115006	0.7305185185	0.7332386969	0.9606910781	0.9518601665	88.0310746903	0.0126638889	0.0129916667	0.0119555556	0.0117333333	0.0296222222	0.0299111111	0.0538277778	0.0539055556	0.0099782849	0.0099786273	0.0629160148	0.0629164561	0.0120250000	0.0120250000	0.1089973962	0.1089973962	0.0149361111	0.1212974219	0.0582189297	0.1413734625	0.0667444444	0.0679833333	0.0135805556	0.0139222222	0.0157777778	0.0160111111	0.0465361111	0.0482194444
BROKEN_STIM_E999_C100_S10000_OC2_O04_P02_R180_M0000.png	19.8620411241	5.7074506273	79.4652190790	0.9755863991	0.8647915273	0.6569411383	0.6812896985	71.2745304191	0.0111277778	0.0089166667	0.0060277778	0.0063055556	0.0284444444	0.0258388889	0.0258027778	0.0248444444	0.0072994621	0.0072988366	0.0525144755	0.0525145662	0.0079277778	0.0079277778	0.0886845531	0.0886845531	0.0139722222	0.1173756257	0.0433703493	0.1286145070	0.0373305556	0.0306083333	0.0117694444	0.0090444444	0.0144722222	0.0114638889	0.0295527778	0.0245000000
BROKEN_STIM_E999_C100_S10000_OC2_O05_P05_R180_M0000.png	28.4368635811	21.8471019384	75.5929778955	0.9253065775	0.6974560882	0.6956829575	0.7052734926	76.6931400114	0.0094361111	0.0111333333	0.0064444444	0.0075166667	0.0260333333	0.0286666667	0.0259777778	0.0267250000	0.0072351522	0.0072343432	0.0525073354	0.0525067482	0.0079166667	0.0079166667	0.0886228801	0.0886228801	0.0136416667	0.1159983145	0.0424600608	0.1267424397	0.0376388889	0.0427833333	0.0098805556	0.0117194444	0.0119305556	0.0142194444	0.0288583333	0.0319861111
BROKEN_STIM_E999_C100_S10000_OC2_O05_P07_R270_M0000.png	26.9136770207	19.4136707171	74.4428630192	0.6875102192	0.8645274371	0.6949895920	0.7306872724	75.5357370365	0.0127472222	0.0096277778	0.0089388889	0.0084361111	0.0294277778	0.0259166667	0.0359055556	0.0345444444	0.0081142421	0.0081146800	0.0555736507	0.0555729562	0.0092000000	0.0092000000	0.0954745271	0.0954745271	0.0142805556	0.1186451027	0.0474788906	0.1324048046	0.0569805556	0.0497277778	0.0134527778	0.0103888889	0.0154111111	0.0124055556	0.0392527778	0.0310972222
BROKEN_STIM_E999_C100_S10000_OC2_O07_P09_R180_M1000.png	17.4518013901	9.0318602685	82.9261063232	0.9764547256	0.7558501177	0.7980783276	0.7866610820	83.0562537860	0.0115361111	0.0121138889	0.0111833333	0.0115166667	0.0280500000	0.0291111111	0.0482138889	0.0482194444	0.0084677075	0.0084679763	0.0585433093	0.0585441991	0.0101361111	0.0101361111	0.1001668520	0.1001668520	0.0136250000	0.1159284120	0.0491550623	0.1318700088	0.0563138889	0.0567472222	0.0120305556	0.0128833333	0.0144583333	0.0148055556	0.0394361111	0.0403805556
BROKEN_STIM_E999_C100_S10000_OC2_O08_P04_R180_M0000.png	21.7126552113	14.3058218908	81.8249197659	0.9763868450	0.7695873901	0.7635112778	0.7635112778	79.4000693746	0.0118138889	0.0115527778	0.0103194444	0.0092111111	0.0284166667	0.0282000000	0.0408333333	0.0407833333	0.0087507894	0.0087508519	0.0586294429	0.0586299578	0.0101333333	0.0101333333	0.1001532663	0.1001532663	0.0142861111	0.1186678442	0.0508051320	0.1347792620	0.0580166667	0.0552388889	0.0128388889	0.0125333333	0.0149944444	0.0145333333	0.0445972222	0.0436694444
BROKEN_STIM_E999_C100_S10000_OC2_O09_P02_R270_M1000.png	30.0211857782	3.2925210444	82.4072415379	0.7826622074	0.9002208597	0.7966423716	0.8167642229	78.5405247625	0.0121666667	0.0120694444	0.0097944444	0.0110638889	0.0285500000	0.0283666667	0.0388666667	0.0385583333	0.0085321630	0.0085328661	0.0564038166	0.0564035061	0.0104222222	0.0104222222	0.1015560346	0.1015560346	0.0145944444	0.1199228360	0.0509688680	0.1357447203	0.0587361111	0.0582194444	0.0125250000	0.0127805556	0.0144250000	0.0146555556	0.0419305556	0.0418083333
BROKEN_STIM_E999_C100_S10000_OC2_O09_P06_R090_M1000.png	17.4065153767	7.7483139051	76.9522124113	0.7622731327	0.9315274371	0.6789190301	0.7053688965	80.3795283859	0.0127388889	0.0121138889	0.0097888889	0.0113972222	0.0290611111	0.0284111111	0.0492027778	0.0488555556	0.0093202321	0.0093190206	0.0600595877	0.0600588260	0.0111055556	0.0111055556	0.1047962437	0.1047962437	0.0149416667	0.1213196363	0.0548239306	0.1394317815	0.0642000000	0.0592166667	0.0138444444	0.0129583333	0.0159194444	0.0150333333	0.0448916667	0.0430805556
BROKEN_STIM_E999_C100_S10000_OC2_O10_P01_R180_M1000.png	14.7669693164	7.5433131404	77.6757275246	0.9446488294	0.7596510591	0.6965773392	0.7061518732	76.4913421101	0.0128305556	0.0129833333	0.0105805556	0.0095555556	0.0288722222	0.0289777778	0.0412555556	0.0414861111	0.0099974162	0.0099972694	0.0611215252	0.0611210092	0.0117722222	0.0117722222	0.1078594888	0.1078594888	0.0162611111	0.1264781871	0.0596581607	0.1459879199	0.0600944444	0.0605805556	0.0133833333	0.0135027778	0.0156750000	0.0158694444	0.0449555556	0.0446805556
BROKEN_STIM_E999_C100_S10000_OC2_O10_P09_R000_M0000.png	14.1327218076	13.2330476140	75.6701085700	0.9401303109	0.7029286511	0.6853676390	0.6983777419	77.4523295611	0.0126722222	0.0130361111	0.0108027778	0.0111500000	0.0279666667	0.0297833333	0.0451111111	0.0454444444	0.0099087336	0.0099086687	0.0612838854	0.0612830177	0.0117500000	0.0117500000	0.1077588500	0.1077588500	0.0159305556	0.1252070945	0.0589501637	0.1448025537	0.0637083333	0.0665194444	0.0130611111	0.0139888889	0.0156000000	0.0159222222	0.0463861111	0.0472166667
BROKEN_STIM_E999_C100_S10000_OC3_O04_P02_R090_M0000.png	30.7894191476	33.2801364977	79.8518904015	0.6317023411	0.9913266444	0.7852139600	0.7858326706	70.3766194788	0.0091833333	0.0095027778	0.0086472222	0.0088833333	0.0264777778	0.0258722222	0.0274583333	0.0275694444	0.0055203724	0.0055200214	0.0470428517	0.0470424815	0.0062444444	0.0062444444	0.0787747967	0.0787747967	0.0113055556	0.1057249782	0.0314485341	0.1086606681	0.0377027778	0.0381027778	0.0100583333	0.0103250000	0.0120555556	0.0124833333	0.0278388889	0.0287916667
BROKEN_STIM_E999_C100_S10000_OC3_O04_P04_R180_M0000.png	22.6925238656	12.2766508455	78.4319346392	0.8955404435	0.8495185185	0.6922210130	0.6999974106	71.9440144344	0.0125888889	0.0082305556	0.0073166667	0.0064777778	0.0288222222	0.0251000000	0.0270111111	0.0255750000	0.0073564584	0.0073570085	0.0528740642	0.0528739820	0.0079222222	0.0079222222	0.0886537221	0.0886537221	0.0136361111	0.1159750186	0.0426745232	0.1267465604	0.0473888889	0.0384722222	0.0128222222	0.0086500000	0.0158972222	0.0109666667	0.0328861111	0.0255694444
BROKEN_STIM_E999_C100_S10000_OC3_O07_P01_R000_M1000.png	27.0000458996	14.8885538640	77.5474365015	0.9039018952	0.6710312152	0.7511513159	0.7758130338	81.6339564287	0.0113444444	0.0121055556	0.0097361111	0.0082583333	0.0276000000	0.0288777778	0.0417583333	0.0420944444	0.0086858197	0.0086854043	0.0591620056	0.0591614066	0.0098583333	0.0098583333	0.0987986524	0.0987986524	0.0139611111	0.1173296072	0.0495195096	0.1329082756	0.0532888889	0.0584472222	0.0121361111	0.0125388889	0.0143666667	0.0149305556	0.0382722222	0.0413361111
BROKEN_STIM_E999_C100_S10000_OC3_O08_P09_R180_M0000.png	17.5171034969	21.0816416516	78.9227508026	0.9773244147	0.6528415707	0.7585770139	0.7681670328	77.6019067928	0.0100194444	0.0122083333	0.0083250000	0.0088472222	0.0262888889	0.0292833333	0.0341777778	0.0346472222	0.0083311683	0.0083307578	0.0567849553	0.0567842275	0.0092083333	0.0092083333	0.0955173559	0.0955173559	0.0143027778	0.1187360412	0.0482580712	0.1328623613	0.0456111111	0.0530166667	0.0108500000	0.0132000000	0.0130333333	0.0153694444	0.0357500000	0.0424361111
BROKEN_STIM_E999_C100_S10000_OC3_O09_P02_R090_M1000.png	10.8152005056	6.8068909740	80.6515956139	0.7403343243	0.9280500434	0.7811106015	0.7765688554	86.6198341084	0.0104138889	0.0140638889	0.0079361111	0.0088611111	0.0278222222	0.0301222222	0.0372055556	0.0381138889	0.0098298008	0.0098303822	0.0616867597	0.0616867897	0.0108583333	0.0108583333	0.1036361895	0.1036361895	0.0156277778	0.1240306134	0.0566766712	0.1422049854	0.0521055556	0.0601694444	0.0112500000	0.0144888889	0.0134611111	0.0169138889	0.0401722222	0.0462305556
BROKEN_STIM_E999_C100_S10000_OC3_O09_P03_R180_M0000.png	9.5862371213	2.5812189438	75.6883966669	0.9110356745	0.7289825344	0.6944402537	0.6930774041	79.6453173016	0.0110277778	0.0136611111	0.0107000000	0.0089638889	0.0272000000	0.0302333333	0.0402250000	0.0413805556	0.0097639412	0.0097644553	0.0611839512	0.0611838375	0.0111194444	0.0111194444	0.1048610173	0.1048610173	0.0156138889	0.1239763609	0.0572040965	0.1425218701	0.0545638889	0.0621361111	0.0118222222	0.0142055556	0.0141222222	0.0166472222	0.0397611111	0.0451666667
BROKEN_STIM_E999_C100_S10000_OC3_O09_P09_R270_M0000.png	10.6718437216	1.8762087058	77.0822592960	0.6466831413	0.9385274371	0.7732351642	0.7248446291	82.6861950651	0.0119111111	0.0120472222	0.0091138889	0.0099527778	0.0289555556	0.0282444444	0.0341916667	0.0343777778	0.0094371931	0.0094373125	0.0603754930	0.0603758515	0.0105055556	0.0105055556	0.1019569406	0.1019569406	0.0152861111	0.1226885803	0.0545176409	0.1398111267	0.0577111111	0.0568472222	0.0125138889	0.0129000000	0.0151083333	0.0151444444	0.0426333333	0.0433777778
BROKEN_STIM_E999_C100_S10000_OC3_O09_P10_R180_M1000.png	15.5567226891	6.6040626027	79.8899289588	0.9632998885	0.7388138239	0.7613939148	0.7320895312	87.0661013899	0.0126305556	0.0121750000	0.0098138889	0.0097250000	0.0294333333	0.0288055556	0.0446805556	0.0444694444	0.0096323509	0.0096322539	0.0617780540	0.0617784278	0.0111277778	0.0111277778	0.1048998613	0.1048998613	0.0149500000	0.1213529497	0.0557237554	0.1398631316	0.0630555556	0.0613472222	0.0133944444	0.0129083333	0.0156333333	0.0149333333	0.0458111111	0.0448000000
BROKEN_STIM_E999_C100_S10000_OC3_O10_P09_R270_M0000.png	7.5817948479	2.4364998052	84.7091908398	0.8287626657	0.9175898675	0.8244339207	0.8175811797	81.9629905461	0.0118888889	0.0141555556	0.0099777778	0.0100611111	0.0281500000	0.0304500000	0.0480027778	0.0488166667	0.0109010108	0.0109014648	0.0661067118	0.0661064827	0.0124805556	0.0124805556	0.1110172308	0.1110172308	0.0159444444	0.1252607789	0.0623322137	0.1464216217	0.0646388889	0.0689611111	0.0127333333	0.0147305556	0.0151416667	0.0172416667	0.0444611111	0.0490777778
BROKEN_STIM_E999_C100_S11000_OC2_O01_P04_R180_M0000.png	40.4879198684	0.8693886202	93.5113133188	0.9777023411	0.9785720302	0.8902618541	0.8939163073	70.0979121568	0.0077444444	0.0079722222	0.0065111111	0.0065250000	0.0246000000	0.0257777778	0.0195722222	0.0197805556	0.0034260708	0.0034247289	0.0364599446	0.0364608946	0.0036361111	0.0036361111	0.0601905297	0.0601905297	0.0096472222	0.0977454851	0.0192472693	0.0872008681	0.0267416667	0.0266000000	0.0077444444	0.0084416667	0.0102972222	0.0105972222	0.0172944444	0.0182944444
BROKEN_STIM_E999_C100_S11000_OC2_O03_P06_R180_M1000.png	17.8450025368	0.1524187531	85.0631503508	0.9886622074	0.9873132664	0.7128184635	0.7137320768	75.6405842452	0.0085972222	0.0136722222	0.0101222222	0.0097694444	0.0256833333	0.0299277778	0.0310250000	0.0325277778	0.0079096261	0.0078950178	0.0558492641	0.0558477871	0.0088888889	0.0088888889	0.0938610729	0.0938610729	0.0136388889	0.1159866672	0.0460328752	0.1298462182	0.0397027778	0.0491805556	0.0092611111	0.0139722222	0.0115694444	0.0157805556	0.0239388889	0.0331416667
BROKEN_STIM_E999_C100_S11000_OC2_O04_P10_R270_M0000.png	16.6897143500	5.1822184981	84.0820982188	0.8799554069	0.8999554069	0.7877359026	0.7956372124	72.6751078211	0.0103722222	0.0091527778	0.0088222222	0.0087861111	0.0272388889	0.0258611111	0.0303750000	0.0300444444	0.0062608608	0.0062621118	0.0501937334	0.0501944555	0.0069277778	0.0069277778	0.0829445766	0.0829445766	0.0119833333	0.1088106886	0.0357815584	0.1156480709	0.0436250000	0.0393027778	0.0111833333	0.0101222222	0.0133694444	0.0121750000	0.0313166667	0.0301305556
BROKEN_STIM_E999_C100_S11000_OC2_O07_P09_R000_M0000.png	7.6965928285	1.9889450435	90.0219022666	0.9510356745	0.9554279698	0.8575687617	0.8368436848	84.8375177618	0.0107083333	0.0122250000	0.0064833333	0.0074250000	0.0282722222	0.0298555556	0.0309361111	0.0316638889	0.0096276444	0.0096275267	0.0606253870	0.0606250768	0.0102611111	0.0102611111	0.1007762319	0.1007762319	0.0159750000	0.1253787982	0.0560262157	0.1429149990	0.0434250000	0.0478500000	0.0110583333	0.0132694444	0.0135083333	0.0155194444	0.0384500000	0.0406638889
BROKEN_STIM_E999_C100_S11000_OC2_O08_P03_R270_M0000.png	19.4388469074	0.5687206830	79.8690238172	0.9764547256	0.9826755853	0.6168552527	0.6187753891	78.5755222864	0.0099722222	0.0142916667	0.0116166667	0.0103555556	0.0267222222	0.0304111111	0.0400083333	0.0411305556	0.0091385683	0.0091384760	0.0598237253	0.0598234338	0.0107777778	0.0107777778	0.1032552512	0.1032552512	0.0146305556	0.1200689071	0.0537392281	0.1381940698	0.0533361111	0.0661444444	0.0109111111	0.0150277778	0.0132027778	0.0171777778	0.0380305556	0.0454138889
BROKEN_STIM_E999_C100_S11000_OC2_O08_P07_R090_M1000.png	20.9396204129	5.0033324681	83.7532098486	0.8651248606	0.9532427846	0.7533311901	0.7784295586	78.4461984111	0.0114111111	0.0135888889	0.0096361111	0.0101805556	0.0281500000	0.0288555556	0.0500277778	0.0506472222	0.0097177103	0.0097177647	0.0627970572	0.0627965730	0.0114472222	0.0114472222	0.1063776986	0.1063776986	0.0146194444	0.1200239822	0.0561412698	0.1394764841	0.0607472222	0.0655000000	0.0121972222	0.0141111111	0.0142527778	0.0164138889	0.0410083333	0.0463805556
BROKEN_STIM_E999_C100_S11000_OC2_O10_P06_R090_M0000.png	16.5538655753	0.6079026524	81.7957905538	0.9800000000	0.9746488294	0.6576622981	0.6595204947	73.9656755102	0.0121027778	0.0127138889	0.0108750000	0.0113416667	0.0279777778	0.0282722222	0.0442138889	0.0446416667	0.0092220333	0.0092223002	0.0597209590	0.0597211447	0.0110777778	0.0110777778	0.1046665708	0.1046665708	0.0149305556	0.1212752032	0.0543885378	0.1391272238	0.0597666667	0.0621527778	0.0129250000	0.0135361111	0.0152027778	0.0160611111	0.0425388889	0.0432222222
BROKEN_STIM_E999_C100_S11000_OC2_O10_P09_R270_M0000.png	7.5617048346	0.5964988297	90.6314310557	1.0000000000	0.9580356745	0.8336107839	0.8336107839	78.6825492274	0.0129250000	0.0119138889	0.0114111111	0.0129944444	0.0286500000	0.0288166667	0.0504361111	0.0501000000	0.0094358575	0.0094352865	0.0611720421	0.0611716103	0.0110888889	0.0110888889	0.1047184601	0.1047184601	0.0146222222	0.1200352151	0.0548717946	0.1384496231	0.0627805556	0.0590000000	0.0133833333	0.0127583333	0.0160805556	0.0149500000	0.0486472222	0.0462972222
BROKEN_STIM_E999_C100_S11000_OC3_O03_P10_R180_M0000.png	29.9922725320	0.9514715873	84.8380407494	0.9377256286	0.9377702217	0.7769504137	0.7410753659	72.3977102195	0.0081500000	0.0123555556	0.0069972222	0.0072500000	0.0250555556	0.0285666667	0.0257777778	0.0269166667	0.0070894160	0.0070894533	0.0522276701	0.0522277456	0.0076055556	0.0076055556	0.0868776844	0.0868776844	0.0133111111	0.1146034987	0.0411704810	0.1247193827	0.0355583333	0.0439750000	0.0085055556	0.0126750000	0.0108527778	0.0156166667	0.0256194444	0.0319111111
BROKEN_STIM_E999_C100_S11000_OC3_O04_P07_R270_M0000.png	14.8439542185	0.6534967425	98.0461885138	0.9781941038	0.9760089186	0.9790269915	0.9886175266	72.8926390378	0.0106416667	0.0102833333	0.0106888889	0.0107833333	0.0273500000	0.0268666667	0.0394416667	0.0393361111	0.0071129659	0.0071132263	0.0541241544	0.0541245749	0.0082250000	0.0082250000	0.0903181711	0.0903181711	0.0126305556	0.1116738970	0.0410144262	0.1223665164	0.0416027778	0.0401111111	0.0115805556	0.0112111111	0.0136611111	0.0133027778	0.0296083333	0.0287055556
BROKEN_STIM_E999_C100_S11000_OC3_O04_P08_R000_M0000.png	9.8821906338	1.6891195156	90.7622260195	0.9669799331	0.9683288740	0.8461990460	0.8489811877	68.2102509016	0.0100638889	0.0092416667	0.0091833333	0.0098027778	0.0269888889	0.0253055556	0.0318250000	0.0317388889	0.0060574669	0.0060602149	0.0495341653	0.0495363769	0.0069000000	0.0069000000	0.0827792790	0.0827792790	0.0116500000	0.1073047505	0.0347785367	0.1135528027	0.0423027778	0.0390250000	0.0112083333	0.0101666667	0.0132694444	0.0123472222	0.0314750000	0.0304777778
BROKEN_STIM_E999_C100_S11000_OC3_O08_P04_R000_M0000.png	19.2103015223	2.9615198444	82.4670389388	0.9527969776	0.9110356745	0.6987847734	0.7360641321	80.9654970424	0.0122388889	0.0103222222	0.0104972222	0.0106222222	0.0291777778	0.0268222222	0.0382000000	0.0377027778	0.0083964533	0.0083965268	0.0574948751	0.0574950676	0.0095055556	0.0095055556	0.0970320881	0.0970320881	0.0139694444	0.1173641228	0.0484558963	0.1321441927	0.0576777778	0.0508888889	0.0130333333	0.0111361111	0.0151083333	0.0135944444	0.0437861111	0.0398861111
BROKEN_STIM_E999_C100_S11000_OC3_O08_P06_R090_M0000.png	23.2287308229	1.0293963686	90.3016142765	0.9746488294	0.9760089186	0.8316325098	0.8297743132	78.8857934146	0.0113583333	0.0104000000	0.0089888889	0.0092861111	0.0288944444	0.0266666667	0.0309250000	0.0305861111	0.0079512411	0.0079512435	0.0553079644	0.0553080535	0.0088583333	0.0088583333	0.0937010547	0.0937010547	0.0139611111	0.1173296072	0.0460640319	0.1300627801	0.0502611111	0.0469638889	0.0122222222	0.0111527778	0.0141944444	0.0133750000	0.0402194444	0.0394333333
BROKEN_STIM_E999_C100_S11000_OC3_O08_P08_R180_M1000.png	14.7730779623	2.7063528690	93.2813251088	0.9354725629	0.9297201784	0.9298111586	0.9362491045	76.4154080089	0.0104500000	0.0106250000	0.0077250000	0.0077944444	0.0275555556	0.0275000000	0.0287833333	0.0288361111	0.0077579223	0.0077577768	0.0543717018	0.0543717214	0.0085416667	0.0085416667	0.0920257036	0.0920257036	0.0139638889	0.1173411136	0.0449930601	0.1291496336	0.0457500000	0.0455194444	0.0111250000	0.0113111111	0.0138361111	0.0137472222	0.0388361111	0.0383805556
BROKEN_STIM_E999_C100_S11000_OC3_O08_P10_R090_M1000.png	1.2170235878	2.4963029814	86.8209069843	0.9443244147	0.9341570668	0.8055240567	0.7888307412	73.7467563035	0.0149000000	0.0090250000	0.0091777778	0.0084750000	0.0299833333	0.0260444444	0.0430527778	0.0416222222	0.0094500469	0.0094508227	0.0603847724	0.0603850943	0.0105083333	0.0105083333	0.1019702758	0.1019702758	0.0152888889	0.1226995541	0.0547422906	0.1401401927	0.0645805556	0.0483277778	0.0155333333	0.0099305556	0.0186083333	0.0121888889	0.0457250000	0.0332805556
BROKEN_STIM_E999_C100_S11000_OC3_O10_P02_R180_M1000.png	14.5986712475	2.8080407240	83.1227844582	0.9646599777	0.9550713489	0.6992370199	0.7059430318	77.6861427740	0.0135361111	0.0112333333	0.0104138889	0.0109388889	0.0288500000	0.0279444444	0.0401750000	0.0395027778	0.0096520777	0.0096513715	0.0611970254	0.0611967135	0.0108194444	0.0108194444	0.1034524712	0.1034524712	0.0152888889	0.1226995541	0.0555655472	0.1404901731	0.0638666667	0.0587444444	0.0139138889	0.0121583333	0.0164166667	0.0142916667	0.0479972222	0.0451305556
BROKEN_STIM_E999_C100_S11000_OC3_O10_P05_R180_M0000.png	15.2301822065	0.9086460808	81.3869754180	0.9586166233	0.9616934225	0.6735405237	0.6616284472	80.1551262712	0.0139638889	0.0102583333	0.0091500000	0.0088638889	0.0304555556	0.0270166667	0.0391222222	0.0378638889	0.0098726850	0.0098724317	0.0613501824	0.0613504168	0.0108555556	0.0108555556	0.1036230780	0.1036230780	0.0159611111	0.1253251678	0.0573532804	0.1434417278	0.0606944444	0.0510222222	0.0145555556	0.0112166667	0.0170722222	0.0132944444	0.0458194444	0.0396777778
BROKEN_STIM_E999_C100_S11000_OC3_O10_P10_R000_M1000.png	8.5936258832	0.5482657924	85.3190964484	0.9309933110	0.9292431562	0.7721665291	0.7803608616	81.7349720939	0.0110000000	0.0131333333	0.0099638889	0.0107916667	0.0275833333	0.0296944444	0.0435500000	0.0441833333	0.0094813298	0.0094816866	0.0609751769	0.0609750154	0.0108055556	0.0108055556	0.1033867749	0.1033867749	0.0149722222	0.1214417381	0.0550094600	0.1394914930	0.0540388889	0.0599861111	0.0118777778	0.0140777778	0.0141055556	0.0160861111	0.0448083333	0.0468972222
BROKEN_STIM_E999_C100_S11111_OC2_O04_P07_R090_M0000.png	26.8771095902	0.4966161257	97.7866089709	0.9746488294	0.9800000000	0.9781138944	0.9787016351	74.9187055363	0.0102333333	0.0101583333	0.0112472222	0.0117055556	0.0270111111	0.0270222222	0.0352583333	0.0352277778	0.0065219051	0.0065218729	0.0520857782	0.0520859000	0.0078944444	0.0078944444	0.0884994008	0.0884994008	0.0116500000	0.1073047505	0.0376120643	0.1167892740	0.0411055556	0.0427972222	0.0113500000	0.0114277778	0.0133833333	0.0133333333	0.0307500000	0.0316916667
BROKEN_STIM_E999_C100_S11111_OC2_O04_P09_R270_M1000.png	6.2476756236	0.1528841538	98.8605315940	0.9886622074	0.9886733556	0.9896761740	0.9874095268	75.0350565960	0.0107611111	0.0102833333	0.0119472222	0.0119166667	0.0273000000	0.0270722222	0.0368611111	0.0367500000	0.0068199739	0.0068197282	0.0538828345	0.0538825232	0.0081888889	0.0081888889	0.0901213268	0.0901213268	0.0116500000	0.1073047505	0.0390433686	0.1178958201	0.0443777778	0.0430805556	0.0117611111	0.0113111111	0.0137694444	0.0132944444	0.0334444444	0.0321194444
BROKEN_STIM_E999_C100_S11111_OC2_O08_P09_R180_M1000.png	10.1676082357	2.0897316534	95.9489457201	0.9551851852	0.9583511706	0.9617980600	0.9626234130	83.9512523277	0.0108944444	0.0112611111	0.0092555556	0.0087500000	0.0282777778	0.0284777778	0.0427972222	0.0429833333	0.0085429965	0.0085430801	0.0573536610	0.0573536734	0.0095222222	0.0095222222	0.0971162999	0.0971162999	0.0146333333	0.1200801355	0.0499961081	0.1350867807	0.0446805556	0.0456444444	0.0118277778	0.0121444444	0.0138444444	0.0141388889	0.0391166667	0.0394583333
BROKEN_STIM_E999_C100_S11111_OC2_O09_P02_R000_M0000.png	14.4161024948	2.1108042905	93.7137243494	0.9383945250	0.9292517032	0.9523808141	0.9285219317	83.1002807464	0.0138888889	0.0129777778	0.0116250000	0.0117750000	0.0298222222	0.0292722222	0.0491750000	0.0487166667	0.0103412892	0.0103412689	0.0630597330	0.0630597119	0.0124222222	0.0124222222	0.1107607543	0.1107607543	0.0159222222	0.1251748720	0.0611747423	0.1459278266	0.0675694444	0.0668750000	0.0145500000	0.0137055556	0.0165083333	0.0158277778	0.0463777778	0.0457444444
BROKEN_STIM_E999_C100_S11111_OC2_O09_P03_R090_M1000.png	7.0070581995	1.5595365846	95.1203822865	0.9530423634	0.9423511706	0.9542536484	0.9551681090	86.1328500603	0.0122222222	0.0132583333	0.0104972222	0.0102916667	0.0292444444	0.0301277778	0.0395805556	0.0396777778	0.0102740758	0.0102738248	0.0631235038	0.0631228233	0.0120916667	0.0120916667	0.1092954320	0.1092954320	0.0159361111	0.1252285712	0.0605906750	0.1458999294	0.0636305556	0.0654472222	0.0131027778	0.0142916667	0.0154666667	0.0166000000	0.0446305556	0.0462972222
BROKEN_STIM_E999_C100_S11111_OC3_O04_P02_R000_M1000.png	5.9131507802	0.5207218080	97.9613558411	0.9818058962	0.9773244147	0.9824495143	0.9768744084	75.1013655642	0.0103305556	0.0103305556	0.0118694444	0.0115750000	0.0271222222	0.0270555556	0.0385777778	0.0385527778	0.0066853343	0.0066859538	0.0532370545	0.0532372720	0.0078777778	0.0078777778	0.0884066746	0.0884066746	0.0116527778	0.1073173916	0.0381880561	0.1171319956	0.0428305556	0.0417250000	0.0112916667	0.0113527778	0.0133777778	0.0134027778	0.0331888889	0.0329861111
NEWLY_BROKEN_STIM_E045_C000_S00110_OC2_O01_P05_R000_M1000.png	29.4105520541	1.3378784111	83.2590714345	0.6999053636	0.7222695404	0.9543878470	0.9538001063	83.8819723510	0.0099027778	0.0090527778	0.0078388889	0.0079500000	0.0274333333	0.0269000000	0.0312388889	0.0310527778	0.0057361474	0.0057356037	0.0471890879	0.0471886669	0.0065444444	0.0065444444	0.0806327027	0.0806327027	0.0116166667	0.1071529356	0.0328158964	0.1108637198	0.0437444444	0.0426500000	0.0106333333	0.0099972222	0.0127222222	0.0120527778	0.0315916667	0.0308250000
NEWLY_BROKEN_STIM_E045_C000_S00110_OC2_O07_P04_R180_M1000.png	26.7698205080	1.2987830144	81.9286485536	0.6873882076	0.6741989347	0.9590343708	0.9565244290	86.8073141061	0.0107444444	0.0104000000	0.0079166667	0.0083194444	0.0280888889	0.0279777778	0.0303083333	0.0301861111	0.0073451753	0.0073452012	0.0524531289	0.0524531566	0.0081861111	0.0081861111	0.0901061665	0.0901061665	0.0136083333	0.1158584649	0.0423149318	0.1257588007	0.0498583333	0.0492500000	0.0112916667	0.0112111111	0.0135888889	0.0132500000	0.0399805556	0.0384972222
NEWLY_BROKEN_STIM_E045_C000_S00110_OC3_O01_P04_R000_M0000.png	42.5807289583	0.6655818064	93.2263467644	0.8883833767	0.8853065775	0.9790275077	0.9763364087	70.8687016992	0.0084416667	0.0080444444	0.0055527778	0.0055138889	0.0255944444	0.0252666667	0.0190416667	0.0189722222	0.0041627116	0.0041632046	0.0396425183	0.0396426213	0.0043111111	0.0043111111	0.0655174584	0.0655174584	0.0106361111	0.1025817405	0.0236170221	0.0968922027	0.0289083333	0.0279694444	0.0086472222	0.0081583333	0.0109444444	0.0105805556	0.0224583333	0.0204750000
NEWLY_BROKEN_STIM_E045_C000_S00110_OC3_O08_P08_R180_M0000.png	8.5100055975	2.7249108521	87.5378808718	0.8354238821	0.8146666667	0.9219106965	0.9295139896	87.0549862999	0.0114000000	0.0109611111	0.0113583333	0.0108361111	0.0287722222	0.0285000000	0.0461944444	0.0460916667	0.0080633112	0.0080633297	0.0570030943	0.0570029410	0.0094722222	0.0094722222	0.0968634363	0.0968634363	0.0133000000	0.1145563025	0.0466447899	0.1288683705	0.0525444444	0.0515222222	0.0123666667	0.0119388889	0.0142805556	0.0139611111	0.0429083333	0.0423777778
NEWLY_BROKEN_STIM_E045_C000_S10000_OC2_O01_P01_R270_M0000.png	31.7778386174	40.0433699822	76.1538330552	0.5959375697	0.9790857178	0.7344793403	0.7366506944	71.9380797481	0.0105416667	0.0091194444	0.0072111111	0.0073333333	0.0280833333	0.0248277778	0.0301305556	0.0297333333	0.0058515557	0.0058516099	0.0473451280	0.0473447336	0.0065694444	0.0065694444	0.0807855493	0.0807855493	0.0119555556	0.1086860297	0.0337647816	0.1131425394	0.0432916667	0.0380666667	0.0109944444	0.0094805556	0.0130833333	0.0119638889	0.0320305556	0.0282805556
NEWLY_BROKEN_STIM_E045_C000_S10000_OC2_O02_P03_R000_M1000.png	40.9768671376	13.4996169067	80.1627037068	0.9886622074	0.7304773938	0.7439936289	0.7433749182	69.7318395227	0.0089027778	0.0103638889	0.0075388889	0.0071583333	0.0253777778	0.0269333333	0.0289055556	0.0294166667	0.0060225004	0.0060058711	0.0479755965	0.0479732300	0.0065777778	0.0065777778	0.0808364322	0.0808364322	0.0119638889	0.1087234431	0.0340989603	0.1135641312	0.0444361111	0.0465388889	0.0092000000	0.0109527778	0.0115472222	0.0132250000	0.0283722222	0.0318666667
NEWLY_BROKEN_STIM_E045_C000_S10000_OC2_O02_P08_R180_M1000.png	39.3431072450	23.1743503970	81.9020735604	0.9737805029	0.7857698501	0.7582662947	0.7582662947	74.6205173071	0.0111861111	0.0110750000	0.0109527778	0.0094805556	0.0275222222	0.0272000000	0.0441972222	0.0442750000	0.0073144414	0.0073148241	0.0541038768	0.0541038668	0.0088333333	0.0088333333	0.0935699197	0.0935699197	0.0126277778	0.1116617734	0.0428251608	0.1239979518	0.0496388889	0.0503277778	0.0121305556	0.0112861111	0.0141388889	0.0138777778	0.0378361111	0.0378222222
NEWLY_BROKEN_STIM_E045_C000_S10000_OC2_O09_P02_R180_M1000.png	41.6455420500	17.2778478515	75.8615185982	0.9643244147	0.5850775424	0.7559043545	0.7291544323	82.0759404531	0.0111416667	0.0104583333	0.0096750000	0.0098444444	0.0280222222	0.0278055556	0.0385861111	0.0388138889	0.0070803265	0.0070803474	0.0515400202	0.0515405277	0.0084333333	0.0084333333	0.0914452593	0.0914452593	0.0132722222	0.1144382223	0.0419935996	0.1247606911	0.0475388889	0.0461888889	0.0117638889	0.0113527778	0.0140361111	0.0130527778	0.0365444444	0.0340222222
NEWLY_BROKEN_STIM_E045_C000_S10000_OC3_O08_P03_R000_M0000.png	34.9106348605	23.8749926223	82.8705174307	0.9785720302	0.7763195838	0.7876925617	0.7722365215	77.5360927141	0.0097055556	0.0111194444	0.0076444444	0.0075083333	0.0265055556	0.0280166667	0.0306333333	0.0310388889	0.0071920467	0.0071915745	0.0525396175	0.0525397337	0.0078888889	0.0078888889	0.0884685032	0.0884685032	0.0133000000	0.1145563025	0.0413318035	0.1241686815	0.0438416667	0.0462305556	0.0099722222	0.0118972222	0.0123583333	0.0140805556	0.0320222222	0.0375500000
NEWLY_BROKEN_STIM_E045_C000_S11000_OC3_O04_P02_R270_M1000.png	8.8364979069	1.8476497364	89.8473589609	0.9500901771	0.9492320079	0.8592857265	0.8352864469	70.4477963532	0.0109416667	0.0102250000	0.0092500000	0.0081388889	0.0266722222	0.0273000000	0.0385083333	0.0384055556	0.0073613226	0.0073615920	0.0536388177	0.0536382436	0.0082333333	0.0082333333	0.0903635338	0.0903635338	0.0133000000	0.1145563025	0.0426423155	0.1255739749	0.0448305556	0.0435583333	0.0113250000	0.0111611111	0.0136777778	0.0133027778	0.0359305556	0.0321555556
NEWLY_BROKEN_STIM_E045_C000_S11000_OC3_O09_P10_R270_M1000.png	36.7363504122	1.0669033533	96.9932492962	0.9794636442	0.9803333333	0.9599667552	0.9599662391	75.4438699304	0.0104972222	0.0103805556	0.0096000000	0.0101388889	0.0269555556	0.0272333333	0.0363138889	0.0363527778	0.0066873541	0.0066875652	0.0505768468	0.0505770909	0.0078000000	0.0078000000	0.0879726179	0.0879726179	0.0126111111	0.1115890029	0.0387570000	0.1194994063	0.0450833333	0.0462361111	0.0110444444	0.0110416667	0.0131944444	0.0131750000	0.0362916667	0.0360361111
NEWLY_BROKEN_STIM_E045_C000_S11111_OC2_O01_P03_R000_M1000.png	44.4700463969	1.3056625516	95.8222245151	0.9524190512	0.9572798216	0.9642379965	0.9589521114	71.0122342367	0.0091583333	0.0087750000	0.0097666667	0.0097222222	0.0259666667	0.0257833333	0.0306972222	0.0305194444	0.0046490056	0.0046495503	0.0428522032	0.0428510108	0.0055361111	0.0055361111	0.0741989075	0.0741989075	0.0102944444	0.1009380858	0.0263949509	0.0991086340	0.0422472222	0.0408305556	0.0101805556	0.0097638889	0.0120111111	0.0115611111	0.0272027778	0.0264222222
NEWLY_BROKEN_STIM_E045_C000_S11111_OC2_O04_P03_R270_M1000.png	12.5713842334	0.1864788096	99.0069277389	0.9886733556	0.9913377926	0.9887315907	0.9915343706	70.7044045719	0.0103638889	0.0104055556	0.0097805556	0.0105333333	0.0267611111	0.0267666667	0.0355972222	0.0354944444	0.0069032617	0.0069033412	0.0524580197	0.0524581624	0.0078722222	0.0078722222	0.0883757435	0.0883757435	0.0126333333	0.1116860191	0.0399673993	0.1213695352	0.0429555556	0.0428138889	0.0111944444	0.0112277778	0.0133027778	0.0132944444	0.0337277778	0.0330888889
NEWLY_BROKEN_STIM_E999_C000_S00100_OC2_O01_P10_R090_M1000.png	50.0021200104	36.8382880688	77.8076612881	0.7335315248	0.7577242661	0.9629816621	0.6580689985	71.7544448572	0.0098305556	0.0097861111	0.0076305556	0.0089194444	0.0265555556	0.0263277778	0.0298138889	0.0300055556	0.0059832927	0.0059761743	0.0473295344	0.0473287799	0.0068833333	0.0068833333	0.0826799374	0.0826799374	0.0121055556	0.1093574154	0.0345390078	0.1143374704	0.0466944444	0.0464472222	0.0102722222	0.0106722222	0.0124000000	0.0128694444	0.0308500000	0.0314166667
NEWLY_BROKEN_STIM_E999_C000_S00100_OC2_O03_P10_R000_M1000.png	33.1583941168	22.4155750976	76.3688568897	0.6980308436	0.7381892729	0.6918726348	0.9266615244	86.7498600085	0.0106888889	0.0113416667	0.0098444444	0.0092944444	0.0279833333	0.0287166667	0.0365944444	0.0369083333	0.0079089541	0.0079085571	0.0556746510	0.0556746265	0.0091833333	0.0091833333	0.0953888096	0.0953888096	0.0136166667	0.1158934440	0.0459884726	0.1293099890	0.0504111111	0.0524388889	0.0116472222	0.0121222222	0.0134416667	0.0145250000	0.0381305556	0.0392944444
NEWLY_BROKEN_STIM_E999_C000_S00100_OC2_O07_P05_R270_M1000.png	35.6842793916	29.0853311640	77.7825730088	0.7303847393	0.7301192865	0.9636019213	0.6871969733	81.6145912321	0.0110416667	0.0122972222	0.0097972222	0.0102027778	0.0280444444	0.0286722222	0.0413638889	0.0414027778	0.0081707388	0.0081715601	0.0559933524	0.0559933575	0.0098138889	0.0098138889	0.0985779056	0.0985779056	0.0139250000	0.1171799152	0.0477377063	0.1314643315	0.0588361111	0.0603472222	0.0118722222	0.0127916667	0.0140111111	0.0150000000	0.0417194444	0.0419138889
NEWLY_BROKEN_STIM_E999_C000_S00100_OC3_O01_P07_R000_M0000.png	46.9545032498	51.9680370938	77.1645156318	0.7298081259	0.7293511706	0.9760270534	0.6513942754	68.4280706358	0.0085361111	0.0091861111	0.0070750000	0.0068555556	0.0253388889	0.0258555556	0.0264666667	0.0267361111	0.0046789660	0.0046815049	0.0420661557	0.0420676688	0.0052527778	0.0052527778	0.0722855492	0.0722855492	0.0109638889	0.1041331463	0.0270770083	0.1022909058	0.0331972222	0.0350944444	0.0091083333	0.0094638889	0.0111833333	0.0118555556	0.0236555556	0.0254694444
NEWLY_BROKEN_STIM_E999_C000_S00100_OC3_O04_P07_R180_M1000.png	30.3168718498	31.2693900112	76.3268963307	0.6823132664	0.6823132664	0.7105950403	0.9778542801	82.0784605515	0.0117388889	0.0107250000	0.0091972222	0.0094083333	0.0284944444	0.0277333333	0.0443972222	0.0441472222	0.0078606755	0.0078600045	0.0562478607	0.0562476794	0.0091833333	0.0091833333	0.0953888096	0.0953888096	0.0132888889	0.1145090859	0.0454867155	0.1279265271	0.0502611111	0.0474666667	0.0123250000	0.0114888889	0.0141805556	0.0136388889	0.0351444444	0.0330000000
NEWLY_BROKEN_STIM_E999_C000_S00110_OC3_O06_P05_R270_M1000.png	11.0736648521	4.5132958398	83.2424061167	0.7152030224	0.7570089186	0.9127522177	0.9447320859	82.0067818833	0.0107333333	0.0103888889	0.0075500000	0.0073805556	0.0278388889	0.0275388889	0.0319138889	0.0318611111	0.0078663550	0.0078663244	0.0552055464	0.0552056342	0.0082861111	0.0082861111	0.0906502857	0.0906502857	0.0139722222	0.1173756257	0.0446951552	0.1290463887	0.0442138889	0.0429472222	0.0115027778	0.0111333333	0.0136361111	0.0133166667	0.0393833333	0.0373000000
NEWLY_BROKEN_STIM_E999_C000_S10000_OC2_O01_P01_R270_M0000.png	41.1225532496	53.2241945192	76.7344155518	0.6482030224	0.9737805029	0.7236968065	0.7236962903	67.1877619402	0.0092333333	0.0087194444	0.0067027778	0.0060444444	0.0275611111	0.0239222222	0.0244500000	0.0242000000	0.0051294054	0.0051295998	0.0437076577	0.0437077571	0.0056055556	0.0056055556	0.0746602222	0.0746602222	0.0116222222	0.1071782538	0.0296910438	0.1077055783	0.0376277778	0.0323861111	0.0099277778	0.0088277778	0.0119638889	0.0114638889	0.0272500000	0.0258694444
NEWLY_BROKEN_STIM_E999_C000_S10000_OC2_O01_P05_R090_M0000.png	28.3309869745	27.4537521585	74.8160300310	0.6550232875	0.9459977703	0.6942370695	0.6973830739	75.7278367223	0.0100416667	0.0115444444	0.0085111111	0.0091611111	0.0281277778	0.0267666667	0.0313500000	0.0318527778	0.0070415155	0.0070423110	0.0523151565	0.0523158602	0.0082250000	0.0082250000	0.0903181711	0.0903181711	0.0129444444	0.1130350445	0.0412168144	0.1234558510	0.0450666667	0.0466888889	0.0107527778	0.0121027778	0.0127638889	0.0143250000	0.0334666667	0.0369777778
NEWLY_BROKEN_STIM_E999_C000_S10000_OC2_O05_P09_R270_M0000.png	29.8343788426	42.8567848864	75.8831195272	0.6264533631	0.9103252818	0.7211747340	0.7773714022	74.5431060492	0.0125500000	0.0125500000	0.0106722222	0.0105750000	0.0295222222	0.0270500000	0.0501305556	0.0500305556	0.0089500174	0.0089506856	0.0590807207	0.0590815632	0.0110777778	0.0110777778	0.1046665708	0.1046665708	0.0142694444	0.1185996057	0.0529547406	0.1365084218	0.0665250000	0.0621000000	0.0132333333	0.0129694444	0.0153027778	0.0154277778	0.0449805556	0.0437444444
NEWLY_BROKEN_STIM_E999_C000_S10000_OC3_O06_P04_R270_M0000.png	31.0186563856	18.5948570673	78.4296190602	0.6786591106	0.9314814815	0.7814514430	0.7455927273	77.6598517652	0.0123500000	0.0129277778	0.0102083333	0.0106805556	0.0284944444	0.0288222222	0.0447805556	0.0449694444	0.0093577751	0.0093590288	0.0599929098	0.0599939538	0.0110777778	0.0110777778	0.1046665708	0.1046665708	0.0149222222	0.1212418671	0.0548325678	0.1390821362	0.0629388889	0.0642722222	0.0128250000	0.0135027778	0.0149083333	0.0158555556	0.0466361111	0.0480833333
NEWLY_BROKEN_STIM_E999_C000_S11111_OC2_O02_P06_R000_M0000.png	43.7481991810	1.4242271051	96.1957645293	0.9577702217	0.9532887402	0.9598966946	0.9768749246	72.9227333347	0.0100666667	0.0095027778	0.0086638889	0.0080805556	0.0265222222	0.0264000000	0.0370666667	0.0370916667	0.0057677224	0.0057669159	0.0471976586	0.0471975580	0.0069027778	0.0069027778	0.0827958240	0.0827958240	0.0116166667	0.1071529356	0.0334697342	0.1120822160	0.0483611111	0.0466944444	0.0107416667	0.0102638889	0.0128500000	0.0124722222	0.0321055556	0.0315694444
NEWLY_BROKEN_STIM_E999_C000_S11111_OC2_O08_P06_R090_M1000.png	11.1742247540	0.7176338534	94.2852865298	0.9336433792	0.9344904001	0.9627201251	0.9405575568	84.8999025311	0.0135805556	0.0139277778	0.0122083333	0.0131805556	0.0297444444	0.0301833333	0.0572500000	0.0571555556	0.0110817726	0.0110818929	0.0665560804	0.0665561031	0.0133750000	0.0133750000	0.1148744795	0.1148744795	0.0159222222	0.1251748720	0.0646482363	0.1482188128	0.0729305556	0.0733861111	0.0145555556	0.0149305556	0.0165166667	0.0167972222	0.0488444444	0.0483750000
NEWLY_BROKEN_STIM_E999_C000_S11111_OC3_O02_P10_R090_M0000.png	19.3453130299	1.0505031817	95.8771176963	0.9550156076	0.9563756968	0.9637459355	0.9599474680	85.3888251115	0.0113027778	0.0116944444	0.0120333333	0.0114527778	0.0283777778	0.0285833333	0.0468000000	0.0468027778	0.0078676425	0.0078676613	0.0583439597	0.0583441037	0.0095138889	0.0095138889	0.0970742035	0.0970742035	0.0123138889	0.1102827766	0.0449593423	0.1252414416	0.0458666667	0.0481222222	0.0119944444	0.0124472222	0.0140861111	0.0145166667	0.0327222222	0.0343138889
NEWLY_BROKEN_STIM_E999_C080_NoH_S00100_OC2_O02_P05_R090_M0000.png	30.9419205045	1.1519246979	80.3444412273	0.7002182584	0.6802405549	0.8670621237	0.9662567120	81.7151758785	0.0109694444	0.0108333333	0.0088888889	0.0089805556	0.0277500000	0.0277388889	0.0429916667	0.0429555556	0.0070579378	0.0070602788	0.0535111257	0.0535115818	0.0085027778	0.0085027778	0.0918177759	0.0918177759	0.0122805556	0.1101352678	0.0405010242	0.1206008742	0.0502555556	0.0512666667	0.0115111111	0.0113861111	0.0138777778	0.0137888889	0.0349694444	0.0353305556
NEWLY_BROKEN_STIM_E999_C080_NoH_S00100_OC2_O04_P01_R090_M0000.png	33.1486442110	22.1267687610	78.5435917303	0.7102525703	0.6870406293	0.7660581899	0.9783922797	83.4110149858	0.0108750000	0.0108194444	0.0085250000	0.0093638889	0.0279166667	0.0279277778	0.0347527778	0.0348166667	0.0074368931	0.0074370088	0.0539346190	0.0539343552	0.0085222222	0.0085222222	0.0919218006	0.0919218006	0.0131166667	0.1137745827	0.0426745083	0.1247371142	0.0506194444	0.0497194444	0.0115527778	0.0118277778	0.0139027778	0.0139194444	0.0386444444	0.0396277778
NEWLY_BROKEN_STIM_E999_C080_NoH_S00110_OC2_O08_P04_R270_M1000.png	6.0439444912	1.9172813159	86.7423784339	0.7893410133	0.8259406664	0.9248839831	0.9295294746	89.0512334230	0.0134027778	0.0129000000	0.0107500000	0.0116361111	0.0302944444	0.0300388889	0.0575527778	0.0577222222	0.0106632240	0.0106633498	0.0648298753	0.0648300609	0.0127361111	0.0127361111	0.1121335700	0.1121335700	0.0159222222	0.1251748720	0.0623537940	0.1466086110	0.0688805556	0.0680305556	0.0144305556	0.0137722222	0.0163277778	0.0163444444	0.0473138889	0.0463694444
NEWLY_BROKEN_STIM_E999_C080_NoH_S00110_OC3_O04_P06_R090_M1000.png	14.9837209302	1.4089225171	88.7389408178	0.7941303109	0.7986117924	0.9799406048	0.9768749246	86.7101154150	0.0103750000	0.0104333333	0.0080638889	0.0084055556	0.0280333333	0.0280388889	0.0374277778	0.0374500000	0.0070924097	0.0070923207	0.0531200729	0.0531200014	0.0079083333	0.0079083333	0.0885765962	0.0885765962	0.0129694444	0.1131427130	0.0409744885	0.1232834846	0.0407000000	0.0405166667	0.0111194444	0.0111694444	0.0129111111	0.0131250000	0.0319361111	0.0318611111
NEWLY_BROKEN_STIM_E999_C080_NoH_S10000_OC2_O01_P01_R000_M0000.png	47.1885950910	45.8512461872	75.7073255220	0.9772798216	0.6308326521	0.7118109205	0.7083696267	67.2031683575	0.0093222222	0.0078583333	0.0070750000	0.0068750000	0.0251611111	0.0255944444	0.0241805556	0.0241666667	0.0044625717	0.0044632333	0.0412987158	0.0412990790	0.0049361111	0.0049361111	0.0700839465	0.0700839465	0.0106361111	0.1025817405	0.0254015952	0.0991575299	0.0365083333	0.0328111111	0.0094027778	0.0086805556	0.0120027778	0.0107055556	0.0243583333	0.0212333333
NEWLY_BROKEN_STIM_E999_C080_NoH_S10000_OC2_O02_P01_R180_M0000.png	28.6807018312	39.8820507843	78.1627586718	0.9777023411	0.5958696891	0.7884556316	0.7644826850	69.7479126203	0.0097805556	0.0092333333	0.0092027778	0.0082888889	0.0253833333	0.0268000000	0.0308055556	0.0307388889	0.0054708036	0.0054702911	0.0465570566	0.0465568075	0.0062361111	0.0062361111	0.0787225460	0.0787225460	0.0112972222	0.1056864514	0.0312930162	0.1083884270	0.0371277778	0.0386638889	0.0104805556	0.0099777778	0.0126333333	0.0120888889	0.0290888889	0.0294333333
NEWLY_BROKEN_STIM_E999_C080_NoH_S10000_OC2_O06_P01_R180_M0000.png	22.1099718261	35.5331445674	79.6671913865	0.9629643255	0.6363275115	0.7827661431	0.8046296754	75.6585356922	0.0109583333	0.0114777778	0.0094500000	0.0087194444	0.0269722222	0.0283722222	0.0409305556	0.0411277778	0.0077814165	0.0077812452	0.0548846889	0.0548847103	0.0088500000	0.0088500000	0.0936573642	0.0936573642	0.0136166667	0.1158934440	0.0448692815	0.1282001544	0.0526611111	0.0530138889	0.0113527778	0.0119777778	0.0138138889	0.0140972222	0.0418277778	0.0418250000
NEWLY_BROKEN_STIM_E999_C080_NoH_S10000_OC3_O03_P05_R090_M0000.png	22.3067207853	23.6429518392	76.2662919684	0.7504526198	0.9900000000	0.6597952503	0.6504038086	77.5767026960	0.0114722222	0.0111250000	0.0119194444	0.0113750000	0.0281666667	0.0274944444	0.0513944444	0.0513944444	0.0074296992	0.0074310273	0.0545689383	0.0545694035	0.0091083333	0.0091083333	0.0950020877	0.0950020877	0.0126194444	0.1116253944	0.0433487920	0.1240641937	0.0513388889	0.0509972222	0.0122750000	0.0119194444	0.0143055556	0.0139638889	0.0387000000	0.0382750000
NEWLY_BROKEN_STIM_E999_C080_NoH_S10000_OC3_O03_P08_R000_M0000.png	43.3721271764	10.9530820945	87.3714726848	0.9577702217	0.8455061315	0.8411760738	0.8504064803	75.9656714493	0.0101055556	0.0088611111	0.0095805556	0.0097166667	0.0269944444	0.0261222222	0.0323861111	0.0321944444	0.0052822257	0.0052824652	0.0460229782	0.0460232737	0.0062027778	0.0062027778	0.0785131865	0.0785131865	0.0109694444	0.1041592332	0.0304111593	0.1063893116	0.0388833333	0.0365750000	0.0104972222	0.0097888889	0.0126833333	0.0117527778	0.0289583333	0.0268805556
NEWLY_BROKEN_STIM_E999_C080_NoH_S11000_OC2_O01_P05_R000_M0000.png	43.2799862616	0.7525942537	93.6628719017	0.9773922953	0.9755863991	0.8919885663	0.9015476153	67.0304204872	0.0078666667	0.0077138889	0.0065638889	0.0061083333	0.0256000000	0.0241888889	0.0225027778	0.0223361111	0.0034481516	0.0034496196	0.0365828726	0.0365843331	0.0036416667	0.0036416667	0.0602363263	0.0602363263	0.0096500000	0.0977594192	0.0192030015	0.0870055579	0.0289388889	0.0281722222	0.0083000000	0.0081972222	0.0104388889	0.0102833333	0.0187777778	0.0187583333
NEWLY_BROKEN_STIM_E999_C100_S00100_OC2_O01_P02_R270_M1000.png	46.5060978616	16.6006935881	87.7098811655	0.8748929766	0.8644360213	0.9811988618	0.7878673869	74.4766530799	0.0085250000	0.0080222222	0.0094027778	0.0093972222	0.0260555556	0.0255222222	0.0257611111	0.0255944444	0.0037726466	0.0037631540	0.0399146173	0.0399157690	0.0042861111	0.0042861111	0.0653280355	0.0653280355	0.0093166667	0.0960723271	0.0205895653	0.0879789300	0.0325472222	0.0303111111	0.0092250000	0.0084527778	0.0112527778	0.0106333333	0.0180250000	0.0166138889
NEWLY_BROKEN_STIM_E999_C100_S00100_OC2_O04_P04_R090_M1000.png	28.6399599940	1.4478683991	72.8640836038	0.5404190512	0.5372530658	0.9767936974	0.8600975298	87.8203887293	0.0093722222	0.0100416667	0.0088972222	0.0088750000	0.0277388889	0.0279777778	0.0335333333	0.0335250000	0.0059976171	0.0059975067	0.0491926353	0.0491925999	0.0068888889	0.0068888889	0.0827130649	0.0827130649	0.0116388889	0.1072541706	0.0345193571	0.1131411435	0.0401388889	0.0409250000	0.0104138889	0.0106833333	0.0123805556	0.0128250000	0.0297250000	0.0308222222
NEWLY_BROKEN_STIM_E999_C100_S00100_OC2_O06_P04_R180_M0000.png	14.9629347352	10.3410002973	85.1341156223	0.8393410133	0.8096399108	0.9309895398	0.8253941610	80.6609865384	0.0109000000	0.0125222222	0.0095694444	0.0098527778	0.0274833333	0.0293722222	0.0437750000	0.0441583333	0.0087602765	0.0087601787	0.0592341438	0.0592338896	0.0101944444	0.0101944444	0.1004517087	0.1004517087	0.0142944444	0.1187019479	0.0511325814	0.1353894940	0.0505500000	0.0549055556	0.0116277778	0.0134500000	0.0138305556	0.0155277778	0.0336111111	0.0399305556
NEWLY_BROKEN_STIM_E999_C100_S00100_OC3_O03_P04_R090_M0000.png	32.4824037185	13.5127792849	77.7665697833	0.7323744581	0.7359197324	0.6867765562	0.9555920446	80.3116116735	0.0092666667	0.0095472222	0.0081833333	0.0084361111	0.0267944444	0.0273722222	0.0309055556	0.0309666667	0.0056589576	0.0056581232	0.0484085189	0.0484085146	0.0062861111	0.0062861111	0.0790355190	0.0790355190	0.0113166667	0.1057763244	0.0320504742	0.1096228048	0.0341416667	0.0350916667	0.0100638889	0.0106055556	0.0118722222	0.0122972222	0.0280805556	0.0286805556
NEWLY_BROKEN_STIM_E999_C100_S00100_OC3_O03_P07_R270_M0000.png	34.4864090715	30.2808306688	77.6419062757	0.7314128577	0.7257050663	0.6876784747	0.9608798524	76.9651009866	0.0097444444	0.0101222222	0.0108555556	0.0108777778	0.0268722222	0.0270888889	0.0364527778	0.0366027778	0.0059099349	0.0059146503	0.0498696043	0.0498694999	0.0069027778	0.0069027778	0.0827958240	0.0827958240	0.0111472222	0.1049904390	0.0335076610	0.1106761368	0.0392083333	0.0412861111	0.0105333333	0.0108250000	0.0125583333	0.0129916667	0.0277250000	0.0284722222
NEWLY_BROKEN_STIM_E999_C100_S00100_OC3_O06_P05_R090_M0000.png	23.5875240144	29.7697824422	78.9740535451	0.7660130063	0.7668826954	0.6457811916	0.9802852485	83.0654440081	0.0113277778	0.0125166667	0.0088166667	0.0093972222	0.0284666667	0.0289166667	0.0462111111	0.0465527778	0.0091279605	0.0091282707	0.0603020904	0.0603023255	0.0104972222	0.0104972222	0.1019169240	0.1019169240	0.0146166667	0.1200127482	0.0530904468	0.1374418263	0.0533722222	0.0556277778	0.0119944444	0.0130277778	0.0138444444	0.0151083333	0.0364444444	0.0389416667
NEWLY_BROKEN_STIM_E999_C100_S00110_OC2_O02_P10_R270_M0000.png	28.8016869609	1.5822162702	74.9254777605	0.5282654527	0.5576309922	0.9546170076	0.9565056579	88.0066922694	0.0090916667	0.0087944444	0.0097333333	0.0101222222	0.0275888889	0.0272333333	0.0305750000	0.0304055556	0.0048826090	0.0048820553	0.0458221402	0.0458223907	0.0056138889	0.0056138889	0.0747153843	0.0747153843	0.0103194444	0.1010592988	0.0275113587	0.1011355644	0.0298861111	0.0283555556	0.0100472222	0.0097027778	0.0119055556	0.0115638889	0.0247555556	0.0229611111
NEWLY_BROKEN_STIM_E999_C100_S00110_OC3_O07_P03_R180_M1000.png	38.3145093811	0.1600945176	95.9318774067	0.9301080144	0.9300968661	0.9874095268	0.9896606890	79.6852673012	0.0109361111	0.0106416667	0.0117444444	0.0110361111	0.0279111111	0.0276611111	0.0442333333	0.0442388889	0.0066932718	0.0066932238	0.0522095642	0.0522096476	0.0081333333	0.0081333333	0.0898176187	0.0898176187	0.0119500000	0.1086610800	0.0383747082	0.1173254893	0.0466527778	0.0455277778	0.0117111111	0.0113166667	0.0135611111	0.0131416667	0.0338638889	0.0319750000
NEWLY_BROKEN_STIM_E999_C100_S10000_OC2_O04_P09_R270_M1000.png	24.6113952038	21.2525096481	83.8271916347	0.8913690078	0.9283600892	0.7691721926	0.7641863758	69.5594986541	0.0081194444	0.0125250000	0.0061750000	0.0058944444	0.0247000000	0.0290500000	0.0238583333	0.0248861111	0.0074031145	0.0074004496	0.0529453342	0.0529440138	0.0079333333	0.0079333333	0.0887153731	0.0887153731	0.0139750000	0.1173871273	0.0436033073	0.1286471265	0.0293777778	0.0377111111	0.0084611111	0.0130000000	0.0108361111	0.0150416667	0.0238055556	0.0310166667
NEWLY_BROKEN_STIM_E999_C100_S10000_OC2_O10_P04_R270_M0000.png	13.7997433772	6.9493885254	82.9306068216	0.8191817168	0.9384814815	0.7690201254	0.7905409492	83.4470780217	0.0128500000	0.0128250000	0.0122527778	0.0106666667	0.0292111111	0.0297333333	0.0482222222	0.0484277778	0.0101042429	0.0101049785	0.0620831412	0.0620839610	0.0120805556	0.0120805556	0.1092458186	0.1092458186	0.0159305556	0.1252070945	0.0599134447	0.1452975945	0.0637083333	0.0647277778	0.0135444444	0.0138611111	0.0157222222	0.0160277778	0.0444388889	0.0447555556
NEWLY_BROKEN_STIM_E999_C100_S11000_OC2_O04_P03_R090_M0000.png	25.1662082280	3.1842630889	86.0896255999	0.9329554069	0.9365452744	0.7800396997	0.7940446430	69.9650712664	0.0087277778	0.0113694444	0.0065611111	0.0064777778	0.0254666667	0.0274277778	0.0201805556	0.0205250000	0.0068437997	0.0068430975	0.0510501662	0.0510495693	0.0072777778	0.0072777778	0.0849990106	0.0849990106	0.0133083333	0.1145917016	0.0398680711	0.1233709460	0.0320361111	0.0403138889	0.0094305556	0.0115611111	0.0118277778	0.0142555556	0.0246472222	0.0302694444
NEWLY_BROKEN_STIM_E999_C100_S11000_OC2_O08_P01_R270_M0000.png	8.6236484837	2.7888427087	85.8540079651	0.9322832900	0.9406666667	0.7696515510	0.7915588109	84.4921302500	0.0124888889	0.0115222222	0.0106500000	0.0111555556	0.0287388889	0.0287222222	0.0425722222	0.0425055556	0.0087607223	0.0087609807	0.0586197742	0.0586195547	0.0104833333	0.0104833333	0.1018501933	0.1018501933	0.0142805556	0.1186451027	0.0512734416	0.1351622757	0.0599500000	0.0581416667	0.0132083333	0.0124472222	0.0155444444	0.0143000000	0.0438277778	0.0421611111
NEWLY_BROKEN_STIM_E999_C100_S11000_OC3_O01_P05_R000_M0000.png	40.2489213859	0.5375262451	92.7018749520	0.9785720302	0.9790178372	0.8802473834	0.8702377473	70.0979121568	0.0079750000	0.0077500000	0.0064916667	0.0064416667	0.0257833333	0.0246166667	0.0207666667	0.0207472222	0.0034220687	0.0034211261	0.0364145897	0.0364157255	0.0036361111	0.0036361111	0.0601905297	0.0601905297	0.0096500000	0.0977594192	0.0193005120	0.0873862310	0.0263916667	0.0263500000	0.0084805556	0.0078194444	0.0105250000	0.0101250000	0.0168972222	0.0167222222
NEWLY_BROKEN_STIM_E999_C100_S11111_OC2_O01_P04_R270_M0000.png	47.2330850403	0.1864788096	98.8926386544	0.9899888517	0.9873244147	0.9887315907	0.9896606890	70.7044045719	0.0080638889	0.0084250000	0.0100638889	0.0098083333	0.0252111111	0.0254722222	0.0347111111	0.0347916667	0.0036169145	0.0036025646	0.0394409885	0.0394411956	0.0042694444	0.0042694444	0.0652014424	0.0652014424	0.0089805556	0.0943394398	0.0195053266	0.0848018950	0.0288888889	0.0296444444	0.0088583333	0.0092916667	0.0107444444	0.0111500000	0.0149555556	0.0162138889
NEWLY_BROKEN_STIM_E999_C100_S11111_OC2_O04_P01_R000_M1000.png	6.5735704324	1.4582568884	95.9558233812	0.9550267559	0.9639005326	0.9541249466	0.9651807001	83.6771268538	0.0114166667	0.0107361111	0.0082805556	0.0093027778	0.0289277778	0.0281777778	0.0384750000	0.0387777778	0.0082152309	0.0082147256	0.0565481294	0.0565477979	0.0092083333	0.0092083333	0.0955173559	0.0955173559	0.0143027778	0.1187360412	0.0486608567	0.1336919783	0.0412166667	0.0399194444	0.0119277778	0.0113500000	0.0143972222	0.0134527778	0.0315361111	0.0300888889
NEWLY_BROKEN_STIM_E999_C100_S11111_OC3_O05_P02_R180_M1000.png	27.4612050365	1.8985287480	96.1101901616	0.9577023411	0.9760089186	0.9572221130	0.9534742337	77.2947276143	0.0106805556	0.0099638889	0.0104361111	0.0109361111	0.0271666667	0.0266944444	0.0413361111	0.0411916667	0.0065948578	0.0065954715	0.0525642123	0.0525646041	0.0078527778	0.0078527778	0.0882673966	0.0882673966	0.0116527778	0.1073173916	0.0379033185	0.1167589620	0.0467972222	0.0446638889	0.0114000000	0.0108361111	0.0138027778	0.0130000000	0.0335916667	0.0315583333
STIM_E045_C000_S00000_OC2_O01_P03_R180_M1000.png	52.5021812463	48.8291099644	73.3376110064	0.6273770593	0.7785047690	0.6563243503	0.8712982616	69.3412930234	0.0090027778	0.0099055556	0.0080166667	0.0072166667	0.0261333333	0.0257777778	0.0297500000	0.0300333333	0.0052032832	0.0052032942	0.0448490067	0.0448490807	0.0059194444	0.0059194444	0.0767099796	0.0767099796	0.0112888889	0.1056479100	0.0299003572	0.1066785751	0.0379694444	0.0390166667	0.0096388889	0.0103000000	0.0118777778	0.0123333333	0.0278055556	0.0291000000
STIM_E045_C000_S00000_OC2_O01_P10_R000_M0000.png	44.9065866128	34.6744314556	74.4539846239	0.7172352285	0.7063065775	0.7826162744	0.7720013045	74.6191753952	0.0111000000	0.0097638889	0.0082027778	0.0083500000	0.0273111111	0.0266388889	0.0331305556	0.0329972222	0.0065345097	0.0065367257	0.0498819482	0.0498825757	0.0075416667	0.0075416667	0.0865148006	0.0865148006	0.0126111111	0.1115890029	0.0380858950	0.1193258083	0.0471750000	0.0440611111	0.0114777778	0.0104555556	0.0139305556	0.0124638889	0.0367277778	0.0331527778
STIM_E045_C000_S00000_OC2_O02_P04_R270_M1000.png	41.7312167774	37.1878914403	73.4211591817	0.7257523845	0.6613566208	0.6940412064	0.8556961555	76.8028815668	0.0095888889	0.0096361111	0.0069722222	0.0069777778	0.0257500000	0.0275111111	0.0288888889	0.0289472222	0.0055938194	0.0055933950	0.0459601205	0.0459597277	0.0062500000	0.0062500000	0.0788096108	0.0788096108	0.0119500000	0.1086610800	0.0324829841	0.1118714679	0.0385638889	0.0394694444	0.0097972222	0.0102750000	0.0121805556	0.0125222222	0.0285666667	0.0293194444
STIM_E045_C000_S00000_OC2_O02_P10_R090_M0000.png	29.2491494368	45.6408829078	76.4983520404	0.6209293943	0.8821088815	0.7737328949	0.7831629110	71.5585730948	0.0107055556	0.0106805556	0.0091361111	0.0099138889	0.0282833333	0.0258777778	0.0374055556	0.0372166667	0.0069144633	0.0069143695	0.0514466101	0.0514470566	0.0081805556	0.0081805556	0.0900758381	0.0900758381	0.0127722222	0.1122903717	0.0403603971	0.1218612847	0.0508805556	0.0485694444	0.0114000000	0.0112333333	0.0135111111	0.0135361111	0.0367416667	0.0355250000
STIM_E045_C000_S00000_OC2_O04_P04_R270_M1000.png	33.4409504760	18.3081704930	76.0681879625	0.7241766382	0.7737007308	0.7798439049	0.7650062446	80.4337563218	0.0106722222	0.0113166667	0.0089694444	0.0096277778	0.0276500000	0.0280333333	0.0393972222	0.0397027778	0.0073544289	0.0073543673	0.0536102429	0.0536105929	0.0088333333	0.0088333333	0.0935699197	0.0935699197	0.0131083333	0.1137389154	0.0430881709	0.1254884908	0.0517694444	0.0524083333	0.0115305556	0.0119805556	0.0136472222	0.0144000000	0.0373666667	0.0388861111
STIM_E045_C000_S00000_OC2_O04_P09_R000_M1000.png	21.1189573459	16.4551816229	75.3288856760	0.6926166233	0.7843223089	0.7281968155	0.8080196793	84.2915722457	0.0107750000	0.0112277778	0.0108944444	0.0098888889	0.0277611111	0.0284333333	0.0437638889	0.0438277778	0.0078346189	0.0078346514	0.0567446115	0.0567444993	0.0091777778	0.0091777778	0.0953602193	0.0953602193	0.0129583333	0.1130948737	0.0448990523	0.1265463347	0.0486805556	0.0511666667	0.0116722222	0.0121722222	0.0137444444	0.0142138889	0.0380694444	0.0397888889
STIM_E045_C000_S00000_OC2_O05_P01_R270_M0000.png	32.7352807442	34.3350021020	71.3169622873	0.7492297783	0.6412887402	0.7497762805	0.7123836924	79.5319653947	0.0113361111	0.0107694444	0.0086416667	0.0089111111	0.0274388889	0.0282722222	0.0331555556	0.0332277778	0.0076558744	0.0076564346	0.0543121744	0.0543128224	0.0088388889	0.0088388889	0.0935990773	0.0935990773	0.0136055556	0.1158468027	0.0445929636	0.1280660313	0.0519027778	0.0505305556	0.0121361111	0.0115388889	0.0140944444	0.0137722222	0.0393361111	0.0386333333
STIM_E045_C000_S00000_OC2_O05_P02_R090_M0000.png	29.9472499176	11.5276943829	73.2883058840	0.7836764524	0.6857729469	0.7775387388	0.6845440973	80.8060514517	0.0102972222	0.0111916667	0.0088305556	0.0091861111	0.0276611111	0.0281722222	0.0341583333	0.0344583333	0.0073569991	0.0073569934	0.0536390636	0.0536388442	0.0085388889	0.0085388889	0.0920108677	0.0920108677	0.0131250000	0.1138102384	0.0427368616	0.1251928239	0.0474500000	0.0496805556	0.0108861111	0.0119861111	0.0133583333	0.0140361111	0.0371722222	0.0387416667
STIM_E045_C000_S00000_OC2_O06_P05_R000_M0000.png	29.3617816804	27.2255515113	70.9686269762	0.7327964821	0.6574766506	0.7789913716	0.6694805748	79.2706468867	0.0111583333	0.0113194444	0.0095611111	0.0102000000	0.0274333333	0.0283444444	0.0398333333	0.0399555556	0.0076766600	0.0076761696	0.0546054697	0.0546052540	0.0091277778	0.0091277778	0.0951025056	0.0951025056	0.0134416667	0.1151565243	0.0449370708	0.1279438438	0.0535333333	0.0531055556	0.0120805556	0.0120055556	0.0142222222	0.0142138889	0.0396861111	0.0390500000
STIM_E045_C000_S00000_OC2_O09_P01_R000_M1000.png	35.5744027726	21.0658178238	74.5131961382	0.6791361328	0.7574528676	0.7881153310	0.7558235141	83.8102755718	0.0116472222	0.0116638889	0.0098250000	0.0090527778	0.0282722222	0.0284722222	0.0391527778	0.0391333333	0.0083838765	0.0083837198	0.0573087110	0.0573083605	0.0097916667	0.0097916667	0.0984673391	0.0984673391	0.0139444444	0.1172605437	0.0485316065	0.1318901017	0.0557111111	0.0570722222	0.0124472222	0.0123722222	0.0146055556	0.0144388889	0.0422222222	0.0425055556
STIM_E045_C000_S00000_OC2_O09_P08_R180_M1000.png	26.0114801692	10.7126962468	75.5252056031	0.7712431562	0.7622052521	0.7376859890	0.7498738269	81.3074902007	0.0118611111	0.0112444444	0.0094166667	0.0092416667	0.0284444444	0.0278222222	0.0429194444	0.0428027778	0.0081869784	0.0081870210	0.0562855144	0.0562860441	0.0094694444	0.0094694444	0.0968493682	0.0968493682	0.0139472222	0.1172720573	0.0474935839	0.1311511465	0.0557833333	0.0550472222	0.0124750000	0.0121972222	0.0144833333	0.0142833333	0.0443277778	0.0430166667
STIM_E045_C000_S00000_OC2_O10_P07_R000_M0000.png	31.7210519969	29.2757576921	75.4760122135	0.6444190512	0.7701212684	0.7783697495	0.8261304195	83.1312106188	0.0112777778	0.0116444444	0.0095027778	0.0093888889	0.0283722222	0.0282888889	0.0425305556	0.0425666667	0.0078981872	0.0078984318	0.0549463860	0.0549460670	0.0094388889	0.0094388889	0.0966944788	0.0966944788	0.0137694444	0.1165327618	0.0463408060	0.1296462052	0.0527472222	0.0533916667	0.0119611111	0.0123972222	0.0140972222	0.0145916667	0.0404222222	0.0418583333
STIM_E045_C000_S00000_OC3_O02_P03_R090_M0000.png	39.8304644423	38.8681117739	74.3769393317	0.7754417193	0.6816028738	0.6748601923	0.8431727879	71.2268744086	0.0107000000	0.0092333333	0.0070250000	0.0065361111	0.0264500000	0.0264277778	0.0282972222	0.0277527778	0.0063721294	0.0063725793	0.0492802557	0.0492800212	0.0069333333	0.0069333333	0.0829775955	0.0829775955	0.0126194444	0.1116253944	0.0365680104	0.1178208036	0.0407138889	0.0386611111	0.0110861111	0.0099361111	0.0135944444	0.0120388889	0.0313833333	0.0297694444
STIM_E045_C000_S00000_OC3_O03_P04_R270_M1000.png	30.6864198411	23.1452776345	71.1036881079	0.6792173913	0.7381927412	0.7428472378	0.6838901539	81.4019413986	0.0102305556	0.0118527778	0.0097194444	0.0099722222	0.0273833333	0.0286333333	0.0345833333	0.0350722222	0.0074645266	0.0074648279	0.0539818529	0.0539812224	0.0085333333	0.0085333333	0.0919811886	0.0919811886	0.0132861111	0.1144972785	0.0433015247	0.1260623244	0.0481500000	0.0521250000	0.0109083333	0.0125333333	0.0131027778	0.0144222222	0.0352250000	0.0398138889
STIM_E045_C000_S00000_OC3_O03_P09_R270_M1000.png	31.2084183007	22.8725466613	76.7267031184	0.7202832900	0.8033422520	0.8466229815	0.6988196013	79.8349573482	0.0112750000	0.0104305556	0.0095583333	0.0101777778	0.0283833333	0.0270111111	0.0358277778	0.0355611111	0.0074485119	0.0074444190	0.0542166963	0.0542159745	0.0085361111	0.0085361111	0.0919960294	0.0919960294	0.0129527778	0.1130709460	0.0425234828	0.1243930337	0.0548583333	0.0525361111	0.0121138889	0.0112277778	0.0139944444	0.0133666667	0.0390750000	0.0371972222
STIM_E045_C000_S00000_OC3_O03_P10_R090_M1000.png	33.6086943507	24.0405712067	73.1525599659	0.7429643255	0.7245685619	0.7089983376	0.7495711736	82.2293716506	0.0105138889	0.0097777778	0.0090222222	0.0090055556	0.0276277778	0.0277333333	0.0325416667	0.0323000000	0.0069652293	0.0069657987	0.0517383397	0.0517386846	0.0078694444	0.0078694444	0.0883602737	0.0883602737	0.0129500000	0.1130589802	0.0402840326	0.1222489288	0.0462805556	0.0443472222	0.0112666667	0.0109277778	0.0135583333	0.0127805556	0.0370083333	0.0339361111
STIM_E045_C000_S00000_OC3_O05_P01_R000_M1000.png	23.6521721812	5.3188174008	71.2963187739	0.7745560510	0.6781918741	0.7061564671	0.6929483587	84.9451890666	0.0112194444	0.0111833333	0.0104305556	0.0097527778	0.0285000000	0.0283833333	0.0400444444	0.0401972222	0.0079093130	0.0079086251	0.0563065655	0.0563067880	0.0091666667	0.0091666667	0.0953030121	0.0953030121	0.0132861111	0.1144972785	0.0455294959	0.1278760622	0.0524638889	0.0520250000	0.0121805556	0.0119638889	0.0140111111	0.0141388889	0.0400222222	0.0405888889
STIM_E045_C000_S00000_OC3_O05_P02_R270_M0000.png	23.2052946467	7.4915847141	72.3437524927	0.7975364796	0.6093360585	0.7034941274	0.7833834342	86.8569971990	0.0114694444	0.0113111111	0.0102583333	0.0097472222	0.0287777778	0.0287444444	0.0410527778	0.0410222222	0.0081199341	0.0081194012	0.0570327025	0.0570328356	0.0094916667	0.0094916667	0.0969618536	0.0969618536	0.0134555556	0.1152151919	0.0468557873	0.1293735302	0.0534333333	0.0527611111	0.0123138889	0.0122333333	0.0144333333	0.0142305556	0.0407972222	0.0400111111
STIM_E045_C000_S00000_OC3_O05_P07_R090_M0000.png	23.2480401407	3.9607380237	71.0363977905	0.7600320822	0.6950808869	0.6758606585	0.7104822840	81.7921606931	0.0111944444	0.0100805556	0.0087638889	0.0094777778	0.0281888889	0.0274277778	0.0328916667	0.0324361111	0.0073389837	0.0073396862	0.0537122232	0.0537128430	0.0082111111	0.0082111111	0.0902425143	0.0902425143	0.0131333333	0.1138458822	0.0422508653	0.1247145839	0.0483333333	0.0453416667	0.0120472222	0.0108916667	0.0140722222	0.0127833333	0.0382027778	0.0362416667
STIM_E045_C000_S00000_OC3_O05_P09_R180_M1000.png	40.2914464500	12.2903129289	80.0675116945	0.7536823981	0.7270161031	0.8954698538	0.8265321128	82.6537245580	0.0119555556	0.0112666667	0.0120666667	0.0113527778	0.0285277778	0.0280722222	0.0501000000	0.0499111111	0.0078729143	0.0078735349	0.0564243071	0.0564245268	0.0097416667	0.0097416667	0.0982180910	0.0982180910	0.0127805556	0.1123265240	0.0457285175	0.1264915371	0.0571055556	0.0550722222	0.0128472222	0.0119888889	0.0149555556	0.0140972222	0.0421611111	0.0399861111
STIM_E045_C000_S00000_OC3_O06_P08_R270_M0000.png	33.2796255689	23.3355943024	73.7247010691	0.8502539329	0.6564757835	0.7027787047	0.7394796217	79.7316733230	0.0101666667	0.0112416667	0.0080472222	0.0086888889	0.0270333333	0.0284722222	0.0317944444	0.0320027778	0.0072852344	0.0072852673	0.0529109861	0.0529102289	0.0081888889	0.0081888889	0.0901213268	0.0901213268	0.0132861111	0.1144972785	0.0421339793	0.1248119522	0.0452805556	0.0481055556	0.0106416667	0.0120194444	0.0129111111	0.0140111111	0.0356500000	0.0388166667
STIM_E045_C000_S00000_OC3_O07_P09_R270_M1000.png	27.4183371815	9.1102420494	73.5649564152	0.7030304719	0.6989925678	0.8715240623	0.6690511545	84.7005300777	0.0117138889	0.0120027778	0.0093972222	0.0095500000	0.0287055556	0.0287000000	0.0428388889	0.0429138889	0.0087657109	0.0087654737	0.0589301773	0.0589298463	0.0101388889	0.0101388889	0.1001804357	0.1001804357	0.0141138889	0.1179606955	0.0504599116	0.1338830093	0.0580111111	0.0592722222	0.0123833333	0.0124666667	0.0144555556	0.0149861111	0.0419638889	0.0438111111
STIM_E045_C000_S00000_OC3_O08_P08_R270_M0000.png	29.9082559166	16.6165972840	71.8768619691	0.7608549486	0.6905863991	0.7825769205	0.6410562106	77.6248246589	0.0117027778	0.0111361111	0.0102500000	0.0100694444	0.0277277778	0.0280666667	0.0414777778	0.0411833333	0.0080748419	0.0080755046	0.0562239345	0.0562253129	0.0094500000	0.0094500000	0.0967508320	0.0967508320	0.0136027778	0.1158351393	0.0465453893	0.1291326067	0.0542972222	0.0551972222	0.0122916667	0.0120861111	0.0147750000	0.0139388889	0.0419055556	0.0422611111
STIM_E045_C000_S00000_OC3_O09_P01_R180_M0000.png	39.5327999233	13.4363747152	77.0057905507	0.7811968289	0.7329046203	0.7782918206	0.7878383522	83.1822653759	0.0112166667	0.0112361111	0.0111666667	0.0113694444	0.0280277778	0.0284277778	0.0403527778	0.0401111111	0.0076626714	0.0076629715	0.0549628021	0.0549630882	0.0091027778	0.0091027778	0.0949733766	0.0949733766	0.0131111111	0.1137508058	0.0442645550	0.1259118375	0.0501722222	0.0531694444	0.0120527778	0.0120194444	0.0139694444	0.0140888889	0.0418000000	0.0407972222
STIM_E045_C000_S00000_OC3_O09_P05_R270_M0000.png	29.2562584468	12.4798059720	77.1927420758	0.7560743218	0.8654279698	0.7243953929	0.7418119985	81.6972230087	0.0117222222	0.0113361111	0.0091166667	0.0090722222	0.0286500000	0.0277333333	0.0417833333	0.0416888889	0.0082937673	0.0082933606	0.0568118159	0.0568113162	0.0094777778	0.0094777778	0.0968915661	0.0968915661	0.0139500000	0.1172835696	0.0476734697	0.1310455646	0.0566944444	0.0532527778	0.0123416667	0.0120194444	0.0143666667	0.0142138889	0.0438361111	0.0428305556
STIM_E045_C000_S00000_OC3_O09_P10_R000_M1000.png	33.8198700735	24.5330514360	74.4993095643	0.6916018828	0.7128161774	0.7588704363	0.8166838861	81.6039995131	0.0119638889	0.0106472222	0.0096916667	0.0091888889	0.0288944444	0.0273833333	0.0360388889	0.0356611111	0.0078644656	0.0078642361	0.0551751353	0.0551758834	0.0091250000	0.0091250000	0.0950881669	0.0950881669	0.0136055556	0.1158468027	0.0454538904	0.1282549603	0.0544222222	0.0508361111	0.0125583333	0.0112416667	0.0148666667	0.0135111111	0.0413583333	0.0381722222
STIM_E045_C000_S00000_OC3_O10_P03_R000_M0000.png	28.0180615272	21.2781630879	76.9819480830	0.8005754986	0.7716153846	0.7504803517	0.7566066885	78.7652767151	0.0119444444	0.0107833333	0.0092583333	0.0087333333	0.0284944444	0.0276555556	0.0380888889	0.0378666667	0.0081443927	0.0081449034	0.0561298191	0.0561306198	0.0094555556	0.0094555556	0.0967789959	0.0967789959	0.0139388889	0.1172375130	0.0472334963	0.1305637972	0.0533305556	0.0517888889	0.0128833333	0.0116944444	0.0149944444	0.0136694444	0.0410000000	0.0385777778
STIM_E045_C000_S00000_OC3_O10_P04_R180_M1000.png	17.0524279680	7.0971163976	75.8669495606	0.8170754366	0.7725927165	0.7154719029	0.7295379264	81.4816423529	0.0113750000	0.0107916667	0.0107361111	0.0101361111	0.0281388889	0.0282833333	0.0424583333	0.0425333333	0.0080964863	0.0080967473	0.0563028074	0.0563032608	0.0094500000	0.0094500000	0.0967508320	0.0967508320	0.0136166667	0.1158934440	0.0467263042	0.1293810771	0.0537472222	0.0539361111	0.0122722222	0.0119638889	0.0142833333	0.0138111111	0.0424972222	0.0425861111
STIM_E045_C000_S00100_OC2_O01_P02_R180_M0000.png	28.5728222280	6.1247134988	76.4401355298	0.6476872290	0.6476872290	1.0000000000	0.7622309631	86.1328430439	0.0112027778	0.0112333333	0.0098861111	0.0100000000	0.0286388889	0.0286277778	0.0397277778	0.0397722222	0.0080433780	0.0080437961	0.0567245316	0.0567244211	0.0092000000	0.0092000000	0.0954745271	0.0954745271	0.0134472222	0.1151799952	0.0462718824	0.1291781166	0.0532333333	0.0529138889	0.0121888889	0.0120805556	0.0139722222	0.0141361111	0.0411666667	0.0413750000
STIM_E045_C000_S00100_OC2_O01_P09_R090_M1000.png	45.6358359717	53.4272267412	76.4980770531	0.7071117305	0.7071117305	1.0000000000	0.6456996212	71.0535618736	0.0099138889	0.0091444444	0.0073305556	0.0076083333	0.0263722222	0.0263944444	0.0306111111	0.0306555556	0.0056093422	0.0056095646	0.0463702844	0.0463700214	0.0065500000	0.0065500000	0.0806666943	0.0806666943	0.0117722222	0.1078594888	0.0327957961	0.1114981031	0.0388055556	0.0388333333	0.0102000000	0.0102250000	0.0121972222	0.0121194444	0.0273250000	0.0279527778
STIM_E045_C000_S00100_OC2_O02_P03_R000_M0000.png	26.8496593791	8.2248687984	75.8727345863	0.6395706677	0.6395706677	1.0000000000	0.7557680481	88.8512385294	0.0100750000	0.0104416667	0.0084888889	0.0082944444	0.0281222222	0.0281500000	0.0314083333	0.0314861111	0.0070508910	0.0070513636	0.0522648925	0.0522649484	0.0079055556	0.0079055556	0.0885611627	0.0885611627	0.0129611111	0.1131068355	0.0405453626	0.1226607054	0.0467722222	0.0465861111	0.0111333333	0.0113750000	0.0130944444	0.0134361111	0.0369250000	0.0368000000
STIM_E045_C000_S00100_OC2_O06_P04_R090_M1000.png	35.4912862531	40.7287436070	75.3107127141	0.7287366530	0.7287366530	1.0000000000	0.5549552025	79.6705654987	0.0116388889	0.0119694444	0.0093833333	0.0095638889	0.0284833333	0.0285222222	0.0443083333	0.0441666667	0.0079044369	0.0079039069	0.0551055669	0.0551052875	0.0097722222	0.0097722222	0.0983704873	0.0983704873	0.0137527778	0.1164631983	0.0469999753	0.1306651973	0.0566388889	0.0568055556	0.0123305556	0.0125250000	0.0143972222	0.0145416667	0.0400388889	0.0404472222
STIM_E045_C000_S00100_OC2_O07_P03_R000_M1000.png	29.3155144705	16.6730960282	78.1168770100	0.7056029976	0.7056029976	0.7134690851	1.0000000000	83.9911294836	0.0116027778	0.0116777778	0.0123194444	0.0116694444	0.0285555556	0.0285555556	0.0470305556	0.0472027778	0.0080511576	0.0080512492	0.0567456305	0.0567457838	0.0097722222	0.0097722222	0.0983704873	0.0983704873	0.0132777778	0.1144618486	0.0467597178	0.1287014202	0.0547805556	0.0549305556	0.0126833333	0.0126388889	0.0145416667	0.0144500000	0.0418166667	0.0420361111
STIM_E045_C000_S00100_OC2_O08_P08_R180_M1000.png	36.5930530139	17.4381962507	79.7482315259	0.7647439614	0.7647439614	0.6604413383	1.0000000000	83.7256617184	0.0118055556	0.0117611111	0.0109500000	0.0098750000	0.0286888889	0.0286888889	0.0467277778	0.0467861111	0.0085719659	0.0085718955	0.0583880235	0.0583883424	0.0104388889	0.0104388889	0.1016363477	0.1016363477	0.0137722222	0.1165443514	0.0497291853	0.1325039149	0.0604138889	0.0607111111	0.0128166667	0.0127722222	0.0150611111	0.0149638889	0.0420861111	0.0424111111
STIM_E045_C000_S00100_OC3_O03_P03_R270_M0000.png	40.3768498568	17.9278216213	81.5423147076	0.7321267187	0.7321267187	0.7974391509	1.0000000000	79.1725237861	0.0110083333	0.0109416667	0.0090722222	0.0092638889	0.0275611111	0.0275833333	0.0347138889	0.0347666667	0.0075016148	0.0075021086	0.0544467439	0.0544468605	0.0085277778	0.0085277778	0.0919514996	0.0919514996	0.0131083333	0.1137389154	0.0428775456	0.1251252259	0.0519250000	0.0521055556	0.0115861111	0.0116444444	0.0140027778	0.0138527778	0.0380888889	0.0384166667
STIM_E045_C000_S00100_OC3_O04_P08_R000_M1000.png	32.6714503954	15.2096026358	81.8694748671	0.7232494736	0.7232494736	0.8282800476	1.0000000000	83.7731796903	0.0103555556	0.0103055556	0.0104444444	0.0106805556	0.0276944444	0.0277000000	0.0411027778	0.0410305556	0.0065675697	0.0065673133	0.0516263220	0.0516262150	0.0078333333	0.0078333333	0.0881589123	0.0881589123	0.0119666667	0.1087359113	0.0380561675	0.1175065743	0.0444611111	0.0446888889	0.0113027778	0.0114250000	0.0133027778	0.0132527778	0.0335222222	0.0337583333
STIM_E045_C000_S00100_OC3_O06_P06_R180_M1000.png	7.7650083896	12.5315045556	82.6038148326	0.8045342500	0.8045342500	0.6950840934	1.0000000000	86.2136664650	0.0111027778	0.0111000000	0.0110277778	0.0106916667	0.0285055556	0.0284777778	0.0392805556	0.0393111111	0.0079678434	0.0079681426	0.0571397081	0.0571397974	0.0091888889	0.0091888889	0.0954173910	0.0954173910	0.0131388889	0.1138696382	0.0456325207	0.1277505031	0.0496472222	0.0498055556	0.0121750000	0.0119805556	0.0138944444	0.0140805556	0.0394861111	0.0396444444
STIM_E045_C000_S00100_OC3_O07_P03_R180_M1000.png	25.2891054264	7.0005860366	81.1931274298	0.6864642636	0.6864642636	0.8747965700	1.0000000000	87.6115796275	0.0112416667	0.0112250000	0.0096611111	0.0094444444	0.0285500000	0.0285555556	0.0410972222	0.0409666667	0.0079786213	0.0079786705	0.0562331590	0.0562332965	0.0091611111	0.0091611111	0.0952743951	0.0952743951	0.0134500000	0.1151917287	0.0457997831	0.1284093548	0.0545805556	0.0545944444	0.0118361111	0.0118944444	0.0138138889	0.0139611111	0.0431222222	0.0425222222
STIM_E045_C000_S00100_OC3_O07_P05_R000_M1000.png	17.0877297390	1.3157675882	83.2393766685	0.7786181097	0.7786181097	0.7723388472	1.0000000000	86.7985851681	0.0111361111	0.0110444444	0.0095500000	0.0091694444	0.0283833333	0.0283944444	0.0414027778	0.0415555556	0.0081599858	0.0081595685	0.0566327439	0.0566328180	0.0091833333	0.0091833333	0.0953888096	0.0953888096	0.0137888889	0.1166138637	0.0468326967	0.1302313996	0.0530888889	0.0529416667	0.0119861111	0.0121583333	0.0138638889	0.0141027778	0.0429333333	0.0426083333
STIM_E045_C000_S00110_OC2_O01_P04_R270_M1000.png	28.4812953657	0.0000000000	82.5228539576	0.6504570792	0.6504570792	1.0000000000	1.0000000000	86.8307108641	0.0103166667	0.0101583333	0.0090166667	0.0089555556	0.0281111111	0.0281222222	0.0380250000	0.0380138889	0.0071622361	0.0071625109	0.0539215216	0.0539215246	0.0079444444	0.0079444444	0.0887769798	0.0887769798	0.0126388889	0.1117102593	0.0406257852	0.1220715620	0.0446388889	0.0447111111	0.0111194444	0.0111944444	0.0132361111	0.0130611111	0.0370250000	0.0375750000
STIM_E045_C000_S00110_OC2_O01_P05_R270_M0000.png	28.2247051521	0.0000000000	85.0386845039	0.7007736901	0.7007736901	1.0000000000	1.0000000000	84.2940979939	0.0094222222	0.0094222222	0.0080944444	0.0083138889	0.0271888889	0.0271833333	0.0336694444	0.0336527778	0.0055584468	0.0055583994	0.0466490818	0.0466487914	0.0065222222	0.0065222222	0.0804965890	0.0804965890	0.0112833333	0.1056222075	0.0318268081	0.1086735523	0.0437333333	0.0436777778	0.0103583333	0.0103222222	0.0123083333	0.0124666667	0.0309750000	0.0313777778
STIM_E045_C000_S00110_OC2_O02_P02_R090_M1000.png	32.2517070143	0.0000000000	84.2473925430	0.6849478509	0.6849478509	1.0000000000	1.0000000000	81.5462936849	0.0103388889	0.0103250000	0.0089000000	0.0087527778	0.0276388889	0.0276277778	0.0388055556	0.0387055556	0.0069246668	0.0069239061	0.0525036825	0.0525036939	0.0078833333	0.0078833333	0.0884375945	0.0884375945	0.0126277778	0.1116617734	0.0399994812	0.1216242994	0.0467361111	0.0465527778	0.0110444444	0.0110694444	0.0133944444	0.0133416667	0.0330611111	0.0337555556
STIM_E045_C000_S00110_OC2_O03_P05_R000_M0000.png	26.1098369011	0.0000000000	82.4165985383	0.6483319708	0.6483319708	1.0000000000	1.0000000000	86.6512754190	0.0122500000	0.0121888889	0.0113972222	0.0113444444	0.0292166667	0.0292055556	0.0565916667	0.0568583333	0.0087112219	0.0087114765	0.0610330997	0.0610330553	0.0105555556	0.0105555556	0.1021966967	0.1021966967	0.0133000000	0.1145563025	0.0499611287	0.1320844454	0.0559166667	0.0560444444	0.0129861111	0.0128611111	0.0151027778	0.0149916667	0.0379555556	0.0381777778
STIM_E045_C000_S00110_OC2_O04_P03_R090_M1000.png	21.6931464174	0.0000000000	93.8369007804	0.8767380156	0.8767380156	1.0000000000	1.0000000000	86.5636455783	0.0110777778	0.0110361111	0.0102055556	0.0106111111	0.0283888889	0.0283888889	0.0487527778	0.0485750000	0.0076689071	0.0076690145	0.0564508820	0.0564508334	0.0091555556	0.0091555556	0.0952457692	0.0952457692	0.0126333333	0.1116860191	0.0442207695	0.1252426175	0.0511000000	0.0511666667	0.0120027778	0.0119361111	0.0138805556	0.0137944444	0.0374944444	0.0373611111
STIM_E045_C000_S00110_OC2_O04_P07_R180_M0000.png	32.6132836747	0.0000000000	93.6743465874	0.8734869317	0.8734869317	1.0000000000	1.0000000000	83.3800214059	0.0099388889	0.0100027778	0.0080472222	0.0082694444	0.0277055556	0.0277222222	0.0340250000	0.0340111111	0.0068861219	0.0068865274	0.0522740686	0.0522739086	0.0078777778	0.0078777778	0.0884066746	0.0884066746	0.0126222222	0.1116375221	0.0398350728	0.1214686703	0.0447638889	0.0448583333	0.0110250000	0.0109361111	0.0131777778	0.0132666667	0.0319888889	0.0320861111
STIM_E045_C000_S00110_OC2_O04_P08_R090_M0000.png	23.0155928214	0.0000000000	82.5382881209	0.6507657624	0.6507657624	1.0000000000	1.0000000000	89.0447229179	0.0111083333	0.0109750000	0.0083388889	0.0081083333	0.0287388889	0.0287388889	0.0421972222	0.0423111111	0.0081105280	0.0081098234	0.0571164906	0.0571167327	0.0092333333	0.0092333333	0.0956457229	0.0956457229	0.0136222222	0.1159167572	0.0464960018	0.1297726937	0.0502500000	0.0498777778	0.0116944444	0.0116194444	0.0140722222	0.0138361111	0.0367166667	0.0365777778
STIM_E045_C000_S00110_OC2_O06_P06_R270_M0000.png	22.5839552239	0.0000000000	91.3587266196	0.8271745324	0.8271745324	1.0000000000	1.0000000000	84.3060343695	0.0110194444	0.0110361111	0.0088111111	0.0086055556	0.0282944444	0.0282722222	0.0406472222	0.0407027778	0.0078816710	0.0078817419	0.0563140407	0.0563141905	0.0091666667	0.0091666667	0.0953030121	0.0953030121	0.0132888889	0.1145090859	0.0454578023	0.1278499516	0.0498583333	0.0499833333	0.0120361111	0.0120222222	0.0139694444	0.0139361111	0.0372750000	0.0375194444
STIM_E045_C000_S00110_OC2_O06_P07_R090_M1000.png	26.1909203980	0.0000000000	84.1536355754	0.6830727115	0.6830727115	1.0000000000	1.0000000000	83.8956726574	0.0113333333	0.0113500000	0.0106916667	0.0109861111	0.0282222222	0.0282222222	0.0453111111	0.0453833333	0.0074206507	0.0074204676	0.0532202999	0.0532201921	0.0090888889	0.0090888889	0.0949015596	0.0949015596	0.0132666667	0.1144145908	0.0441623649	0.1266986893	0.0537194444	0.0537083333	0.0121638889	0.0122333333	0.0140305556	0.0140638889	0.0389666667	0.0395277778
STIM_E045_C000_S00110_OC2_O07_P04_R180_M1000.png	24.0340076224	0.0000000000	83.7813452248	0.6756269045	0.6756269045	1.0000000000	1.0000000000	87.1743880765	0.0102750000	0.0102722222	0.0075777778	0.0075777778	0.0279500000	0.0279333333	0.0265888889	0.0267277778	0.0072355507	0.0072354924	0.0519716894	0.0519717717	0.0078777778	0.0078777778	0.0884066746	0.0884066746	0.0136111111	0.1158701258	0.0414404441	0.1249857312	0.0465027778	0.0465472222	0.0108583333	0.0109416667	0.0131666667	0.0131750000	0.0384416667	0.0371416667
STIM_E045_C000_S00110_OC2_O07_P08_R270_M1000.png	19.4267912773	0.0000000000	87.9205252075	0.7584105041	0.7584105041	1.0000000000	1.0000000000	89.5322195968	0.0119805556	0.0120805556	0.0109777778	0.0114305556	0.0290555556	0.0290277778	0.0517583333	0.0518361111	0.0086742669	0.0086745431	0.0586714583	0.0586709534	0.0104222222	0.0104222222	0.1015560346	0.1015560346	0.0139277778	0.1171914371	0.0500951012	0.1329392026	0.0589083333	0.0592805556	0.0130250000	0.0129777778	0.0149083333	0.0149944444	0.0431055556	0.0429222222
STIM_E045_C000_S00110_OC2_O08_P06_R000_M1000.png	19.7765363128	0.0000000000	85.1436888393	0.7028737768	0.7028737768	1.0000000000	1.0000000000	88.9566698311	0.0109777778	0.0109083333	0.0073972222	0.0073111111	0.0285166667	0.0285055556	0.0447555556	0.0447722222	0.0081127826	0.0081126772	0.0560094602	0.0560095713	0.0091666667	0.0091666667	0.0953030121	0.0953030121	0.0139555556	0.1173065908	0.0469081680	0.1306391840	0.0534250000	0.0535861111	0.0117861111	0.0118944444	0.0141888889	0.0142833333	0.0418916667	0.0411638889
STIM_E045_C000_S00110_OC2_O09_P06_R270_M1000.png	22.7759103641	0.0000000000	85.1725628639	0.7034512573	0.7034512573	1.0000000000	1.0000000000	89.8650259399	0.0114694444	0.0115555556	0.0089500000	0.0092138889	0.0292666667	0.0292555556	0.0574305556	0.0572861111	0.0089357728	0.0089358387	0.0605049079	0.0605047713	0.0104888889	0.0104888889	0.1018768910	0.1018768910	0.0139444444	0.1172605437	0.0510056889	0.1338715856	0.0538722222	0.0539361111	0.0124916667	0.0125055556	0.0144305556	0.0147222222	0.0430500000	0.0429722222
STIM_E045_C000_S00110_OC2_O10_P08_R000_M0000.png	24.5220360025	0.0000000000	79.9639910814	0.5992798216	0.5992798216	1.0000000000	1.0000000000	86.9588824089	0.0111277778	0.0112027778	0.0089277778	0.0093250000	0.0283166667	0.0283222222	0.0325555556	0.0324305556	0.0079169181	0.0079169584	0.0547604352	0.0547600847	0.0091388889	0.0091388889	0.0951598379	0.0951598379	0.0139333333	0.1172144774	0.0459712985	0.1296094518	0.0550750000	0.0551416667	0.0122250000	0.0121638889	0.0139222222	0.0140111111	0.0424944444	0.0428583333
STIM_E045_C000_S00110_OC3_O01_P04_R270_M0000.png	42.4074074074	0.0000000000	93.1973244147	0.8639464883	0.8639464883	1.0000000000	1.0000000000	70.7915417788	0.0079361111	0.0079111111	0.0046194444	0.0046250000	0.0252888889	0.0252888889	0.0171944444	0.0170277778	0.0040347579	0.0040347579	0.0387254198	0.0387254198	0.0040000000	0.0040000000	0.0631190230	0.0631190230	0.0106388889	0.1025949910	0.0227083402	0.0957319078	0.0287722222	0.0288388889	0.0080388889	0.0080388889	0.0105333333	0.0105638889	0.0164750000	0.0164555556
STIM_E045_C000_S00110_OC3_O02_P04_R180_M0000.png	19.3585657371	0.0000000000	94.0737272389	0.8814745448	0.8814745448	1.0000000000	1.0000000000	82.6835051439	0.0106472222	0.0105972222	0.0081750000	0.0081083333	0.0279611111	0.0279722222	0.0343194444	0.0343000000	0.0071176948	0.0071177889	0.0532784718	0.0532784970	0.0079333333	0.0079333333	0.0887153731	0.0887153731	0.0129722222	0.1131546695	0.0410635594	0.1233812710	0.0400805556	0.0403277778	0.0111250000	0.0110333333	0.0129833333	0.0129694444	0.0315416667	0.0315500000
STIM_E045_C000_S00110_OC3_O03_P10_R180_M1000.png	35.7262569832	0.0000000000	89.0076799207	0.7801535984	0.7801535984	1.0000000000	1.0000000000	76.1566889785	0.0104166667	0.0103888889	0.0093861111	0.0093861111	0.0271666667	0.0271611111	0.0316777778	0.0316527778	0.0068035534	0.0068068324	0.0510454958	0.0510463093	0.0078333333	0.0078333333	0.0881589123	0.0881589123	0.0125944444	0.1115161825	0.0388482739	0.1195966752	0.0540944444	0.0544611111	0.0111777778	0.0112000000	0.0133527778	0.0133861111	0.0358416667	0.0360916667
STIM_E045_C000_S00110_OC3_O04_P03_R090_M1000.png	21.8352059925	0.0000000000	82.6227548619	0.6524550972	0.6524550972	1.0000000000	1.0000000000	88.9300266474	0.0116027778	0.0115888889	0.0096666667	0.0102138889	0.0290333333	0.0290222222	0.0540527778	0.0535750000	0.0089165518	0.0089160574	0.0621061202	0.0621054691	0.0105444444	0.0105444444	0.1021434683	0.1021434683	0.0133000000	0.1145563025	0.0504580180	0.1322053023	0.0539361111	0.0538555556	0.0125805556	0.0125305556	0.0147555556	0.0146722222	0.0360555556	0.0364944444
STIM_E045_C000_S00110_OC3_O04_P06_R000_M1000.png	13.4497206704	0.0000000000	89.1639910814	0.7832798216	0.7832798216	1.0000000000	1.0000000000	87.4544700376	0.0112333333	0.0110277778	0.0090361111	0.0087916667	0.0284500000	0.0284500000	0.0390805556	0.0388888889	0.0081412383	0.0081413743	0.0561574087	0.0561575723	0.0091888889	0.0091888889	0.0954173910	0.0954173910	0.0139444444	0.1172605437	0.0470089695	0.1307512704	0.0526666667	0.0529361111	0.0118611111	0.0117861111	0.0138361111	0.0137805556	0.0415694444	0.0411250000
STIM_E045_C000_S00110_OC3_O05_P01_R090_M1000.png	28.2638272700	0.0000000000	88.2460052025	0.7649201041	0.7649201041	1.0000000000	1.0000000000	86.3688389292	0.0118222222	0.0117555556	0.0097638889	0.0099388889	0.0287333333	0.0287277778	0.0584166667	0.0583916667	0.0085208874	0.0085204775	0.0597744512	0.0597742105	0.0104444444	0.0104444444	0.1016631041	0.1016631041	0.0129555556	0.1130829105	0.0487419709	0.1296144840	0.0582777778	0.0581333333	0.0125972222	0.0125222222	0.0150750000	0.0149500000	0.0410722222	0.0411166667
STIM_E045_C000_S00110_OC3_O05_P03_R180_M0000.png	27.7239353891	0.0000000000	85.2642635947	0.7052852719	0.7052852719	1.0000000000	1.0000000000	87.1867985605	0.0104722222	0.0104888889	0.0093861111	0.0093861111	0.0279444444	0.0279444444	0.0293000000	0.0292250000	0.0072372017	0.0072376239	0.0537023313	0.0537022567	0.0079277778	0.0079277778	0.0886845531	0.0886845531	0.0129555556	0.1130829105	0.0407798010	0.1228088162	0.0458083333	0.0459416667	0.0112833333	0.0112444444	0.0134083333	0.0133416667	0.0353916667	0.0344277778
STIM_E045_C000_S00110_OC3_O06_P05_R090_M1000.png	20.8429118774	0.0000000000	87.9127585780	0.7582551716	0.7582551716	1.0000000000	1.0000000000	80.5723500862	0.0112250000	0.0111916667	0.0124250000	0.0126055556	0.0279111111	0.0278944444	0.0397583333	0.0397500000	0.0077242932	0.0077243012	0.0558735822	0.0558734298	0.0091333333	0.0091333333	0.0951311762	0.0951311762	0.0129388889	0.1130111035	0.0442559909	0.1256232961	0.0524944444	0.0525638889	0.0122888889	0.0121222222	0.0140138889	0.0141027778	0.0403111111	0.0407138889
STIM_E045_C000_S00110_OC3_O06_P06_R270_M0000.png	21.5154061625	0.0000000000	84.3845162889	0.6876903258	0.6876903258	1.0000000000	1.0000000000	88.0439610512	0.0119861111	0.0118777778	0.0094333333	0.0088388889	0.0292000000	0.0291944444	0.0461194444	0.0462611111	0.0090048757	0.0090046723	0.0606233816	0.0606235642	0.0104888889	0.0104888889	0.1018768910	0.1018768910	0.0139500000	0.1172835696	0.0513301722	0.1341285368	0.0612305556	0.0613333333	0.0125416667	0.0124722222	0.0146722222	0.0146055556	0.0444472222	0.0440194444
STIM_E045_C000_S00110_OC3_O08_P08_R180_M0000.png	7.0567673378	0.0000000000	91.7500681283	0.8350013626	0.8350013626	1.0000000000	1.0000000000	86.7332642452	0.0110833333	0.0109583333	0.0100222222	0.0102777778	0.0284944444	0.0285388889	0.0464805556	0.0462583333	0.0078939745	0.0078938744	0.0561563316	0.0561562428	0.0091555556	0.0091555556	0.0952457692	0.0952457692	0.0133000000	0.1145563025	0.0456434130	0.1280479433	0.0505638889	0.0504583333	0.0119944444	0.0119361111	0.0138138889	0.0139722222	0.0419361111	0.0418527778
STIM_E045_C000_S10000_OC2_O01_P01_R180_M1000.png	31.6266738436	39.7048923929	76.6428121396	1.0000000000	0.5954458070	0.7351333393	0.7351333393	72.1352987773	0.0091027778	0.0105333333	0.0088944444	0.0079944444	0.0250777778	0.0280777778	0.0330250000	0.0331416667	0.0060299320	0.0060297676	0.0483525448	0.0483528648	0.0068888889	0.0068888889	0.0827130649	0.0827130649	0.0119555556	0.1086860297	0.0347799334	0.1141785319	0.0407555556	0.0447555556	0.0102250000	0.0112027778	0.0121555556	0.0128750000	0.0300777778	0.0335722222
STIM_E045_C000_S10000_OC2_O02_P03_R000_M0000.png	40.9784160843	13.4983336540	80.4461485228	1.0000000000	0.7304773938	0.7436842736	0.7436842736	69.7318395227	0.0088944444	0.0103750000	0.0075583333	0.0065555556	0.0253722222	0.0269333333	0.0284000000	0.0289777778	0.0060019804	0.0060016270	0.0481227280	0.0481224507	0.0065833333	0.0065833333	0.0808703359	0.0808703359	0.0119666667	0.1087359113	0.0341707219	0.1136787492	0.0422972222	0.0454416667	0.0092194444	0.0108833333	0.0115722222	0.0132111111	0.0286583333	0.0316500000
STIM_E045_C000_S10000_OC2_O02_P08_R270_M0000.png	39.9540848091	23.5003538627	81.9020735604	0.7595503530	1.0000000000	0.7582662947	0.7582662947	74.4876389706	0.0114777778	0.0110861111	0.0096500000	0.0108194444	0.0274500000	0.0272277778	0.0443944444	0.0440694444	0.0073355717	0.0073354719	0.0540113348	0.0540112992	0.0088222222	0.0088222222	0.0935115763	0.0935115763	0.0126277778	0.1116617734	0.0427734648	0.1239320698	0.0533972222	0.0523361111	0.0116472222	0.0115555556	0.0143472222	0.0139472222	0.0378638889	0.0373833333
STIM_E045_C000_S10000_OC2_O03_P01_R000_M0000.png	34.6210841296	33.0920661953	77.7065652241	1.0000000000	0.6100713489	0.7490956300	0.7490956300	75.9518457026	0.0106166667	0.0111916667	0.0093694444	0.0117444444	0.0261555556	0.0286944444	0.0388083333	0.0389027778	0.0070647152	0.0070644203	0.0522301072	0.0522300557	0.0084666667	0.0084666667	0.0916242628	0.0916242628	0.0126111111	0.1115890029	0.0409272612	0.1218360135	0.0536888889	0.0549833333	0.0112333333	0.0121583333	0.0136444444	0.0140805556	0.0385611111	0.0409222222
STIM_E045_C000_S10000_OC2_O03_P07_R000_M1000.png	25.7184756536	18.5384637746	82.5783010444	1.0000000000	0.7390836120	0.7820242149	0.7820242149	80.3072572117	0.0112166667	0.0093694444	0.0099638889	0.0100027778	0.0272111111	0.0275666667	0.0392861111	0.0387472222	0.0065122324	0.0065128082	0.0509976879	0.0509979060	0.0078333333	0.0078333333	0.0881589123	0.0881589123	0.0119555556	0.1086860297	0.0376923542	0.1172392962	0.0487361111	0.0453555556	0.0120055556	0.0102000000	0.0143583333	0.0122333333	0.0334805556	0.0295861111
STIM_E045_C000_S10000_OC2_O03_P09_R090_M1000.png	15.8630493849	14.1416415850	85.2311108129	0.8286693918	1.0000000000	0.7902875204	0.7902875204	77.9181716184	0.0111111111	0.0104805556	0.0104333333	0.0099972222	0.0285388889	0.0268500000	0.0369777778	0.0368944444	0.0073808587	0.0073817658	0.0542575656	0.0542580706	0.0085222222	0.0085222222	0.0919218006	0.0919218006	0.0129666667	0.1131307552	0.0429981641	0.1251137199	0.0454611111	0.0442277778	0.0120027778	0.0112083333	0.0140444444	0.0133944444	0.0383444444	0.0353416667
STIM_E045_C000_S10000_OC2_O04_P07_R270_M1000.png	22.9152229350	12.5099643861	78.3573171444	0.6320123870	1.0000000000	0.7511401494	0.7511401494	78.2497238194	0.0113166667	0.0101750000	0.0096194444	0.0098000000	0.0283277778	0.0269277778	0.0409555556	0.0403416667	0.0071945764	0.0071948509	0.0529717153	0.0529719523	0.0084888889	0.0084888889	0.0917433978	0.0917433978	0.0129500000	0.1130589802	0.0421531326	0.1241766569	0.0492861111	0.0461555556	0.0120722222	0.0108444444	0.0140055556	0.0133416667	0.0385222222	0.0364111111
STIM_E045_C000_S10000_OC2_O06_P03_R090_M0000.png	14.3802514860	3.0502440814	83.5771805449	0.7341303109	1.0000000000	0.8044784554	0.8044784554	75.1151998008	0.0108861111	0.0103638889	0.0112611111	0.0099750000	0.0282000000	0.0263555556	0.0344555556	0.0342388889	0.0073157044	0.0073168832	0.0537468276	0.0537484621	0.0085277778	0.0085277778	0.0919514996	0.0919514996	0.0129555556	0.1130829105	0.0422978496	0.1243193586	0.0500611111	0.0481416667	0.0119444444	0.0113833333	0.0139638889	0.0135972222	0.0382083333	0.0367416667
STIM_E045_C000_S10000_OC2_O08_P05_R000_M1000.png	34.1053675869	27.2386029587	77.8675361244	1.0000000000	0.7196831413	0.6975091518	0.6975091518	78.7813983714	0.0094694444	0.0110277778	0.0087944444	0.0064777778	0.0267388889	0.0282500000	0.0311194444	0.0314166667	0.0069645771	0.0069637459	0.0508890471	0.0508882420	0.0078500000	0.0078500000	0.0882519073	0.0882519073	0.0132722222	0.1144382223	0.0403283757	0.1229402523	0.0450083333	0.0488305556	0.0100916667	0.0117444444	0.0126472222	0.0139555556	0.0331166667	0.0380722222
STIM_E045_C000_S10000_OC2_O09_P02_R270_M1000.png	41.0725211833	16.1591394370	76.6821530516	0.5874197944	1.0000000000	0.7399331638	0.7399331638	81.3074927315	0.0103138889	0.0107444444	0.0087083333	0.0087000000	0.0279277778	0.0274944444	0.0357861111	0.0350444444	0.0069734258	0.0069741724	0.0510250281	0.0510252473	0.0081333333	0.0081333333	0.0898176187	0.0898176187	0.0132777778	0.1144618486	0.0411123938	0.1239760683	0.0450750000	0.0451833333	0.0111916667	0.0114166667	0.0129777778	0.0136722222	0.0349638889	0.0344333333
STIM_E045_C000_S10000_OC3_O02_P01_R000_M0000.png	22.3451233394	13.3493865240	79.0979860342	1.0000000000	0.7722633470	0.6958280472	0.6958280472	71.4407850487	0.0103555556	0.0102638889	0.0078055556	0.0074138889	0.0264444444	0.0272333333	0.0303444444	0.0302916667	0.0071914101	0.0071911348	0.0523261777	0.0523265908	0.0079055556	0.0079055556	0.0885611627	0.0885611627	0.0132833333	0.1144854698	0.0411913028	0.1239206917	0.0468194444	0.0479388889	0.0108361111	0.0109250000	0.0135166667	0.0133666667	0.0360361111	0.0382444444
STIM_E045_C000_S10000_OC3_O02_P04_R000_M1000.png	26.5263889357	12.0636571841	79.5491459218	1.0000000000	0.8194896569	0.6812380900	0.6812380900	71.5388579033	0.0111361111	0.0096555556	0.0101000000	0.0090694444	0.0269000000	0.0268222222	0.0342444444	0.0337527778	0.0067097913	0.0067096083	0.0507742179	0.0507743965	0.0078444444	0.0078444444	0.0882209202	0.0882209202	0.0126111111	0.1115890029	0.0390357334	0.1201943826	0.0487222222	0.0454916667	0.0116361111	0.0106388889	0.0141111111	0.0125416667	0.0361694444	0.0339777778
STIM_E045_C000_S10000_OC3_O02_P05_R270_M1000.png	25.6917063657	20.3965544303	79.2449782010	0.7705185185	1.0000000000	0.6996403048	0.6996403048	74.5356492550	0.0114555556	0.0102333333	0.0109694444	0.0104027778	0.0273388889	0.0269500000	0.0416555556	0.0416055556	0.0070465989	0.0070439325	0.0531484980	0.0531474487	0.0084777778	0.0084777778	0.0916838503	0.0916838503	0.0122833333	0.1101475681	0.0406257261	0.1206937016	0.0520444444	0.0481861111	0.0120138889	0.0112250000	0.0142194444	0.0131277778	0.0373750000	0.0339527778
STIM_E045_C000_S10000_OC3_O03_P05_R180_M1000.png	31.9869547299	25.3654556832	78.1144877483	1.0000000000	0.6816885916	0.7214454592	0.7214454592	80.8604194247	0.0119972222	0.0095138889	0.0089305556	0.0097277778	0.0279555556	0.0278500000	0.0390027778	0.0383583333	0.0073103314	0.0073099079	0.0536619951	0.0536618533	0.0085277778	0.0085277778	0.0919514996	0.0919514996	0.0129722222	0.1131546695	0.0428379465	0.1250643912	0.0485611111	0.0426472222	0.0123250000	0.0105888889	0.0146888889	0.0124333333	0.0373805556	0.0319333333
STIM_E045_C000_S10000_OC3_O05_P01_R090_M1000.png	6.9344862834	9.1870690014	86.8843570048	0.7888504893	1.0000000000	0.8432618955	0.8432618955	78.2876979095	0.0102500000	0.0105722222	0.0088305556	0.0071888889	0.0276611111	0.0273833333	0.0302222222	0.0305166667	0.0074439260	0.0074450998	0.0540378478	0.0540385628	0.0082277778	0.0082277778	0.0903332946	0.0903332946	0.0133000000	0.1145563025	0.0428124087	0.1257171557	0.0450833333	0.0459611111	0.0111416667	0.0113833333	0.0131611111	0.0135111111	0.0378666667	0.0367722222
STIM_E045_C000_S10000_OC3_O06_P03_R270_M1000.png	17.6310728992	2.8735251112	78.3044289922	0.6646344605	1.0000000000	0.7337713496	0.7337713496	80.7668702024	0.0110000000	0.0103222222	0.0108750000	0.0094555556	0.0284055556	0.0268833333	0.0358500000	0.0357083333	0.0073887992	0.0073896611	0.0543572165	0.0543583890	0.0085166667	0.0085166667	0.0918920917	0.0918920917	0.0129666667	0.1131307552	0.0427809236	0.1247881624	0.0472833333	0.0466388889	0.0120638889	0.0111833333	0.0138944444	0.0134694444	0.0365444444	0.0358694444
STIM_E045_C000_S10000_OC3_O06_P07_R000_M1000.png	29.5908333190	22.1357223465	78.2643391132	1.0000000000	0.7703443577	0.6801146034	0.6801146034	79.6171234881	0.0110027778	0.0106388889	0.0103972222	0.0090861111	0.0275055556	0.0276722222	0.0339500000	0.0341027778	0.0071083132	0.0071078014	0.0533323924	0.0533320252	0.0081888889	0.0081888889	0.0901213268	0.0901213268	0.0126333333	0.1116860191	0.0408250245	0.1219887527	0.0470000000	0.0457916667	0.0118277778	0.0112666667	0.0141694444	0.0132750000	0.0359555556	0.0344416667
STIM_E045_C000_S10000_OC3_O08_P03_R090_M1000.png	34.7437358518	23.8686741430	82.5370979671	0.7588381023	1.0000000000	0.7713229082	0.7713229082	78.4260742013	0.0109333333	0.0096777778	0.0077138889	0.0076138889	0.0280500000	0.0265166667	0.0305000000	0.0301277778	0.0071879486	0.0071885766	0.0525387381	0.0525391901	0.0078888889	0.0078888889	0.0884685032	0.0884685032	0.0133000000	0.1145563025	0.0413318035	0.1241686815	0.0455861111	0.0431666667	0.0115027778	0.0101500000	0.0140888889	0.0124138889	0.0378166667	0.0320361111
STIM_E045_C000_S10000_OC3_O08_P05_R180_M0000.png	19.3611288088	12.6514181476	76.1997424258	1.0000000000	0.7371871671	0.6554012650	0.6554012650	75.6646391787	0.0111111111	0.0104416667	0.0107361111	0.0114500000	0.0276166667	0.0272666667	0.0391444444	0.0389222222	0.0073343536	0.0073329816	0.0537409194	0.0537404482	0.0084888889	0.0084888889	0.0917433978	0.0917433978	0.0129555556	0.1130829105	0.0421837483	0.1238502129	0.0488861111	0.0476861111	0.0120388889	0.0113611111	0.0141138889	0.0132361111	0.0392583333	0.0373333333
STIM_E045_C000_S11000_OC2_O02_P01_R000_M1000.png	17.4906890130	0.0000000000	85.3959971243	1.0000000000	1.0000000000	0.7079199425	0.7079199425	68.8701600987	0.0101666667	0.0104166667	0.0102722222	0.0085972222	0.0272333333	0.0259888889	0.0338777778	0.0338472222	0.0067906290	0.0067906290	0.0510742936	0.0510742936	0.0078666667	0.0078666667	0.0883448012	0.0883448012	0.0126111111	0.1115890029	0.0391911699	0.1206436929	0.0553055556	0.0521277778	0.0110194444	0.0110916667	0.0131750000	0.0133000000	0.0368916667	0.0360472222
STIM_E045_C000_S11000_OC2_O03_P04_R180_M1000.png	29.2502787068	0.0000000000	91.6859193313	1.0000000000	1.0000000000	0.8337183866	0.8337183866	68.7912238415	0.0125055556	0.0085444444	0.0080861111	0.0084416667	0.0268555556	0.0264611111	0.0291138889	0.0282277778	0.0070918783	0.0070918783	0.0518250887	0.0518250887	0.0079055556	0.0079055556	0.0885611627	0.0885611627	0.0133000000	0.1145563025	0.0415553039	0.1249295130	0.0470583333	0.0409166667	0.0124305556	0.0092666667	0.0151611111	0.0114333333	0.0335638889	0.0256222222
STIM_E045_C000_S11000_OC2_O04_P02_R000_M0000.png	16.2476722533	0.0000000000	93.5892778097	1.0000000000	1.0000000000	0.8717855562	0.8717855562	71.3198947082	0.0115111111	0.0087527778	0.0102638889	0.0081222222	0.0284666667	0.0250388889	0.0340638889	0.0334222222	0.0068597104	0.0068597104	0.0519890806	0.0519890806	0.0078555556	0.0078555556	0.0882828831	0.0882828831	0.0126333333	0.1116860191	0.0397983328	0.1213467336	0.0515555556	0.0436861111	0.0124416667	0.0094888889	0.0147083333	0.0118305556	0.0365444444	0.0300527778
STIM_E045_C000_S11000_OC2_O05_P04_R000_M1000.png	32.1780936455	0.0000000000	88.8272173162	1.0000000000	1.0000000000	0.7765443463	0.7765443463	76.6569100708	0.0101222222	0.0104500000	0.0079222222	0.0078166667	0.0271444444	0.0271888889	0.0277138889	0.0282500000	0.0069722419	0.0069722419	0.0515570090	0.0515570090	0.0079222222	0.0079222222	0.0886537221	0.0886537221	0.0132888889	0.1145090859	0.0411021849	0.1245886106	0.0401777778	0.0407000000	0.0110500000	0.0108000000	0.0133833333	0.0132750000	0.0319777778	0.0312250000
STIM_E045_C000_S11000_OC2_O07_P02_R090_M0000.png	16.8896321070	0.0000000000	88.9542112881	1.0000000000	1.0000000000	0.7790842258	0.7790842258	70.5655297592	0.0091611111	0.0114611111	0.0079694444	0.0080694444	0.0247444444	0.0291777778	0.0302500000	0.0309361111	0.0069747240	0.0069747240	0.0511590202	0.0511590202	0.0078444444	0.0078444444	0.0882209202	0.0882209202	0.0132888889	0.1145090859	0.0409290593	0.1238487713	0.0402805556	0.0470055556	0.0093972222	0.0120611111	0.0119944444	0.0146583333	0.0282611111	0.0349111111
STIM_E045_C000_S11000_OC2_O07_P09_R090_M1000.png	32.0471841705	0.0000000000	91.9894419784	1.0000000000	1.0000000000	0.8397888396	0.8397888396	76.7985784825	0.0104638889	0.0104388889	0.0103500000	0.0102583333	0.0265333333	0.0280722222	0.0405027778	0.0406555556	0.0067903119	0.0067903119	0.0517309239	0.0517309239	0.0078888889	0.0078888889	0.0884685032	0.0884685032	0.0126222222	0.1116375221	0.0391436474	0.1202791799	0.0443638889	0.0444805556	0.0112916667	0.0111111111	0.0135277778	0.0131750000	0.0334583333	0.0340555556
STIM_E045_C000_S11000_OC2_O09_P02_R090_M0000.png	39.4127516779	0.0000000000	93.7820519106	1.0000000000	1.0000000000	0.8756410382	0.8756410382	75.8509321676	0.0114555556	0.0106916667	0.0119916667	0.0104888889	0.0281722222	0.0268777778	0.0442972222	0.0440638889	0.0068323574	0.0068323574	0.0513842858	0.0513842858	0.0084222222	0.0084222222	0.0913855108	0.0913855108	0.0126000000	0.1115404615	0.0400709561	0.1211140271	0.0541055556	0.0510944444	0.0118722222	0.0115944444	0.0139611111	0.0135000000	0.0369194444	0.0349361111
STIM_E045_C000_S11000_OC3_O01_P08_R180_M0000.png	41.1173184358	0.0000000000	93.3384384768	1.0000000000	1.0000000000	0.8667687695	0.8667687695	68.0124887968	0.0087027778	0.0090166667	0.0092416667	0.0086027778	0.0259555556	0.0250000000	0.0267750000	0.0267500000	0.0044106585	0.0044106585	0.0417949108	0.0417949108	0.0052222222	0.0052222222	0.0720761059	0.0720761059	0.0099777778	0.0993893816	0.0248693893	0.0961713718	0.0431166667	0.0412361111	0.0096722222	0.0098111111	0.0114083333	0.0118805556	0.0258138889	0.0265138889
STIM_E045_C000_S11000_OC3_O02_P01_R180_M1000.png	16.2011173184	0.0000000000	85.6287139237	1.0000000000	1.0000000000	0.7125742785	0.7125742785	74.0175836396	0.0099972222	0.0101138889	0.0092916667	0.0082305556	0.0268000000	0.0268777778	0.0383833333	0.0382472222	0.0068566522	0.0068566522	0.0518004535	0.0518004535	0.0078666667	0.0078666667	0.0883448012	0.0883448012	0.0126333333	0.1116860191	0.0397974149	0.1211150688	0.0447111111	0.0464777778	0.0111750000	0.0106500000	0.0134194444	0.0131277778	0.0322194444	0.0341027778
STIM_E045_C000_S11000_OC3_O02_P10_R090_M1000.png	18.0685618729	0.0000000000	85.0731836737	1.0000000000	1.0000000000	0.7014636735	0.7014636735	74.1837588425	0.0086888889	0.0121194444	0.0087083333	0.0083277778	0.0263388889	0.0275611111	0.0329388889	0.0338666667	0.0073385696	0.0073385696	0.0538641828	0.0538641828	0.0079444444	0.0079444444	0.0887769798	0.0887769798	0.0132777778	0.1144618486	0.0419238762	0.1250231701	0.0379861111	0.0441055556	0.0096722222	0.0128472222	0.0114888889	0.0153166667	0.0273527778	0.0349027778
STIM_E045_C000_S11000_OC3_O03_P04_R180_M1000.png	23.2153941651	0.0000000000	85.3340744437	1.0000000000	1.0000000000	0.7066814889	0.7066814889	74.8752549414	0.0119388889	0.0087333333	0.0092083333	0.0105138889	0.0275055556	0.0262611111	0.0320944444	0.0313166667	0.0070282812	0.0070282812	0.0529936796	0.0529936796	0.0078888889	0.0078888889	0.0884685032	0.0884685032	0.0126333333	0.1116860191	0.0402846061	0.1217565879	0.0472333333	0.0407722222	0.0126000000	0.0097694444	0.0152083333	0.0115305556	0.0378555556	0.0298027778
STIM_E045_C000_S11000_OC3_O04_P02_R090_M1000.png	6.8826644370	0.0000000000	91.7347451969	1.0000000000	1.0000000000	0.8346949039	0.8346949039	68.7912238415	0.0105750000	0.0100888889	0.0085777778	0.0084388889	0.0260777778	0.0271944444	0.0360666667	0.0361083333	0.0071975159	0.0071975159	0.0526060461	0.0526060461	0.0079111111	0.0079111111	0.0885920269	0.0885920269	0.0133000000	0.1145563025	0.0415529515	0.1245608181	0.0441611111	0.0456027778	0.0109527778	0.0111611111	0.0136138889	0.0132944444	0.0353361111	0.0327222222
STIM_E045_C000_S11000_OC3_O04_P07_R090_M0000.png	17.0794537554	0.0000000000	85.5656229732	1.0000000000	1.0000000000	0.7113124595	0.7113124595	74.0175836396	0.0095638889	0.0109333333	0.0093138889	0.0097083333	0.0263777778	0.0273388889	0.0339138889	0.0342527778	0.0068409825	0.0068409825	0.0518317177	0.0518317177	0.0078555556	0.0078555556	0.0882828831	0.0882828831	0.0126222222	0.1116375221	0.0397054307	0.1209627011	0.0425138889	0.0462111111	0.0105222222	0.0119805556	0.0124250000	0.0140694444	0.0323694444	0.0370666667
STIM_E045_C000_S11000_OC3_O09_P08_R270_M1000.png	38.2019015660	0.0000000000	93.9647745744	1.0000000000	1.0000000000	0.8792954915	0.8792954915	81.2615629236	0.0112333333	0.0103472222	0.0104777778	0.0120500000	0.0282222222	0.0276666667	0.0470111111	0.0468027778	0.0070999669	0.0070999669	0.0530502957	0.0530502957	0.0084555556	0.0084555556	0.0915646352	0.0915646352	0.0126111111	0.1115890029	0.0408660272	0.1214722008	0.0488833333	0.0450638889	0.0119194444	0.0113500000	0.0138694444	0.0133166667	0.0386750000	0.0355888889
STIM_E045_C000_S11000_OC3_O09_P10_R270_M1000.png	35.8783364370	0.0000000000	98.0285248526	1.0000000000	1.0000000000	0.9605704971	0.9605704971	74.0175836396	0.0105472222	0.0104388889	0.0097111111	0.0099916667	0.0269722222	0.0269777778	0.0363166667	0.0363250000	0.0066911350	0.0066911350	0.0505808806	0.0505808806	0.0078000000	0.0078000000	0.0879726179	0.0879726179	0.0126111111	0.1115890029	0.0387570000	0.1194994063	0.0431305556	0.0452416667	0.0110861111	0.0110361111	0.0131611111	0.0133277778	0.0355944444	0.0364250000
STIM_E045_C000_S11111_OC2_O01_P03_R090_M0000.png	45.1148355059	0.0000000000	100.0000000000	1.0000000000	1.0000000000	1.0000000000	1.0000000000	70.7044045719	0.0088111111	0.0088111111	0.0101916667	0.0101916667	0.0257277778	0.0257277778	0.0288361111	0.0288361111	0.0043058074	0.0043058074	0.0412776721	0.0412776721	0.0052000000	0.0052000000	0.0719233924	0.0719233924	0.0099666667	0.0993345843	0.0245736701	0.0956094233	0.0384194444	0.0384194444	0.0098027778	0.0098027778	0.0115277778	0.0115277778	0.0258555556	0.0258555556
STIM_E045_C000_S11111_OC2_O01_P06_R270_M1000.png	32.0680044593	0.0000000000	100.0000000000	1.0000000000	1.0000000000	1.0000000000	1.0000000000	74.8319595405	0.0096305556	0.0096305556	0.0084305556	0.0084305556	0.0266222222	0.0266222222	0.0306222222	0.0306222222	0.0061494563	0.0061494563	0.0490976388	0.0490976388	0.0066222222	0.0066222222	0.0811072541	0.0811072541	0.0119777778	0.1087857688	0.0345404445	0.1140525825	0.0416833333	0.0416833333	0.0103916667	0.0103916667	0.0124583333	0.0124583333	0.0330416667	0.0330416667
STIM_E045_C000_S11111_OC2_O02_P01_R270_M1000.png	37.6008690255	0.0000000000	100.0000000000	1.0000000000	1.0000000000	1.0000000000	1.0000000000	73.2662546360	0.0100638889	0.0100638889	0.0084083333	0.0084083333	0.0269888889	0.0269888889	0.0292138889	0.0292138889	0.0067972740	0.0067972740	0.0515073669	0.0515073669	0.0079555556	0.0079555556	0.0888385424	0.0888385424	0.0126333333	0.1116860191	0.0396455118	0.1213127868	0.0480166667	0.0480166667	0.0106972222	0.0106972222	0.0130027778	0.0130027778	0.0360916667	0.0360916667
STIM_E045_C000_S11111_OC2_O02_P08_R090_M0000.png	38.0559796438	0.0000000000	100.0000000000	1.0000000000	1.0000000000	1.0000000000	1.0000000000	75.0350565960	0.0105583333	0.0105583333	0.0120916667	0.0120916667	0.0270777778	0.0270777778	0.0367083333	0.0367083333	0.0061510886	0.0061510886	0.0503400676	0.0503400676	0.0078666667	0.0078666667	0.0883448012	0.0883448012	0.0112888889	0.1056479100	0.0359446562	0.1137456410	0.0443027778	0.0443027778	0.0113861111	0.0113861111	0.0134166667	0.0134166667	0.0307500000	0.0307500000
STIM_E045_C000_S11111_OC2_O04_P02_R180_M0000.png	27.9390380313	0.0000000000	100.0000000000	1.0000000000	1.0000000000	1.0000000000	1.0000000000	74.7470123330	0.0102138889	0.0102138889	0.0105722222	0.0105722222	0.0269111111	0.0269111111	0.0316138889	0.0316138889	0.0066658733	0.0066658733	0.0520766036	0.0520766036	0.0079111111	0.0079111111	0.0885920269	0.0885920269	0.0119777778	0.1087857688	0.0382741644	0.1182417966	0.0420111111	0.0420111111	0.0112166667	0.0112166667	0.0133416667	0.0133416667	0.0330472222	0.0330472222
STIM_E045_C000_S11111_OC2_O04_P03_R000_M1000.png	12.5698324022	0.0000000000	100.0000000000	1.0000000000	1.0000000000	1.0000000000	1.0000000000	70.7044045719	0.0104055556	0.0104055556	0.0103611111	0.0103611111	0.0267722222	0.0267722222	0.0346916667	0.0346916667	0.0068999257	0.0068999257	0.0523453855	0.0523453855	0.0078666667	0.0078666667	0.0883448012	0.0883448012	0.0126333333	0.1116860191	0.0399559376	0.1213453313	0.0435527778	0.0435527778	0.0112250000	0.0112250000	0.0133666667	0.0133666667	0.0342055556	0.0342055556
STIM_E045_C000_S11111_OC2_O04_P09_R000_M0000.png	25.9155803849	0.0000000000	100.0000000000	1.0000000000	1.0000000000	1.0000000000	1.0000000000	70.7044045719	0.0102083333	0.0102083333	0.0102888889	0.0102888889	0.0266777778	0.0266777778	0.0313944444	0.0313944444	0.0068613286	0.0068613286	0.0523427129	0.0523427129	0.0078666667	0.0078666667	0.0883448012	0.0883448012	0.0126111111	0.1115890029	0.0393532572	0.1206666223	0.0440277778	0.0440277778	0.0112250000	0.0112250000	0.0133777778	0.0133777778	0.0350111111	0.0350111111
STIM_E045_C000_S11111_OC2_O09_P08_R180_M1000.png	39.9751707014	0.0000000000	100.0000000000	1.0000000000	1.0000000000	1.0000000000	1.0000000000	71.9353848445	0.0105138889	0.0105138889	0.0095305556	0.0095305556	0.0268722222	0.0268722222	0.0373444444	0.0373444444	0.0063526039	0.0063526039	0.0484825747	0.0484825747	0.0077777778	0.0077777778	0.0878481951	0.0878481951	0.0126111111	0.1115890029	0.0378154220	0.1190889403	0.0469805556	0.0469805556	0.0110000000	0.0110000000	0.0132944444	0.0132944444	0.0345361111	0.0345361111
STIM_E045_C000_S11111_OC3_O01_P07_R090_M1000.png	40.9559643255	0.0000000000	100.0000000000	1.0000000000	1.0000000000	1.0000000000	1.0000000000	70.9910691347	0.0088333333	0.0088333333	0.0086055556	0.0086055556	0.0258277778	0.0258277778	0.0235361111	0.0235361111	0.0046672789	0.0046672789	0.0428235111	0.0428235111	0.0052444444	0.0052444444	0.0722284898	0.0722284898	0.0106111111	0.1024624058	0.0261816275	0.0998836381	0.0383527778	0.0383527778	0.0093944444	0.0093944444	0.0115472222	0.0115472222	0.0235166667	0.0235166667
STIM_E045_C000_S11111_OC3_O01_P10_R090_M1000.png	43.0629877369	0.0000000000	100.0000000000	1.0000000000	1.0000000000	1.0000000000	1.0000000000	70.9910691347	0.0089166667	0.0089166667	0.0083083333	0.0083083333	0.0258166667	0.0258166667	0.0239833333	0.0239833333	0.0045852501	0.0045852501	0.0416196855	0.0416196855	0.0052222222	0.0052222222	0.0720761059	0.0720761059	0.0106111111	0.1024624058	0.0259495359	0.0993813960	0.0399277778	0.0399277778	0.0096388889	0.0096388889	0.0115388889	0.0115388889	0.0280888889	0.0280888889
STIM_E045_C000_S11111_OC3_O02_P06_R000_M0000.png	28.3985102421	0.0000000000	100.0000000000	1.0000000000	1.0000000000	1.0000000000	1.0000000000	76.0997824346	0.0102500000	0.0102500000	0.0083777778	0.0083777778	0.0269333333	0.0269333333	0.0313944444	0.0313944444	0.0071967922	0.0071967922	0.0544895760	0.0544895760	0.0079555556	0.0079555556	0.0888385424	0.0888385424	0.0126555556	0.1117829467	0.0410803753	0.1229739187	0.0392500000	0.0392500000	0.0109166667	0.0109166667	0.0133111111	0.0133111111	0.0297416667	0.0297416667
STIM_E045_C000_S11111_OC3_O02_P08_R180_M0000.png	31.8956743003	0.0000000000	100.0000000000	1.0000000000	1.0000000000	1.0000000000	1.0000000000	77.4505915344	0.0101333333	0.0101333333	0.0097500000	0.0097500000	0.0271388889	0.0271388889	0.0367611111	0.0367611111	0.0065763444	0.0065763444	0.0537403674	0.0537403674	0.0079111111	0.0079111111	0.0885920269	0.0885920269	0.0113222222	0.1058019877	0.0375401592	0.1156631183	0.0376694444	0.0376694444	0.0108444444	0.0108444444	0.0131916667	0.0131916667	0.0288222222	0.0288222222
STIM_E045_C000_S11111_OC3_O02_P09_R000_M0000.png	34.7610180012	0.0000000000	100.0000000000	1.0000000000	1.0000000000	1.0000000000	1.0000000000	76.2125775124	0.0102222222	0.0102222222	0.0079750000	0.0079750000	0.0269444444	0.0269444444	0.0314055556	0.0314055556	0.0070661176	0.0070661176	0.0536069449	0.0536069449	0.0079333333	0.0079333333	0.0887153731	0.0887153731	0.0126333333	0.1116860191	0.0403941130	0.1217868770	0.0398861111	0.0398861111	0.0107083333	0.0107083333	0.0132750000	0.0132750000	0.0338250000	0.0338250000
STIM_E045_C000_S11111_OC3_O04_P03_R090_M1000.png	0.0279642058	0.0000000000	100.0000000000	1.0000000000	1.0000000000	1.0000000000	1.0000000000	77.4016690186	0.0101583333	0.0101583333	0.0101500000	0.0101500000	0.0272000000	0.0272000000	0.0324777778	0.0324777778	0.0070150248	0.0070150248	0.0550810989	0.0550810989	0.0079555556	0.0079555556	0.0888385424	0.0888385424	0.0119888889	0.1088356023	0.0392828311	0.1191178441	0.0354305556	0.0354305556	0.0109444444	0.0109444444	0.0133277778	0.0133277778	0.0316916667	0.0316916667
STIM_E045_C000_S11111_OC3_O04_P09_R270_M1000.png	8.7653288740	0.0000000000	100.0000000000	1.0000000000	1.0000000000	1.0000000000	1.0000000000	74.8319595405	0.0104055556	0.0104055556	0.0083833333	0.0083833333	0.0272388889	0.0272388889	0.0332944444	0.0332944444	0.0074285509	0.0074285509	0.0542456978	0.0542456978	0.0079555556	0.0079555556	0.0888385424	0.0888385424	0.0133222222	0.1146506744	0.0424242556	0.1256840741	0.0416916667	0.0416916667	0.0110833333	0.0110833333	0.0134333333	0.0134333333	0.0355972222	0.0355972222
STIM_E045_C000_S11111_OC3_O05_P05_R180_M0000.png	9.4001236858	0.0000000000	100.0000000000	1.0000000000	1.0000000000	1.0000000000	1.0000000000	73.3492259254	0.0092777778	0.0092777778	0.0062333333	0.0062333333	0.0266000000	0.0266000000	0.0251916667	0.0251916667	0.0062401168	0.0062401168	0.0489786107	0.0489786107	0.0066222222	0.0066222222	0.0811072541	0.0811072541	0.0126555556	0.1117829467	0.0362414504	0.1180218360	0.0319694444	0.0319694444	0.0097194444	0.0097194444	0.0121833333	0.0121833333	0.0280805556	0.0280805556
STIM_E045_C000_S11111_OC3_O09_P04_R090_M1000.png	38.6126629423	0.0000000000	100.0000000000	1.0000000000	1.0000000000	1.0000000000	1.0000000000	71.9353848445	0.0101138889	0.0101138889	0.0086138889	0.0086138889	0.0269277778	0.0269277778	0.0432777778	0.0432777778	0.0066888025	0.0066888025	0.0505901240	0.0505901240	0.0078000000	0.0078000000	0.0879726179	0.0879726179	0.0126111111	0.1115890029	0.0387570000	0.1194994063	0.0455444444	0.0455444444	0.0108583333	0.0108583333	0.0130527778	0.0130527778	0.0376083333	0.0376083333
STIM_E999_C000_S00000_OC2_O01_P01_R270_M0000.png	51.0212193289	45.7577187715	74.2769618248	0.6453909327	0.8248929766	0.6843779521	0.8164166116	69.8199347320	0.0098138889	0.0103416667	0.0079888889	0.0073638889	0.0266722222	0.0260055556	0.0320583333	0.0322083333	0.0057649904	0.0057662705	0.0465619674	0.0465621420	0.0068611111	0.0068611111	0.0825472906	0.0825472906	0.0119361111	0.1085986792	0.0337846623	0.1128862039	0.0431888889	0.0433750000	0.0102750000	0.0105805556	0.0125416667	0.0131083333	0.0297027778	0.0305388889
STIM_E999_C000_S00000_OC2_O01_P07_R000_M1000.png	48.4896897932	26.5560295400	79.4483695245	0.8387715843	0.7727635328	0.8086877568	0.7577119071	74.1156937625	0.0095277778	0.0094972222	0.0079805556	0.0080111111	0.0268388889	0.0261722222	0.0318777778	0.0319027778	0.0057690983	0.0057694421	0.0475207435	0.0475205972	0.0065638889	0.0065638889	0.0807516091	0.0807516091	0.0116333333	0.1072288712	0.0331302712	0.1115357099	0.0420027778	0.0426750000	0.0102333333	0.0101166667	0.0122250000	0.0125500000	0.0306250000	0.0306638889
STIM_E999_C000_S00000_OC2_O02_P03_R090_M0000.png	48.8941364523	32.6174777485	77.9845418633	0.8991981915	0.6754704571	0.8139924004	0.7307206256	73.4539971514	0.0096111111	0.0101055556	0.0083361111	0.0082527778	0.0259500000	0.0271666667	0.0375972222	0.0376166667	0.0059202674	0.0059206174	0.0481802651	0.0481805003	0.0068638889	0.0068638889	0.0825638835	0.0825638835	0.0116250000	0.1071909105	0.0339815006	0.1122641687	0.0442638889	0.0452000000	0.0103888889	0.0107611111	0.0124166667	0.0129333333	0.0309500000	0.0309638889
STIM_E999_C000_S00000_OC2_O02_P06_R090_M1000.png	41.0896988719	24.9279497489	74.4610851786	0.7133065775	0.7385920971	0.6932465475	0.8332981851	77.5436850643	0.0105972222	0.0112944444	0.0086722222	0.0095611111	0.0281000000	0.0272888889	0.0395472222	0.0396055556	0.0074452833	0.0074456761	0.0533094338	0.0533099087	0.0088138889	0.0088138889	0.0934677940	0.0934677940	0.0132611111	0.1143909541	0.0433958149	0.1257592108	0.0542861111	0.0545277778	0.0113861111	0.0121027778	0.0136277778	0.0143083333	0.0411555556	0.0408333333
STIM_E999_C000_S00000_OC2_O02_P07_R270_M0000.png	30.0966388724	12.9567109744	73.0504868892	0.6565171560	0.6284458070	0.8295053998	0.8075511128	83.5280949293	0.0094472222	0.0100138889	0.0073722222	0.0076944444	0.0274444444	0.0271500000	0.0295472222	0.0294972222	0.0062260711	0.0062262790	0.0490286502	0.0490287677	0.0069027778	0.0069027778	0.0827958240	0.0827958240	0.0122888889	0.1101721644	0.0357907058	0.1161238543	0.0408083333	0.0420027778	0.0099111111	0.0106333333	0.0122416667	0.0126055556	0.0315194444	0.0327138889
STIM_E999_C000_S00000_OC2_O02_P08_R000_M0000.png	32.5477561788	17.5903713291	72.0411104961	0.6744346587	0.7575685619	0.7450124066	0.7046287927	74.7519206913	0.0112500000	0.0099611111	0.0080666667	0.0095472222	0.0277777778	0.0264388889	0.0369805556	0.0367555556	0.0067787904	0.0067796826	0.0512848746	0.0512847644	0.0078555556	0.0078555556	0.0882828831	0.0882828831	0.0126194444	0.1116253944	0.0394613383	0.1206346185	0.0466694444	0.0443138889	0.0117027778	0.0103416667	0.0141694444	0.0126083333	0.0357305556	0.0322472222
STIM_E999_C000_S00000_OC2_O02_P10_R270_M0000.png	31.9669837960	43.2354078286	75.7242689600	0.7975461415	0.7163600892	0.8615453405	0.6535191873	75.5253605911	0.0108666667	0.0110944444	0.0093055556	0.0078805556	0.0272166667	0.0280055556	0.0342000000	0.0341305556	0.0076706723	0.0076702135	0.0542548940	0.0542547251	0.0088444444	0.0088444444	0.0936282254	0.0936282254	0.0136083333	0.1158584649	0.0447883044	0.1281955742	0.0500694444	0.0504722222	0.0115305556	0.0116888889	0.0136277778	0.0139555556	0.0375500000	0.0382500000
STIM_E999_C000_S00000_OC2_O03_P03_R090_M1000.png	36.0664299605	22.2587858364	74.3148100136	0.6741083860	0.7127482968	0.8055933047	0.7801424131	84.3929735936	0.0106833333	0.0103916667	0.0104083333	0.0092916667	0.0281166667	0.0277611111	0.0411611111	0.0408416667	0.0070143941	0.0070146110	0.0527754329	0.0527753657	0.0082166667	0.0082166667	0.0902727849	0.0902727849	0.0126277778	0.1116617734	0.0406399933	0.1219887104	0.0489694444	0.0478305556	0.0115861111	0.0111916667	0.0137277778	0.0134111111	0.0372527778	0.0359916667
STIM_E999_C000_S00000_OC2_O03_P05_R090_M1000.png	35.9726511732	32.6363476110	72.9491814922	0.7246099343	0.7112352285	0.6314527713	0.8506693255	82.2935403681	0.0103833333	0.0106638889	0.0094472222	0.0092277778	0.0278222222	0.0276555556	0.0366361111	0.0368750000	0.0069525078	0.0069524980	0.0517117281	0.0517118299	0.0081750000	0.0081750000	0.0900454990	0.0900454990	0.0129500000	0.1130589802	0.0408531563	0.1231919815	0.0473083333	0.0482361111	0.0111250000	0.0113416667	0.0130861111	0.0137388889	0.0337694444	0.0342944444
STIM_E999_C000_S00000_OC2_O03_P10_R000_M1000.png	37.3509019773	20.2128630100	74.6751147073	0.8159835253	0.6442650811	0.7329459961	0.7938099857	79.9525545822	0.0104805556	0.0104500000	0.0085694444	0.0080305556	0.0272555556	0.0275666667	0.0348944444	0.0350027778	0.0067932522	0.0067931201	0.0513824573	0.0513828186	0.0078555556	0.0078555556	0.0882828831	0.0882828831	0.0126166667	0.1116132653	0.0393810919	0.1206497989	0.0471416667	0.0469888889	0.0111416667	0.0111083333	0.0133750000	0.0131944444	0.0373194444	0.0362194444
STIM_E999_C000_S00000_OC2_O05_P01_R090_M0000.png	38.6849856033	22.7721883352	73.5470366216	0.7273100458	0.7010777902	0.8181232576	0.6953703713	78.8200711639	0.0108166667	0.0108833333	0.0087777778	0.0090277778	0.0272111111	0.0280888889	0.0372694444	0.0373944444	0.0072720015	0.0072717181	0.0528852052	0.0528851351	0.0085361111	0.0085361111	0.0919960294	0.0919960294	0.0132750000	0.1144500361	0.0425193039	0.1254113362	0.0504472222	0.0508138889	0.0116111111	0.0117972222	0.0136888889	0.0138611111	0.0369055556	0.0374527778
STIM_E999_C000_S00000_OC2_O05_P08_R000_M0000.png	27.3080092248	10.5591724776	72.3655529483	0.7503209464	0.6920130063	0.7474819495	0.7048062157	82.2832554417	0.0107250000	0.0124388889	0.0099361111	0.0094833333	0.0280777778	0.0286388889	0.0387750000	0.0393055556	0.0084636059	0.0084634029	0.0571642110	0.0571629713	0.0098194444	0.0098194444	0.0986055270	0.0986055270	0.0142777778	0.1186337302	0.0495687408	0.1339800917	0.0543694444	0.0584111111	0.0116527778	0.0132194444	0.0135250000	0.0154416667	0.0398277778	0.0439500000
STIM_E999_C000_S00000_OC2_O06_P01_R000_M0000.png	24.8414532347	13.0099128764	74.4833387110	0.7041535984	0.8047702217	0.7638456022	0.7065641261	83.7645482713	0.0129750000	0.0113111111	0.0097861111	0.0109305556	0.0297500000	0.0278333333	0.0461166667	0.0455083333	0.0091567116	0.0091565604	0.0598731633	0.0598735210	0.0107972222	0.0107972222	0.1033473361	0.1033473361	0.0146111111	0.1199902768	0.0534496379	0.1375725687	0.0643944444	0.0585722222	0.0136472222	0.0123000000	0.0160972222	0.0141944444	0.0479583333	0.0420361111
STIM_E999_C000_S00000_OC2_O06_P04_R180_M0000.png	38.6934619015	17.7938054389	74.6625069264	0.7662873777	0.7423609563	0.7950728923	0.6827790508	79.1525333389	0.0113277778	0.0115027778	0.0098972222	0.0091472222	0.0275388889	0.0285111111	0.0392000000	0.0389333333	0.0080255943	0.0080253347	0.0551085900	0.0551080624	0.0094666667	0.0094666667	0.0968352980	0.0968352980	0.0141000000	0.1179034716	0.0473037642	0.1316360016	0.0554944444	0.0567611111	0.0120111111	0.0122000000	0.0143138889	0.0142555556	0.0426027778	0.0423055556
STIM_E999_C000_S00000_OC2_O06_P09_R090_M0000.png	28.1162835333	30.7158169725	74.2489239623	0.7613355630	0.7237969776	0.7478382203	0.7369861977	82.0867400524	0.0114972222	0.0118527778	0.0104000000	0.0104388889	0.0280722222	0.0287111111	0.0382444444	0.0382583333	0.0084865857	0.0084866637	0.0571862801	0.0571857307	0.0098027778	0.0098027778	0.0985226385	0.0985226385	0.0142694444	0.1185996057	0.0493015086	0.1333951967	0.0554250000	0.0572500000	0.0122583333	0.0127138889	0.0141194444	0.0149916667	0.0420694444	0.0434861111
STIM_E999_C000_S00000_OC2_O08_P06_R000_M0000.png	31.1544133887	20.3327339461	71.9197925250	0.7315212437	0.6649445064	0.7274478545	0.7528780964	85.0170433125	0.0124000000	0.0128861111	0.0105916667	0.0104027778	0.0284722222	0.0294944444	0.0372833333	0.0372194444	0.0093033832	0.0093033535	0.0593069561	0.0593063788	0.0110583333	0.0110583333	0.1045756997	0.1045756997	0.0152555556	0.1225677988	0.0549059431	0.1401998968	0.0615833333	0.0640666667	0.0130833333	0.0137722222	0.0150166667	0.0157527778	0.0446138889	0.0467111111
STIM_E999_C000_S00000_OC2_O09_P05_R090_M0000.png	26.2672267375	10.0548750202	74.6018901877	0.7741353896	0.7540097857	0.7282463840	0.7276840482	83.1902482868	0.0133416667	0.0125333333	0.0095166667	0.0103777778	0.0292333333	0.0289166667	0.0446388889	0.0444055556	0.0095888413	0.0095878190	0.0602045317	0.0602036091	0.0117194444	0.0117194444	0.1076203105	0.1076203105	0.0154166667	0.1232032273	0.0570256721	0.1420367198	0.0687027778	0.0674916667	0.0139888889	0.0133777778	0.0163277778	0.0153444444	0.0506194444	0.0484916667
STIM_E999_C000_S00000_OC2_O09_P10_R090_M0000.png	22.0891182974	10.3318244845	70.6784026445	0.6865960609	0.6858367397	0.6628115332	0.7918917719	83.0616838359	0.0131527778	0.0115694444	0.0106583333	0.0110500000	0.0297055556	0.0280444444	0.0437972222	0.0433750000	0.0093122332	0.0093121401	0.0594199373	0.0594196411	0.0110583333	0.0110583333	0.1045756997	0.1045756997	0.0150805556	0.1218735971	0.0546748373	0.1392588912	0.0658111111	0.0609111111	0.0137472222	0.0126138889	0.0160527778	0.0146555556	0.0497500000	0.0453138889
STIM_E999_C000_S00000_OC2_O10_P04_R180_M1000.png	25.9467044773	12.5353271296	71.9237906777	0.6838705562	0.7043386597	0.7248930063	0.7638494049	87.8966996050	0.0135277778	0.0139444444	0.0119916667	0.0115222222	0.0300666667	0.0302333333	0.0555388889	0.0555361111	0.0108286857	0.0108289721	0.0648210888	0.0648214108	0.0133555556	0.0133555556	0.1147920785	0.1147920785	0.0159194444	0.1251641292	0.0636792317	0.1473593282	0.0762722222	0.0774500000	0.0143083333	0.0147416667	0.0166388889	0.0170972222	0.0550722222	0.0554611111
STIM_E999_C000_S00000_OC2_O10_P08_R090_M1000.png	26.7045825676	17.7072823385	73.9978557201	0.7285689335	0.7099634584	0.7304770124	0.7909048245	84.3264306281	0.0123833333	0.0127638889	0.0105055556	0.0098666667	0.0289055556	0.0294500000	0.0433111111	0.0434666667	0.0098949956	0.0098958761	0.0612440356	0.0612446821	0.0114527778	0.0114527778	0.1064032100	0.1064032100	0.0157611111	0.1245501569	0.0576857920	0.1430380973	0.0646472222	0.0664500000	0.0132833333	0.0138444444	0.0155027778	0.0159777778	0.0482333333	0.0483527778
STIM_E999_C000_S00000_OC3_O01_P04_R000_M1000.png	42.6089977077	47.1589832054	73.4536609565	0.6223573641	0.8320639168	0.6901287304	0.7935964270	72.2399073195	0.0100666667	0.0101888889	0.0086527778	0.0086472222	0.0280500000	0.0256388889	0.0340666667	0.0338500000	0.0064633805	0.0064645359	0.0496372118	0.0496379239	0.0075500000	0.0075500000	0.0865622222	0.0865622222	0.0124472222	0.1108707492	0.0376347125	0.1185411764	0.0478833333	0.0465277778	0.0108750000	0.0107694444	0.0126666667	0.0130611111	0.0316194444	0.0321972222
STIM_E999_C000_S00000_OC3_O01_P06_R180_M0000.png	44.6460805901	40.7428833180	74.9260360632	0.7078442958	0.7710795243	0.8062765792	0.7118410432	75.7483629787	0.0099444444	0.0107666667	0.0089138889	0.0093277778	0.0272722222	0.0271000000	0.0355972222	0.0359777778	0.0068590554	0.0068593252	0.0513605560	0.0513606937	0.0078805556	0.0078805556	0.0884221359	0.0884221359	0.0127750000	0.1123024239	0.0396664636	0.1212782992	0.0468472222	0.0484138889	0.0108666667	0.0114972222	0.0127055556	0.0136361111	0.0331944444	0.0356333333
STIM_E999_C000_S00000_OC3_O02_P06_R090_M1000.png	27.1175099736	7.4413049841	75.4620790641	0.7166742227	0.7311433172	0.8044572330	0.7662083897	83.4528662968	0.0117055556	0.0102055556	0.0089916667	0.0097472222	0.0281833333	0.0276000000	0.0356500000	0.0351166667	0.0073979301	0.0073979717	0.0539575641	0.0539577890	0.0085277778	0.0085277778	0.0919514996	0.0919514996	0.0131166667	0.1137745827	0.0429249985	0.1253823680	0.0501027778	0.0465194444	0.0122972222	0.0108944444	0.0146333333	0.0129444444	0.0392750000	0.0366583333
STIM_E999_C000_S00000_OC3_O02_P07_R090_M0000.png	40.0508383337	36.4304555478	74.0927299595	0.6520148644	0.8209121764	0.8047098141	0.6860723435	75.3434570079	0.0102166667	0.0111777778	0.0086027778	0.0082361111	0.0279333333	0.0265333333	0.0368305556	0.0367527778	0.0071832666	0.0071852728	0.0526270917	0.0526277450	0.0082194444	0.0082194444	0.0902879163	0.0902879163	0.0131194444	0.1137864693	0.0417333836	0.1242979379	0.0481916667	0.0492500000	0.0109611111	0.0116861111	0.0131861111	0.0140611111	0.0369111111	0.0373638889
STIM_E999_C000_S00000_OC3_O03_P02_R180_M0000.png	27.1708686147	16.7425096376	77.2087366474	0.6838518519	0.8041682150	0.7837876472	0.8165417518	82.3398825373	0.0109250000	0.0102555556	0.0083694444	0.0090777778	0.0280888889	0.0274555556	0.0335777778	0.0335250000	0.0070779215	0.0070784621	0.0523665269	0.0523667980	0.0081861111	0.0081861111	0.0901061665	0.0901061665	0.0129500000	0.1130589802	0.0410792789	0.1230586483	0.0496666667	0.0490166667	0.0115472222	0.0113194444	0.0137305556	0.0133250000	0.0373444444	0.0372611111
STIM_E999_C000_S00000_OC3_O04_P02_R000_M0000.png	31.1605341462	24.4646274013	71.2667972903	0.6918656014	0.6581228787	0.7349976043	0.7656858072	83.7670920778	0.0120638889	0.0129777778	0.0098333333	0.0095750000	0.0291944444	0.0290388889	0.0472944444	0.0474833333	0.0094895881	0.0094898616	0.0612461834	0.0612457491	0.0111222222	0.0111222222	0.1048739670	0.1048739670	0.0147666667	0.1206177957	0.0550295971	0.1389636172	0.0612305556	0.0632750000	0.0127666667	0.0136972222	0.0148000000	0.0155861111	0.0437694444	0.0454611111
STIM_E999_C000_S00000_OC3_O04_P10_R180_M0000.png	22.5373514073	11.0387164643	73.3676500716	0.7376126595	0.6598746439	0.7501274408	0.7870912587	87.0490553041	0.0123166667	0.0116138889	0.0103138889	0.0110611111	0.0289166667	0.0289111111	0.0440444444	0.0437166667	0.0087593648	0.0087597919	0.0589533137	0.0589536507	0.0101500000	0.0101500000	0.1002347515	0.1002347515	0.0141111111	0.1179492531	0.0505820017	0.1340323606	0.0576444444	0.0574833333	0.0130361111	0.0126416667	0.0149166667	0.0144000000	0.0425138889	0.0430333333
STIM_E999_C000_S00000_OC3_O05_P05_R270_M1000.png	20.6364089692	12.6731437470	72.7006956573	0.7092832900	0.6864827202	0.7396518921	0.7726099240	86.4578912865	0.0127500000	0.0129750000	0.0117944444	0.0107277778	0.0292444444	0.0296944444	0.0516027778	0.0518666667	0.0095583020	0.0095583140	0.0615742375	0.0615737581	0.0114111111	0.0114111111	0.1062117178	0.1062117178	0.0146083333	0.1199790395	0.0557121077	0.1389761427	0.0632472222	0.0645222222	0.0132694444	0.0135166667	0.0153666667	0.0158138889	0.0462694444	0.0477555556
STIM_E999_C000_S00000_OC3_O06_P04_R270_M0000.png	19.3559065423	13.4429970671	69.7882914776	0.7573209464	0.6438960733	0.6642834657	0.7260311737	86.6695888495	0.0128166667	0.0135694444	0.0122027778	0.0096722222	0.0298000000	0.0297888889	0.0482638889	0.0482861111	0.0104021442	0.0104020381	0.0639792183	0.0639790694	0.0121083333	0.0121083333	0.1093698076	0.1093698076	0.0155972222	0.1239112244	0.0601413975	0.1442728593	0.0680277778	0.0683388889	0.0136444444	0.0140861111	0.0158972222	0.0159277778	0.0506333333	0.0536472222
STIM_E999_C000_S00000_OC3_O07_P05_R090_M1000.png	26.3478383742	14.0697961061	71.2255759203	0.7013794129	0.6690246501	0.6912243607	0.7873946132	83.9107226118	0.0120222222	0.0134944444	0.0099361111	0.0100250000	0.0287833333	0.0298055556	0.0417333333	0.0421027778	0.0101335553	0.0101336608	0.0625117531	0.0625119642	0.0114722222	0.0114722222	0.1064924497	0.1064924497	0.0157750000	0.1246041432	0.0586743472	0.1438042592	0.0618083333	0.0654638889	0.0128777778	0.0141527778	0.0150250000	0.0161611111	0.0473083333	0.0515527778
STIM_E999_C000_S00000_OC3_O07_P06_R180_M1000.png	14.0552571656	6.1597562966	75.4105334459	0.7823573641	0.7422244519	0.7855293282	0.7063101937	85.2822701514	0.0131583333	0.0133833333	0.0118083333	0.0105611111	0.0296222222	0.0294555556	0.0529166667	0.0529388889	0.0104435956	0.0104443588	0.0641448082	0.0641464796	0.0123833333	0.0123833333	0.1105894225	0.1105894225	0.0154222222	0.1232250764	0.0604044203	0.1438247187	0.0706916667	0.0716888889	0.0142638889	0.0139722222	0.0162055556	0.0161222222	0.0501833333	0.0523527778
STIM_E999_C000_S00000_OC3_O07_P10_R270_M1000.png	26.0053792158	16.9683362078	72.5498233064	0.7417006070	0.7086114208	0.7104030908	0.7412778137	84.2645601825	0.0134666667	0.0133583333	0.0112805556	0.0123694444	0.0296722222	0.0294722222	0.0520972222	0.0518083333	0.0103737124	0.0103736782	0.0637150962	0.0637158573	0.0123666667	0.0123666667	0.1105159090	0.1105159090	0.0154194444	0.1232141524	0.0601820631	0.1436006388	0.0707083333	0.0708388889	0.0141694444	0.0143916667	0.0161027778	0.0163027778	0.0515138889	0.0522861111
STIM_E999_C000_S00000_OC3_O08_P04_R090_M1000.png	23.0510345636	14.5099405733	69.6203062563	0.7051918741	0.6840990958	0.6891534652	0.7063678151	86.7975244174	0.0134277778	0.0131083333	0.0125722222	0.0108777778	0.0297888889	0.0299611111	0.0492666667	0.0493333333	0.0107549290	0.0107549159	0.0649632952	0.0649633186	0.0124333333	0.0124333333	0.1108096551	0.1108096551	0.0159333333	0.1252178333	0.0620057018	0.1460941400	0.0686277778	0.0692583333	0.0142138889	0.0139888889	0.0164750000	0.0162305556	0.0519527778	0.0522611111
STIM_E999_C000_S00000_OC3_O09_P06_R090_M1000.png	14.6241941187	3.9930573478	66.4235657165	0.6759576366	0.6286857426	0.6815526541	0.6707465954	88.1749863208	0.0147500000	0.0145138889	0.0120694444	0.0115027778	0.0309277778	0.0307777778	0.0578277778	0.0578888889	0.0122252904	0.0122241725	0.0692355319	0.0692333297	0.0146500000	0.0146500000	0.1201474827	0.1201474827	0.0169027778	0.1289074088	0.0708695009	0.1532625370	0.0834972222	0.0824083333	0.0158194444	0.0152527778	0.0180638889	0.0178472222	0.0603277778	0.0586138889
STIM_E999_C000_S00000_OC3_O09_P07_R180_M0000.png	14.3674473079	3.6782147925	71.0692699165	0.6672256906	0.7040191998	0.7238448633	0.7476810430	87.5111856365	0.0141444444	0.0141638889	0.0118611111	0.0114777778	0.0301611111	0.0305666667	0.0577166667	0.0576472222	0.0116035013	0.0116031190	0.0674223034	0.0674221349	0.0139916667	0.0139916667	0.1174561120	0.1174561120	0.0164194444	0.1270822220	0.0677716995	0.1506351182	0.0787527778	0.0790277778	0.0148666667	0.0151750000	0.0171111111	0.0172750000	0.0568000000	0.0560861111
STIM_E999_C000_S00000_OC3_O09_P08_R090_M1000.png	17.6748927072	4.9301263818	69.9740035351	0.6929686610	0.7023588505	0.7224821728	0.6811504572	87.1680256302	0.0144833333	0.0145305556	0.0122305556	0.0118916667	0.0305777778	0.0306666667	0.0608861111	0.0606166667	0.0118217875	0.0118219656	0.0679130016	0.0679135223	0.0143166667	0.0143166667	0.1187928404	0.1187928404	0.0165722222	0.1276621672	0.0687126241	0.1512897654	0.0820138889	0.0827638889	0.0152611111	0.0152861111	0.0172416667	0.0171666667	0.0583555556	0.0594972222
STIM_E999_C000_S00000_OC3_O09_P10_R090_M1000.png	12.8684793600	3.6652795521	71.9816373707	0.7146783104	0.7337652669	0.7235958993	0.7072260181	87.1796105494	0.0148055556	0.0128333333	0.0099222222	0.0120833333	0.0307555556	0.0297277778	0.0517861111	0.0510916667	0.0117208851	0.0117201825	0.0677870155	0.0677868864	0.0134333333	0.0134333333	0.1151213086	0.1151213086	0.0167805556	0.1284484891	0.0676283917	0.1515371558	0.0766972222	0.0709055556	0.0155777778	0.0138472222	0.0182305556	0.0157444444	0.0590138889	0.0534777778
STIM_E999_C000_S00100_OC2_O01_P08_R270_M1000.png	43.7635658915	47.2147581844	77.8031872788	0.7356275238	0.7356275238	1.0000000000	0.6408724435	72.4930195511	0.0100500000	0.0094388889	0.0094111111	0.0092083333	0.0264500000	0.0264444444	0.0308388889	0.0310527778	0.0057258796	0.0057248953	0.0471076035	0.0471072264	0.0065888889	0.0065888889	0.0809042249	0.0809042249	0.0116250000	0.1071909105	0.0328115733	0.1110924236	0.0444277778	0.0441055556	0.0106138889	0.0103055556	0.0125833333	0.0122250000	0.0320722222	0.0319444444
STIM_E999_C000_S00100_OC2_O01_P10_R090_M1000.png	49.1265965732	38.4901511887	78.2931956226	0.7350040877	0.7350040877	1.0000000000	0.6617196495	69.1596591708	0.0097472222	0.0094111111	0.0074277778	0.0077694444	0.0261388889	0.0261166667	0.0271583333	0.0271583333	0.0058217687	0.0058237033	0.0460854255	0.0460868657	0.0065722222	0.0065722222	0.0808025139	0.0808025139	0.0121027778	0.1093450217	0.0334548828	0.1132141385	0.0479666667	0.0480250000	0.0101416667	0.0102250000	0.0124833333	0.0124222222	0.0293916667	0.0292194444
STIM_E999_C000_S00100_OC2_O03_P06_R180_M0000.png	46.2961240310	41.4562912510	77.0211432093	0.7267537471	0.7267537471	1.0000000000	0.6273382343	74.5589923623	0.0108111111	0.0102888889	0.0090805556	0.0086694444	0.0270777778	0.0270611111	0.0323888889	0.0323833333	0.0067942754	0.0067934497	0.0503210341	0.0503212547	0.0078722222	0.0078722222	0.0883757435	0.0883757435	0.0129305556	0.1129751820	0.0393025152	0.1209614323	0.0498444444	0.0496944444	0.0112611111	0.0111944444	0.0135333333	0.0131666667	0.0373805556	0.0362944444
STIM_E999_C000_S00100_OC2_O03_P10_R270_M0000.png	31.6899224806	21.7953350345	77.2599779081	0.6986350799	0.6986350799	0.6931289565	1.0000000000	87.6427197483	0.0107166667	0.0106805556	0.0087805556	0.0084722222	0.0281277778	0.0281111111	0.0323861111	0.0324055556	0.0076655590	0.0076653538	0.0546144251	0.0546144877	0.0085500000	0.0085500000	0.0920701963	0.0920701963	0.0136222222	0.1159167572	0.0443018871	0.1279482546	0.0473805556	0.0473416667	0.0115055556	0.0114166667	0.0134166667	0.0136638889	0.0363388889	0.0356138889
STIM_E999_C000_S00100_OC2_O04_P05_R180_M0000.png	23.8925030979	9.9398652625	79.5261091785	0.6977568438	0.6977568438	1.0000000000	0.7855306795	80.3951244283	0.0099888889	0.0096027778	0.0078277778	0.0078583333	0.0272222222	0.0272000000	0.0323333333	0.0324694444	0.0065869961	0.0065871270	0.0508434316	0.0508433670	0.0072500000	0.0072500000	0.0848378306	0.0848378306	0.0126305556	0.1116738970	0.0378855422	0.1193133656	0.0396777778	0.0396333333	0.0106638889	0.0103472222	0.0129361111	0.0125750000	0.0295166667	0.0304472222
STIM_E999_C000_S00100_OC2_O05_P02_R000_M1000.png	30.9387596899	12.2946222970	86.1313981900	0.7810692432	0.7810692432	0.8831174413	1.0000000000	81.2661180451	0.0111833333	0.0111833333	0.0089111111	0.0086222222	0.0278888889	0.0278611111	0.0311138889	0.0312027778	0.0080790560	0.0080788529	0.0552382928	0.0552382984	0.0091777778	0.0091777778	0.0953602193	0.0953602193	0.0142555556	0.1185427084	0.0469361122	0.1315689321	0.0551916667	0.0550222222	0.0120388889	0.0119777778	0.0140194444	0.0140722222	0.0406305556	0.0403722222
STIM_E999_C000_S00100_OC2_O06_P01_R270_M1000.png	19.0901929040	10.3209369883	80.7066541476	0.7267710888	0.7267710888	1.0000000000	0.7747239883	86.7075475558	0.0124333333	0.0124305556	0.0104416667	0.0101777778	0.0291444444	0.0291944444	0.0491111111	0.0493861111	0.0091302759	0.0091298832	0.0595951091	0.0595951979	0.0110833333	0.0110833333	0.1046925188	0.1046925188	0.0144194444	0.1192122626	0.0532989818	0.1366255007	0.0646166667	0.0645888889	0.0132916667	0.0132083333	0.0153361111	0.0153583333	0.0474583333	0.0479083333
STIM_E999_C000_S00100_OC2_O06_P02_R270_M1000.png	18.8623853317	8.3465846274	78.2018946585	0.6684605475	0.6684605475	1.0000000000	0.7911546913	87.7964949146	0.0110166667	0.0106583333	0.0075000000	0.0075361111	0.0285722222	0.0285555556	0.0345694444	0.0347444444	0.0082891193	0.0082890550	0.0557718342	0.0557717851	0.0092222222	0.0092222222	0.0955886930	0.0955886930	0.0145972222	0.1199340789	0.0480532020	0.1334664932	0.0538500000	0.0538416667	0.0116472222	0.0116472222	0.0138722222	0.0138777778	0.0414111111	0.0409833333
STIM_E999_C000_S00100_OC2_O07_P05_R180_M1000.png	35.5825717669	30.5271882521	78.9055808152	0.7326378050	0.7326378050	0.6909476225	1.0000000000	81.9253649853	0.0118305556	0.0118138889	0.0106638889	0.0108527778	0.0283222222	0.0283777778	0.0438583333	0.0438777778	0.0080108440	0.0080101208	0.0556224994	0.0556225341	0.0098111111	0.0098111111	0.0985640918	0.0985640918	0.0135944444	0.1158001415	0.0468872432	0.1299241148	0.0598777778	0.0597416667	0.0123888889	0.0123722222	0.0146750000	0.0146055556	0.0416694444	0.0413194444
STIM_E999_C000_S00100_OC2_O09_P08_R270_M1000.png	23.9335556022	20.2423056189	81.0970784780	0.7147549858	0.7147549858	1.0000000000	0.8143731676	86.4894770879	0.0128305556	0.0127555556	0.0114055556	0.0110277778	0.0292833333	0.0293166667	0.0494666667	0.0494944444	0.0096565020	0.0096561943	0.0608858762	0.0608860159	0.0117166667	0.0117166667	0.1076077068	0.1076077068	0.0152472222	0.1225348365	0.0566813776	0.1412734373	0.0694861111	0.0697861111	0.0139611111	0.0137194444	0.0157055556	0.0156750000	0.0470333333	0.0470638889
STIM_E999_C000_S00100_OC3_O01_P01_R090_M1000.png	33.1563079777	45.3357139474	79.1714391912	0.7657077914	0.7657077914	1.0000000000	0.6354419848	77.0301148748	0.0092166667	0.0093194444	0.0064361111	0.0065055556	0.0265388889	0.0265277778	0.0232611111	0.0233722222	0.0055408710	0.0055409371	0.0457550489	0.0457550385	0.0059500000	0.0059500000	0.0769065272	0.0769065272	0.0119611111	0.1087109735	0.0319217947	0.1111408051	0.0340861111	0.0342944444	0.0095972222	0.0098611111	0.0120611111	0.0122000000	0.0269638889	0.0266583333
STIM_E999_C000_S00100_OC3_O01_P07_R000_M1000.png	46.9545032498	51.9673716634	77.7529728279	0.7293623188	0.7293623188	0.6513942754	1.0000000000	68.4280706358	0.0089777778	0.0089861111	0.0069083333	0.0070666667	0.0255611111	0.0255888889	0.0265555556	0.0265444444	0.0047006240	0.0047024426	0.0423118615	0.0423118858	0.0052555556	0.0052555556	0.0723045587	0.0723045587	0.0109638889	0.1041331463	0.0271582778	0.1024149446	0.0343500000	0.0345638889	0.0092944444	0.0094888889	0.0118722222	0.0116305556	0.0251944444	0.0254333333
STIM_E999_C000_S00100_OC3_O04_P01_R090_M0000.png	21.0863042899	12.6937482548	75.6338855975	0.6857371485	0.6857371485	0.6538811269	1.0000000000	87.3144612791	0.0124000000	0.0124166667	0.0103666667	0.0105861111	0.0294500000	0.0294833333	0.0455944444	0.0455083333	0.0095038618	0.0095038020	0.0607479082	0.0607478479	0.0111222222	0.0111222222	0.1048739670	0.1048739670	0.0149388889	0.1213085296	0.0553000183	0.1395641884	0.0645083333	0.0644500000	0.0133250000	0.0132111111	0.0154666667	0.0153694444	0.0468027778	0.0466722222
STIM_E999_C000_S00100_OC3_O04_P04_R090_M0000.png	27.3465615846	3.9775086800	79.1330997511	0.6876546513	0.6876546513	0.7900146874	1.0000000000	85.5479881244	0.0113166667	0.0112750000	0.0089888889	0.0094972222	0.0286444444	0.0286611111	0.0431972222	0.0430055556	0.0085372599	0.0085372188	0.0583019272	0.0583018316	0.0098444444	0.0098444444	0.0987297242	0.0987297242	0.0139500000	0.1172835696	0.0491318578	0.1324514427	0.0565277778	0.0564472222	0.0123000000	0.0122416667	0.0145388889	0.0143750000	0.0425555556	0.0424805556
STIM_E999_C000_S00100_OC3_O04_P05_R090_M0000.png	28.3660785886	11.0987092676	81.9502033440	0.7445863991	0.7445863991	0.7888353355	1.0000000000	87.5605251825	0.0133916667	0.0133361111	0.0112611111	0.0115722222	0.0299111111	0.0299388889	0.0583472222	0.0584888889	0.0103007323	0.0103008708	0.0645527119	0.0645528104	0.0124166667	0.0124166667	0.1107362954	0.1107362954	0.0149277778	0.1212640923	0.0593498425	0.1420749663	0.0676916667	0.0677083333	0.0141361111	0.0141777778	0.0163611111	0.0163361111	0.0457500000	0.0458944444
STIM_E999_C000_S00100_OC3_O04_P07_R270_M0000.png	30.4062686160	31.2651416414	76.8370548749	0.6814435774	0.6814435774	0.7105950403	1.0000000000	80.8274768437	0.0113027778	0.0113166667	0.0093694444	0.0093944444	0.0279833333	0.0280055556	0.0441833333	0.0443972222	0.0078618585	0.0078618146	0.0563593324	0.0563593671	0.0091888889	0.0091888889	0.0954173910	0.0954173910	0.0132888889	0.1145090859	0.0454981771	0.1279489905	0.0471305556	0.0471888889	0.0120444444	0.0119944444	0.0141055556	0.0141777778	0.0336750000	0.0337555556
STIM_E999_C000_S00100_OC3_O04_P08_R180_M0000.png	35.0634388494	21.6721191530	78.4596181200	0.7115882572	0.7115882572	1.0000000000	0.7152082105	82.2184811450	0.0118555556	0.0121722222	0.0105000000	0.0105916667	0.0285833333	0.0285555556	0.0501000000	0.0502222222	0.0084688284	0.0084689506	0.0569605889	0.0569604033	0.0103722222	0.0103722222	0.1013146966	0.1013146966	0.0139166667	0.1171453421	0.0495629980	0.1323570808	0.0608722222	0.0609861111	0.0127583333	0.0130666667	0.0149638889	0.0151500000	0.0434583333	0.0439916667
STIM_E999_C000_S00100_OC3_O05_P07_R180_M0000.png	27.2826091587	6.8793374427	79.7945546530	0.7521584293	0.7521584293	1.0000000000	0.6874653275	81.6845488310	0.0120194444	0.0118638889	0.0096416667	0.0102055556	0.0285722222	0.0286055556	0.0411361111	0.0414416667	0.0090257285	0.0090256868	0.0594112683	0.0594112012	0.0104777778	0.0104777778	0.1018234882	0.1018234882	0.0146138889	0.1200015131	0.0526340039	0.1369238476	0.0563611111	0.0548916667	0.0128138889	0.0125583333	0.0148083333	0.0149333333	0.0414666667	0.0420194444
STIM_E999_C000_S00100_OC3_O06_P01_R090_M0000.png	18.2849313081	3.0897777292	84.2225670107	0.7673278831	0.7673278831	0.8342469143	1.0000000000	87.8848915950	0.0123638889	0.0123416667	0.0090138889	0.0091916667	0.0293611111	0.0293611111	0.0441333333	0.0440972222	0.0098321334	0.0098321173	0.0619919058	0.0619918236	0.0111500000	0.0111500000	0.1050033720	0.1050033720	0.0152833333	0.1226776054	0.0568025930	0.1414623211	0.0610111111	0.0609944444	0.0131750000	0.0130583333	0.0154666667	0.0153416667	0.0472833333	0.0480222222
STIM_E999_C000_S00100_OC3_O07_P01_R000_M1000.png	20.8847709007	5.7325417015	77.4059893824	0.6351999257	0.6351999257	0.8258397239	1.0000000000	88.4250064575	0.0131500000	0.0131111111	0.0115916667	0.0107777778	0.0299277778	0.0298777778	0.0535111111	0.0535055556	0.0104403675	0.0104402013	0.0632331655	0.0632333265	0.0123666667	0.0123666667	0.1105159090	0.1105159090	0.0157444444	0.1244853403	0.0604987195	0.1444962810	0.0746555556	0.0747250000	0.0141694444	0.0140388889	0.0157472222	0.0161111111	0.0548583333	0.0547416667
STIM_E999_C000_S00100_OC3_O07_P02_R180_M0000.png	24.5665548098	3.7433985228	78.4402369220	0.7092976589	0.7092976589	1.0000000000	0.7190141592	83.9640020411	0.0120694444	0.0122666667	0.0093277778	0.0096861111	0.0289055556	0.0289333333	0.0433750000	0.0435361111	0.0090425738	0.0090425207	0.0592643962	0.0592645182	0.0104500000	0.0104500000	0.1016898531	0.1016898531	0.0146111111	0.1199902768	0.0525209998	0.1366105521	0.0590888889	0.0592666667	0.0128222222	0.0130361111	0.0148555556	0.0152277778	0.0456944444	0.0452916667
STIM_E999_C000_S00100_OC3_O09_P09_R270_M1000.png	17.9149085795	3.0243500732	82.3298641443	0.7494939923	0.7494939923	1.0000000000	0.7942065811	88.7361283746	0.0146055556	0.0146388889	0.0119027778	0.0112972222	0.0305833333	0.0306111111	0.0645916667	0.0645611111	0.0118590438	0.0118589844	0.0686505488	0.0686508607	0.0143222222	0.0143222222	0.1188155520	0.1188155520	0.0162555556	0.1264569369	0.0684912200	0.1504933945	0.0829055556	0.0828000000	0.0154361111	0.0153861111	0.0172444444	0.0171611111	0.0600861111	0.0601027778
STIM_E999_C000_S00100_OC3_O09_P10_R180_M0000.png	13.7337133573	8.8039852546	79.5073553106	0.7295065032	0.7295065032	1.0000000000	0.7212812061	86.0001051123	0.0127833333	0.0129527778	0.0112638889	0.0115388889	0.0294222222	0.0294222222	0.0430361111	0.0429527778	0.0103953983	0.0103956604	0.0631610882	0.0631611346	0.0117777778	0.0117777778	0.1078846331	0.1078846331	0.0160944444	0.1258390134	0.0602180499	0.1453399900	0.0643500000	0.0643138889	0.0136777778	0.0138444444	0.0158138889	0.0157805556	0.0482472222	0.0491916667
STIM_E999_C000_S00100_OC3_O10_P08_R180_M0000.png	6.6237189326	2.7917805299	78.9372274682	0.6809611049	0.6809611049	1.0000000000	0.7955668889	85.8648000992	0.0135111111	0.0133694444	0.0108750000	0.0114666667	0.0300055556	0.0299444444	0.0566138889	0.0566222222	0.0112134843	0.0112136228	0.0660606212	0.0660605154	0.0130555556	0.0130555556	0.1135127474	0.1135127474	0.0164111111	0.1270505072	0.0646681663	0.1485509876	0.0714166667	0.0717027778	0.0144500000	0.0144833333	0.0165638889	0.0165388889	0.0554611111	0.0547222222
STIM_E999_C000_S00110_OC2_O01_P07_R000_M1000.png	28.3498727735	0.0000000000	82.5058961972	0.6501179239	0.6501179239	1.0000000000	1.0000000000	86.2878975721	0.0112361111	0.0113194444	0.0107500000	0.0103083333	0.0286555556	0.0286611111	0.0510305556	0.0511166667	0.0076759139	0.0076693053	0.0560819365	0.0560787001	0.0091777778	0.0091777778	0.0953602193	0.0953602193	0.0126111111	0.1115890029	0.0435840504	0.1242887158	0.0569166667	0.0566527778	0.0121361111	0.0123333333	0.0142027778	0.0142694444	0.0331361111	0.0337138889
STIM_E999_C000_S00110_OC2_O03_P05_R270_M0000.png	22.2768451905	0.0000000000	83.7790784095	0.6755815682	0.6755815682	1.0000000000	1.0000000000	85.5171177739	0.0119555556	0.0119694444	0.0104972222	0.0102305556	0.0290277778	0.0290222222	0.0487444444	0.0488250000	0.0089958066	0.0089954964	0.0597804193	0.0597806522	0.0105000000	0.0105000000	0.1019302647	0.1019302647	0.0142888889	0.1186792133	0.0519817971	0.1357962400	0.0607138889	0.0605361111	0.0129444444	0.0129083333	0.0148138889	0.0149861111	0.0468361111	0.0462222222
STIM_E999_C000_S00110_OC2_O05_P03_R180_M1000.png	12.4234303216	0.0000000000	89.1436888393	0.7828737768	0.7828737768	1.0000000000	1.0000000000	88.4721716534	0.0138472222	0.0137444444	0.0114000000	0.0116083333	0.0302666667	0.0302944444	0.0620666667	0.0620388889	0.0109662505	0.0109662936	0.0671768419	0.0671764852	0.0131000000	0.0131000000	0.1137032362	0.1137032362	0.0152722222	0.1226336953	0.0628887290	0.1453583624	0.0729666667	0.0729666667	0.0145888889	0.0146666667	0.0164500000	0.0163861111	0.0493361111	0.0501805556
STIM_E999_C000_S00110_OC2_O05_P08_R180_M0000.png	25.7246376812	0.0000000000	82.4347702217	0.6486954044	0.6486954044	1.0000000000	1.0000000000	83.7474461232	0.0113527778	0.0113527778	0.0083111111	0.0082388889	0.0284611111	0.0284722222	0.0339583333	0.0344333333	0.0085376942	0.0085377736	0.0574291413	0.0574289808	0.0092500000	0.0092500000	0.0957312016	0.0957312016	0.0146000000	0.1199453207	0.0489291778	0.1342379747	0.0507111111	0.0506194444	0.0119388889	0.0120027778	0.0142527778	0.0141277778	0.0392777778	0.0390055556
STIM_E999_C000_S00110_OC2_O08_P02_R180_M0000.png	14.6878483835	0.0000000000	83.4648829431	0.6692976589	0.6692976589	1.0000000000	1.0000000000	89.4283719125	0.0117194444	0.0116972222	0.0081833333	0.0081777778	0.0291444444	0.0291333333	0.0291055556	0.0292444444	0.0095069238	0.0095069238	0.0595726359	0.0595726359	0.0105222222	0.0105222222	0.1020369246	0.1020369246	0.0159222222	0.1251748720	0.0553390880	0.1421948377	0.0576833333	0.0576944444	0.0127666667	0.0129416667	0.0149555556	0.0150694444	0.0446722222	0.0444694444
STIM_E999_C000_S00110_OC2_O09_P09_R090_M1000.png	16.9268748332	0.0000000000	84.5626037409	0.6912520748	0.6912520748	1.0000000000	1.0000000000	89.3563419452	0.0137111111	0.0135972222	0.0122444444	0.0121000000	0.0303166667	0.0303111111	0.0573777778	0.0573861111	0.0108685932	0.0108684007	0.0646583956	0.0646583311	0.0130444444	0.0130444444	0.1134650725	0.1134650725	0.0162444444	0.1264144250	0.0636431674	0.1479019298	0.0749888889	0.0748805556	0.0144555556	0.0145055556	0.0164916667	0.0164916667	0.0562555556	0.0560888889
STIM_E999_C000_S00110_OC3_O02_P03_R270_M0000.png	23.5780792764	0.0000000000	78.9373962591	0.5787479252	0.5787479252	1.0000000000	1.0000000000	87.6881769873	0.0108861111	0.0109194444	0.0092416667	0.0088416667	0.0287388889	0.0287333333	0.0436638889	0.0441027778	0.0080565847	0.0080566095	0.0561390696	0.0561390709	0.0092000000	0.0092000000	0.0954745271	0.0954745271	0.0136222222	0.1159167572	0.0463292139	0.1293639968	0.0569000000	0.0570583333	0.0119694444	0.0119555556	0.0137027778	0.0137972222	0.0423111111	0.0420194444
STIM_E999_C000_S00110_OC3_O04_P04_R000_M0000.png	13.5667903525	0.0000000000	89.6297658863	0.7925953177	0.7925953177	1.0000000000	1.0000000000	85.5226661923	0.0102888889	0.0101388889	0.0065388889	0.0066972222	0.0279500000	0.0279666667	0.0283222222	0.0279972222	0.0075455750	0.0075457536	0.0535239129	0.0535238612	0.0079444444	0.0079444444	0.0887769798	0.0887769798	0.0139555556	0.1173065908	0.0433742419	0.1279141522	0.0404722222	0.0405083333	0.0108361111	0.0109027778	0.0131111111	0.0130277778	0.0322194444	0.0331027778
STIM_E999_C000_S00110_OC3_O04_P05_R090_M0000.png	14.0404040404	0.0000000000	91.3712622321	0.8274252446	0.8274252446	1.0000000000	1.0000000000	87.9382822037	0.0127250000	0.0127333333	0.0125083333	0.0125333333	0.0296666667	0.0296500000	0.0562694444	0.0564666667	0.0096429520	0.0096430868	0.0617367393	0.0617367195	0.0117333333	0.0117333333	0.1076833062	0.1076833062	0.0145888889	0.1199003467	0.0559655086	0.1391748781	0.0697944444	0.0698138889	0.0137277778	0.0138222222	0.0156777778	0.0156972222	0.0480666667	0.0474638889
STIM_E999_C000_S00110_OC3_O05_P04_R000_M0000.png	9.9349269588	0.0000000000	80.9452000495	0.6189040010	0.6189040010	1.0000000000	1.0000000000	88.4061347494	0.0110583333	0.0110416667	0.0088583333	0.0089500000	0.0287388889	0.0287277778	0.0363666667	0.0359694444	0.0083975244	0.0083975672	0.0571913363	0.0571913986	0.0092222222	0.0092222222	0.0955886930	0.0955886930	0.0142944444	0.1187019479	0.0484015066	0.1329402751	0.0473500000	0.0471555556	0.0120222222	0.0117472222	0.0139611111	0.0141638889	0.0409222222	0.0409833333
STIM_E999_C000_S00110_OC3_O05_P08_R270_M1000.png	22.3058446757	0.0000000000	82.0241422024	0.6404828440	0.6404828440	1.0000000000	1.0000000000	88.2934508891	0.0127416667	0.0126333333	0.0111277778	0.0110583333	0.0296611111	0.0296833333	0.0485833333	0.0487222222	0.0100564864	0.0100564061	0.0636849997	0.0636850782	0.0118111111	0.0118111111	0.1080353701	0.1080353701	0.0149388889	0.1213085296	0.0575755215	0.1410397862	0.0674694444	0.0673222222	0.0135694444	0.0136888889	0.0157722222	0.0157805556	0.0490444444	0.0483972222
STIM_E999_C000_S00110_OC3_O06_P05_R270_M1000.png	6.6403834261	0.0000000000	90.1648829431	0.8032976589	0.8032976589	1.0000000000	1.0000000000	77.4091927936	0.0101583333	0.0102083333	0.0067166667	0.0065333333	0.0272722222	0.0272722222	0.0285527778	0.0286583333	0.0076974603	0.0076972940	0.0544734791	0.0544735180	0.0079777778	0.0079777778	0.0889615356	0.0889615356	0.0139777778	0.1173986277	0.0438001215	0.1283856159	0.0402777778	0.0402138889	0.0109083333	0.0109527778	0.0132277778	0.0132361111	0.0350305556	0.0340194444
STIM_E999_C000_S00110_OC3_O08_P08_R180_M0000.png	11.6919191919	0.0000000000	93.5393534002	0.8707870680	0.8707870680	1.0000000000	1.0000000000	86.7457185435	0.0136277778	0.0136694444	0.0105833333	0.0107583333	0.0300333333	0.0300277778	0.0597944444	0.0598222222	0.0111879026	0.0111877536	0.0670065695	0.0670066213	0.0131000000	0.0131000000	0.1137032362	0.1137032362	0.0159555556	0.1253037087	0.0647004263	0.1480983277	0.0712666667	0.0710083333	0.0143833333	0.0144916667	0.0163805556	0.0163944444	0.0529305556	0.0527722222
STIM_E999_C000_S00110_OC3_O09_P04_R270_M0000.png	20.7114308553	0.0000000000	82.0777777778	0.6415555556	0.6415555556	1.0000000000	1.0000000000	87.8027866492	0.0128694444	0.0127472222	0.0094027778	0.0094527778	0.0296388889	0.0296277778	0.0506611111	0.0507388889	0.0102556450	0.0102559226	0.0635258565	0.0635257386	0.0118000000	0.0118000000	0.1079851489	0.1079851489	0.0155944444	0.1239003648	0.0589527377	0.1434118777	0.0622916667	0.0621027778	0.0134944444	0.0135416667	0.0155611111	0.0156944444	0.0506500000	0.0506805556
STIM_E999_C000_S00110_OC3_O10_P02_R180_M1000.png	17.7028714107	0.0000000000	90.0242784591	0.8004855692	0.8004855692	1.0000000000	1.0000000000	88.9300266474	0.0136277778	0.0137722222	0.0126611111	0.0129194444	0.0299111111	0.0299111111	0.0596055556	0.0598611111	0.0108039944	0.0108039839	0.0645697153	0.0645695494	0.0129777778	0.0129777778	0.1131785786	0.1131785786	0.0159055556	0.1251104006	0.0627749163	0.1460926326	0.0741722222	0.0740527778	0.0146083333	0.0146250000	0.0166916667	0.0167138889	0.0547055556	0.0547972222
STIM_E999_C000_S00110_OC3_O10_P03_R180_M0000.png	10.2554517134	0.0000000000	90.0333333333	0.8006666667	0.8006666667	1.0000000000	1.0000000000	86.9933665444	0.0129833333	0.0129666667	0.0115361111	0.0113555556	0.0293500000	0.0293444444	0.0535472222	0.0537722222	0.0101786150	0.0101783572	0.0634723215	0.0634725331	0.0117666667	0.0117666667	0.1078343383	0.1078343383	0.0152888889	0.1226995541	0.0587182340	0.1426654372	0.0687972222	0.0687944444	0.0137944444	0.0136777778	0.0159027778	0.0158944444	0.0526305556	0.0527194444
STIM_E999_C000_S00110_OC3_O10_P07_R090_M0000.png	16.1386292835	0.0000000000	84.6841570668	0.6936831413	0.6936831413	1.0000000000	1.0000000000	87.4722622606	0.0124916667	0.0124888889	0.0119972222	0.0118305556	0.0294500000	0.0294611111	0.0543166667	0.0541916667	0.0101723491	0.0101723001	0.0634992669	0.0634992908	0.0117666667	0.0117666667	0.1078343383	0.1078343383	0.0152888889	0.1226995541	0.0587182340	0.1426654372	0.0669000000	0.0668083333	0.0138388889	0.0138111111	0.0155277778	0.0156444444	0.0520944444	0.0516638889
STIM_E999_C000_S10000_OC2_O01_P01_R180_M0000.png	40.5852928909	53.4099813852	77.4165288244	1.0000000000	0.6486488294	0.7240061618	0.7240061618	67.6792373990	0.0082777778	0.0093000000	0.0064888889	0.0066138889	0.0237277778	0.0275833333	0.0244805556	0.0248472222	0.0049319490	0.0049317657	0.0433289516	0.0433290926	0.0053000000	0.0053000000	0.0726080205	0.0726080205	0.0113055556	0.1057249782	0.0284222743	0.1052826471	0.0282222222	0.0336833333	0.0084722222	0.0097361111	0.0110611111	0.0120194444	0.0225833333	0.0254583333
STIM_E999_C000_S10000_OC2_O01_P05_R000_M0000.png	27.4812100147	28.5253877382	76.3547276993	1.0000000000	0.6581892729	0.6979999175	0.6979999175	75.4146639985	0.0107166667	0.0105638889	0.0091777778	0.0081694444	0.0264388889	0.0283666667	0.0300861111	0.0295583333	0.0070080552	0.0070077683	0.0522661109	0.0522664008	0.0082277778	0.0082277778	0.0903332946	0.0903332946	0.0129444444	0.1130350445	0.0412102284	0.1235740138	0.0441972222	0.0444027778	0.0114527778	0.0110250000	0.0138361111	0.0131194444	0.0340277778	0.0328888889
STIM_E999_C000_S10000_OC2_O01_P07_R180_M1000.png	44.5575080834	6.7151024519	89.4806609278	1.0000000000	0.9092976589	0.8349643891	0.8349643891	70.7238283218	0.0105888889	0.0085666667	0.0092750000	0.0083750000	0.0264055556	0.0261000000	0.0316333333	0.0311361111	0.0055830705	0.0055829774	0.0464907356	0.0464907615	0.0065333333	0.0065333333	0.0805646754	0.0805646754	0.0112944444	0.1056736059	0.0320343427	0.1091534836	0.0480111111	0.0446444444	0.0107250000	0.0094305556	0.0132527778	0.0115722222	0.0304944444	0.0277611111
STIM_E999_C000_S10000_OC2_O01_P08_R090_M1000.png	36.4569301048	41.5592302088	77.4571039113	0.6216214542	1.0000000000	0.7383313511	0.7383313511	72.6937076800	0.0112333333	0.0097194444	0.0091166667	0.0090805556	0.0286055556	0.0253277778	0.0341166667	0.0338000000	0.0067001768	0.0067002918	0.0506686605	0.0506683775	0.0078555556	0.0078555556	0.0882828831	0.0882828831	0.0126055556	0.1115647350	0.0391090411	0.1203515993	0.0492583333	0.0450583333	0.0120194444	0.0102166667	0.0140277778	0.0126916667	0.0372138889	0.0317833333
STIM_E999_C000_S10000_OC2_O02_P07_R090_M1000.png	31.3109904389	0.0373061247	82.0701765825	0.8128834386	1.0000000000	0.7349618123	0.7349618123	73.8655247558	0.0095638889	0.0116638889	0.0092277778	0.0092888889	0.0272888889	0.0267333333	0.0306694444	0.0308944444	0.0068178012	0.0068185537	0.0515377614	0.0515378727	0.0078444444	0.0078444444	0.0882209202	0.0882209202	0.0126111111	0.1115890029	0.0395015138	0.1208537085	0.0448722222	0.0497055556	0.0104166667	0.0119805556	0.0122250000	0.0143416667	0.0320638889	0.0372833333
STIM_E999_C000_S10000_OC2_O04_P05_R000_M1000.png	27.4938101548	9.2320118938	79.9662235601	1.0000000000	0.6981892729	0.7502298348	0.7502298348	72.9527848170	0.0111694444	0.0112333333	0.0105777778	0.0116916667	0.0272444444	0.0272555556	0.0364222222	0.0367388889	0.0077340301	0.0077327891	0.0551738973	0.0551722447	0.0091222222	0.0091222222	0.0950738260	0.0950738260	0.0132666667	0.1144145908	0.0447396119	0.1271136016	0.0533638889	0.0522916667	0.0119222222	0.0121055556	0.0143055556	0.0141944444	0.0413250000	0.0392500000
STIM_E999_C000_S10000_OC2_O05_P01_R270_M1000.png	27.0644026424	20.1486710093	80.3624550862	0.7617383872	1.0000000000	0.7263799081	0.7263799081	79.6101937299	0.0118972222	0.0115277778	0.0099833333	0.0108611111	0.0290222222	0.0277500000	0.0403416667	0.0403055556	0.0085948048	0.0085956186	0.0584505352	0.0584513308	0.0101666667	0.0101666667	0.1003161677	0.1003161677	0.0139500000	0.1172835696	0.0498103522	0.1332122215	0.0596444444	0.0580833333	0.0123750000	0.0125388889	0.0146833333	0.0148416667	0.0417194444	0.0409583333
STIM_E999_C000_S10000_OC2_O05_P09_R090_M0000.png	29.4190730230	45.3089520957	79.9175109008	0.6319616004	1.0000000000	0.7823694178	0.7823694178	73.8483035982	0.0119972222	0.0126305556	0.0108555556	0.0108861111	0.0290111111	0.0271111111	0.0468194444	0.0466388889	0.0086522124	0.0086527846	0.0575112667	0.0575115798	0.0107388889	0.0107388889	0.1030708235	0.1030708235	0.0142611111	0.1185654708	0.0515009511	0.1353581007	0.0646611111	0.0617833333	0.0126416667	0.0133333333	0.0142472222	0.0155666667	0.0440194444	0.0446888889
STIM_E999_C000_S10000_OC2_O06_P06_R090_M0000.png	30.2617013845	31.5263208166	75.4890953456	0.7033620711	1.0000000000	0.6581008714	0.6581008714	71.5114492495	0.0110194444	0.0130611111	0.0074555556	0.0105305556	0.0277722222	0.0279222222	0.0369722222	0.0372722222	0.0085007052	0.0085005831	0.0563312995	0.0563309854	0.0103833333	0.0103833333	0.1013683790	0.1013683790	0.0145777778	0.1198553548	0.0507890195	0.1355109499	0.0590750000	0.0607972222	0.0118722222	0.0134416667	0.0141527778	0.0158472222	0.0417611111	0.0444277778
STIM_E999_C000_S10000_OC2_O07_P05_R180_M1000.png	31.3028715840	29.6948064353	76.7570353814	1.0000000000	0.6862160287	0.6920326933	0.6920326933	77.4122125585	0.0108777778	0.0121027778	0.0112361111	0.0117416667	0.0269000000	0.0288555556	0.0376166667	0.0378083333	0.0078986345	0.0078981499	0.0551610858	0.0551607823	0.0094666667	0.0094666667	0.0968352980	0.0968352980	0.0136055556	0.1158468027	0.0464022373	0.1296493316	0.0544888889	0.0593250000	0.0117361111	0.0129833333	0.0139388889	0.0146583333	0.0407333333	0.0430472222
STIM_E999_C000_S10000_OC2_O08_P04_R270_M0000.png	20.4547574627	23.7524813329	76.1917048766	0.7515253314	1.0000000000	0.6480714319	0.6480714319	73.6299883682	0.0127000000	0.0110166667	0.0083250000	0.0112694444	0.0287500000	0.0272166667	0.0362722222	0.0359361111	0.0087442989	0.0087445267	0.0576900561	0.0576899671	0.0104944444	0.0104944444	0.1019035815	0.1019035815	0.0146000000	0.1199453207	0.0516169085	0.1361738467	0.0612416667	0.0561527778	0.0133416667	0.0120111111	0.0155694444	0.0141972222	0.0451055556	0.0423555556
STIM_E999_C000_S10000_OC2_O09_P09_R000_M0000.png	30.7551108907	10.7626097292	84.1549188710	1.0000000000	0.7480287378	0.8090840085	0.8090840085	75.7638347234	0.0113250000	0.0126750000	0.0077416667	0.0088694444	0.0268277778	0.0294055556	0.0361222222	0.0367472222	0.0089485032	0.0089476075	0.0578682620	0.0578681217	0.0104833333	0.0104833333	0.1018501933	0.1018501933	0.0152611111	0.1225897685	0.0528948707	0.1389585132	0.0547416667	0.0600000000	0.0120472222	0.0134416667	0.0142361111	0.0155833333	0.0398638889	0.0427388889
STIM_E999_C000_S10000_OC3_O04_P10_R270_M1000.png	12.0076328160	16.4930570120	86.2437052799	0.7810476898	1.0000000000	0.8343502607	0.8343502607	75.0969293208	0.0103500000	0.0130694444	0.0091666667	0.0092250000	0.0273444444	0.0283666667	0.0364194444	0.0369916667	0.0086942016	0.0086946436	0.0580061463	0.0580064431	0.0098500000	0.0098500000	0.0987573015	0.0987573015	0.0146055556	0.1199678010	0.0506157637	0.1355101762	0.0480888889	0.0532805556	0.0112527778	0.0136277778	0.0131277778	0.0161305556	0.0373416667	0.0411500000
STIM_E999_C000_S10000_OC3_O05_P07_R180_M0000.png	19.4376355927	24.4608427678	80.4848026147	1.0000000000	0.7107201784	0.7543359631	0.7543359631	82.0323707369	0.0124972222	0.0126250000	0.0121611111	0.0103972222	0.0285500000	0.0295722222	0.0466166667	0.0466527778	0.0098066721	0.0098055531	0.0620990302	0.0620977354	0.0114388889	0.0114388889	0.1063394194	0.1063394194	0.0149277778	0.1212640923	0.0563212437	0.1399227307	0.0653361111	0.0679111111	0.0134611111	0.0135250000	0.0155527778	0.0157694444	0.0488027778	0.0509361111
STIM_E999_C000_S10000_OC3_O06_P01_R000_M1000.png	22.0883116344	22.4299065421	81.1102850902	1.0000000000	0.8154512573	0.7144800732	0.7144800732	74.7629955943	0.0113083333	0.0128472222	0.0110777778	0.0102527778	0.0274222222	0.0284166667	0.0462055556	0.0468083333	0.0087825727	0.0087826106	0.0588363219	0.0588365313	0.0104222222	0.0104222222	0.1015560346	0.1015560346	0.0139444444	0.1172605437	0.0508020752	0.1336405090	0.0585805556	0.0653250000	0.0122416667	0.0135944444	0.0143555556	0.0160277778	0.0414527778	0.0465194444
STIM_E999_C000_S10000_OC3_O06_P04_R000_M0000.png	26.4930798889	16.6945353011	79.3612518197	1.0000000000	0.7262866345	0.7240817192	0.7240817192	75.8013546057	0.0137194444	0.0113694444	0.0107777778	0.0100444444	0.0294000000	0.0275611111	0.0423333333	0.0418750000	0.0093198375	0.0093183064	0.0598206023	0.0598196916	0.0110722222	0.0110722222	0.1046406161	0.1046406161	0.0149222222	0.1212418671	0.0548140489	0.1391019060	0.0640861111	0.0598694444	0.0138777778	0.0121027778	0.0165055556	0.0141361111	0.0483583333	0.0440027778
STIM_E999_C000_S10000_OC3_O09_P02_R000_M0000.png	12.7744623722	18.5013304153	82.3077735385	1.0000000000	0.8031618977	0.7445745219	0.7445745219	82.7886602802	0.0138361111	0.0120027778	0.0124333333	0.0115555556	0.0299055556	0.0288611111	0.0503250000	0.0497083333	0.0102457087	0.0102455295	0.0629326031	0.0629320968	0.0120555556	0.0120555556	0.1091341020	0.1091341020	0.0155944444	0.1239003648	0.0595476820	0.1436129853	0.0700361111	0.0661222222	0.0146250000	0.0128944444	0.0170416667	0.0151444444	0.0513000000	0.0469000000
STIM_E999_C000_S10000_OC3_O09_P08_R090_M0000.png	21.4577469555	9.5200001183	79.6092166673	0.6927925183	1.0000000000	0.7457880742	0.7457880742	84.3383018493	0.0121638889	0.0137888889	0.0109000000	0.0108972222	0.0290888889	0.0295555556	0.0499444444	0.0506000000	0.0102947601	0.0102875052	0.0636801750	0.0636774053	0.0120777778	0.0120777778	0.1092334116	0.1092334116	0.0152777778	0.1226556524	0.0592995091	0.1428523295	0.0664194444	0.0700361111	0.0130527778	0.0145333333	0.0152333333	0.0170500000	0.0463555556	0.0511250000
STIM_E999_C000_S10000_OC3_O10_P06_R000_M0000.png	3.0630110630	7.9965208120	77.6288963831	1.0000000000	0.6205487427	0.7423035563	0.7423035563	80.5544254456	0.0135972222	0.0137694444	0.0121972222	0.0106444444	0.0297277778	0.0293722222	0.0514111111	0.0515277778	0.0111979358	0.0111979395	0.0657051652	0.0657051643	0.0130555556	0.0130555556	0.1135127474	0.1135127474	0.0165833333	0.1277042352	0.0649699402	0.1491543828	0.0713527778	0.0712000000	0.0143138889	0.0143972222	0.0164833333	0.0166666667	0.0510416667	0.0530222222
STIM_E999_C000_S11000_OC2_O01_P01_R000_M1000.png	38.6357302118	0.0000000000	91.1122665479	1.0000000000	1.0000000000	0.8222453310	0.8222453310	68.3361364304	0.0081055556	0.0094361111	0.0062750000	0.0086194444	0.0245166667	0.0267333333	0.0234638889	0.0240333333	0.0045916949	0.0045916949	0.0417844309	0.0417844309	0.0052333333	0.0052333333	0.0721523390	0.0721523390	0.0106333333	0.1025684882	0.0262919483	0.1005384644	0.0364861111	0.0420722222	0.0082777778	0.0097861111	0.0106666667	0.0122500000	0.0210166667	0.0251527778
STIM_E999_C000_S11000_OC2_O01_P05_R000_M0000.png	30.0738573021	0.0000000000	84.8904610099	1.0000000000	1.0000000000	0.6978092202	0.6978092202	74.8319595405	0.0103388889	0.0099361111	0.0084111111	0.0086500000	0.0282277778	0.0255111111	0.0303166667	0.0300611111	0.0065648641	0.0065648641	0.0500221228	0.0500221228	0.0072444444	0.0072444444	0.0848055567	0.0848055567	0.0126222222	0.1116375221	0.0375716644	0.1187713669	0.0453333333	0.0430555556	0.0111750000	0.0103083333	0.0128944444	0.0127222222	0.0343861111	0.0333500000
STIM_E999_C000_S11000_OC2_O05_P09_R000_M1000.png	20.3862928349	0.0000000000	95.5657786757	1.0000000000	1.0000000000	0.9113155735	0.9113155735	76.1406048364	0.0109083333	0.0123833333	0.0114388889	0.0109861111	0.0274444444	0.0285833333	0.0460027778	0.0463055556	0.0086396417	0.0086396417	0.0582887485	0.0582887485	0.0104000000	0.0104000000	0.1014488472	0.1014488472	0.0139333333	0.1172144774	0.0504730043	0.1336427398	0.0570638889	0.0609805556	0.0118861111	0.0134666667	0.0142833333	0.0156111111	0.0425944444	0.0462305556
STIM_E999_C000_S11000_OC2_O07_P02_R180_M1000.png	19.6272264631	0.0000000000	86.8788904208	1.0000000000	1.0000000000	0.7375778084	0.7375778084	86.1302930682	0.0145055556	0.0112777778	0.0128027778	0.0117888889	0.0304611111	0.0286166667	0.0447638889	0.0438972222	0.0095116426	0.0095116426	0.0600776588	0.0600776588	0.0117000000	0.0117000000	0.1075320516	0.1075320516	0.0152555556	0.1225677988	0.0567138906	0.1416403107	0.0684138889	0.0609638889	0.0147416667	0.0123166667	0.0170722222	0.0140611111	0.0484388889	0.0425027778
STIM_E999_C000_S11000_OC2_O07_P03_R090_M1000.png	28.2274143302	0.0000000000	88.9580687366	1.0000000000	1.0000000000	0.7791613747	0.7791613747	76.0839964656	0.0121888889	0.0112333333	0.0099416667	0.0108361111	0.0287666667	0.0271055556	0.0450055556	0.0448583333	0.0077056610	0.0077056610	0.0546824225	0.0546824225	0.0097333333	0.0097333333	0.0981764856	0.0981764856	0.0132666667	0.1144145908	0.0460441733	0.1286684017	0.0573083333	0.0557277778	0.0127055556	0.0120305556	0.0146500000	0.0142527778	0.0406138889	0.0384805556
STIM_E999_C000_S11000_OC2_O08_P03_R270_M0000.png	5.9714463066	0.0000000000	93.7100777929	1.0000000000	1.0000000000	0.8742015559	0.8742015559	81.5457846800	0.0133083333	0.0102138889	0.0094611111	0.0099027778	0.0295944444	0.0271555556	0.0371972222	0.0363694444	0.0090630503	0.0090630503	0.0585624756	0.0585624756	0.0104555556	0.0104555556	0.1017165948	0.1017165948	0.0152888889	0.1226995541	0.0537379579	0.1397415428	0.0570666667	0.0492250000	0.0137777778	0.0110777778	0.0163055556	0.0134083333	0.0433277778	0.0390583333
STIM_E999_C000_S11000_OC2_O09_P08_R000_M0000.png	24.2037890425	0.0000000000	87.2308587064	1.0000000000	1.0000000000	0.7446171741	0.7446171741	86.1352138770	0.0153333333	0.0148416667	0.0139500000	0.0149388889	0.0309833333	0.0307888889	0.0697694444	0.0696861111	0.0122279954	0.0122279954	0.0698520454	0.0698520454	0.0156222222	0.0156222222	0.1240089155	0.1240089155	0.0165888889	0.1277252636	0.0725533525	0.1541229345	0.0831944444	0.0833666667	0.0162638889	0.0159194444	0.0189027778	0.0188555556	0.0581194444	0.0577027778
STIM_E999_C000_S11000_OC2_O09_P09_R180_M0000.png	28.2098765432	0.0000000000	93.2892323840	1.0000000000	1.0000000000	0.8657846477	0.8657846477	76.6306352352	0.0144750000	0.0125500000	0.0121750000	0.0115388889	0.0295833333	0.0286222222	0.0449277778	0.0446361111	0.0102843910	0.0102843910	0.0620135831	0.0620135831	0.0130333333	0.0130333333	0.1134173765	0.1134173765	0.0159222222	0.1251748720	0.0618757060	0.1465912680	0.0761111111	0.0727138889	0.0151500000	0.0134194444	0.0180611111	0.0160361111	0.0526555556	0.0485805556
STIM_E999_C000_S11000_OC2_O10_P07_R270_M1000.png	5.6806853583	0.0000000000	88.0391570135	1.0000000000	1.0000000000	0.7607831403	0.7607831403	76.9209527226	0.0103472222	0.0151777778	0.0111333333	0.0113305556	0.0268833333	0.0308000000	0.0463805556	0.0475444444	0.0098242546	0.0098242546	0.0617546976	0.0617546976	0.0117000000	0.0117000000	0.1075320516	0.1075320516	0.0152777778	0.1226556524	0.0580606738	0.1423864508	0.0551916667	0.0680277778	0.0114361111	0.0159444444	0.0135083333	0.0180777778	0.0401555556	0.0489138889
STIM_E999_C000_S11000_OC2_O10_P09_R000_M1000.png	18.6464174455	0.0000000000	91.5520225332	1.0000000000	1.0000000000	0.8310404507	0.8310404507	81.5830446759	0.0135166667	0.0124222222	0.0112777778	0.0099027778	0.0296888889	0.0286500000	0.0454972222	0.0451888889	0.0103251843	0.0103251843	0.0627448011	0.0627448011	0.0124222222	0.0124222222	0.1107607543	0.1107607543	0.0159222222	0.1251748720	0.0605698732	0.1455196858	0.0708305556	0.0680638889	0.0144500000	0.0134250000	0.0164000000	0.0158138889	0.0511583333	0.0468305556
STIM_E999_C000_S11000_OC3_O01_P03_R090_M1000.png	40.0933667781	0.0000000000	91.2523573346	1.0000000000	1.0000000000	0.8250471467	0.8250471467	72.4564269264	0.0091916667	0.0088111111	0.0063166667	0.0086138889	0.0266111111	0.0257111111	0.0274166667	0.0273000000	0.0052569913	0.0052569913	0.0449735606	0.0449735606	0.0059111111	0.0059111111	0.0766562861	0.0766562861	0.0113000000	0.1056992953	0.0302126425	0.1072258423	0.0406305556	0.0403444444	0.0097972222	0.0090694444	0.0122555556	0.0115472222	0.0288583333	0.0266000000
STIM_E999_C000_S11000_OC3_O02_P01_R270_M0000.png	19.4854586130	0.0000000000	81.0713560760	1.0000000000	1.0000000000	0.6214271215	0.6214271215	75.3523876376	0.0118194444	0.0103388889	0.0100611111	0.0091250000	0.0279222222	0.0272611111	0.0390361111	0.0387194444	0.0077587393	0.0077587393	0.0551712272	0.0551712272	0.0091555556	0.0091555556	0.0952457692	0.0952457692	0.0132888889	0.1145090859	0.0452892538	0.1278763595	0.0553861111	0.0507416667	0.0120972222	0.0109083333	0.0149638889	0.0132694444	0.0410666667	0.0382083333
STIM_E999_C000_S11000_OC3_O03_P10_R270_M1000.png	26.1809435133	0.0000000000	87.3055495912	1.0000000000	1.0000000000	0.7461109918	0.7461109918	74.6027810488	0.0119111111	0.0090833333	0.0063333333	0.0091611111	0.0295666667	0.0252833333	0.0375416667	0.0363027778	0.0076199405	0.0076199405	0.0550176459	0.0550176459	0.0085666667	0.0085666667	0.0921591150	0.0921591150	0.0133222222	0.1146506744	0.0444730355	0.1276913488	0.0463111111	0.0387166667	0.0124888889	0.0097111111	0.0151083333	0.0115444444	0.0355111111	0.0297527778
STIM_E999_C000_S11000_OC3_O06_P06_R000_M1000.png	12.8719239374	0.0000000000	83.3587418478	1.0000000000	1.0000000000	0.6671748370	0.6671748370	78.2815680001	0.0134083333	0.0102500000	0.0112555556	0.0104416667	0.0296277778	0.0273444444	0.0398305556	0.0385833333	0.0088351395	0.0088351395	0.0580057365	0.0580057365	0.0104111111	0.0104111111	0.1015024556	0.1015024556	0.0145888889	0.1199003467	0.0518724080	0.1359192459	0.0628166667	0.0540138889	0.0140777778	0.0111916667	0.0166472222	0.0134166667	0.0467111111	0.0397000000
STIM_E999_C000_S11000_OC3_O06_P08_R000_M0000.png	8.1110178971	0.0000000000	93.7166520087	1.0000000000	1.0000000000	0.8743330402	0.8743330402	78.2815680001	0.0113111111	0.0134166667	0.0109500000	0.0112305556	0.0274277778	0.0296777778	0.0402861111	0.0407777778	0.0095852622	0.0095852622	0.0606729166	0.0606729166	0.0111000000	0.0111000000	0.1047703226	0.1047703226	0.0152555556	0.1225677988	0.0559503047	0.1405387324	0.0579416667	0.0638861111	0.0120527778	0.0139972222	0.0142805556	0.0161972222	0.0458277778	0.0488694444
STIM_E999_C000_S11000_OC3_O07_P03_R000_M0000.png	10.7871923937	0.0000000000	89.3916307333	1.0000000000	1.0000000000	0.7878326147	0.7878326147	85.6484299945	0.0118888889	0.0118444444	0.0101944444	0.0111472222	0.0291111111	0.0289555556	0.0416833333	0.0414583333	0.0090871896	0.0090871896	0.0597471145	0.0597471145	0.0104666667	0.0104666667	0.1017700561	0.1017700561	0.0146222222	0.1200352151	0.0530261718	0.1373317075	0.0554194444	0.0549250000	0.0125333333	0.0127333333	0.0148500000	0.0149083333	0.0407722222	0.0422222222
STIM_E999_C000_S11000_OC3_O07_P04_R180_M0000.png	24.2115027829	0.0000000000	84.9523836904	1.0000000000	1.0000000000	0.6990476738	0.6990476738	71.5119634162	0.0100111111	0.0095277778	0.0065333333	0.0065305556	0.0264722222	0.0267500000	0.0225166667	0.0222444444	0.0067418362	0.0067418362	0.0502038382	0.0502038382	0.0072444444	0.0072444444	0.0848055567	0.0848055567	0.0133000000	0.1145563025	0.0391991341	0.1223044847	0.0395111111	0.0379361111	0.0106500000	0.0099805556	0.0134000000	0.0122583333	0.0309222222	0.0291333333
STIM_E999_C000_S11000_OC3_O07_P05_R180_M0000.png	25.8840690005	0.0000000000	87.2273814849	1.0000000000	1.0000000000	0.7445476297	0.7445476297	78.0218777301	0.0105916667	0.0123055556	0.0102305556	0.0084777778	0.0276944444	0.0286666667	0.0347611111	0.0353277778	0.0087538604	0.0087538604	0.0579524784	0.0579524784	0.0098222222	0.0098222222	0.0986193348	0.0986193348	0.0146111111	0.1199902768	0.0505740462	0.1351899860	0.0523222222	0.0575194444	0.0110861111	0.0133166667	0.0133833333	0.0157472222	0.0404277778	0.0449972222
STIM_E999_C000_S11000_OC3_O08_P01_R270_M0000.png	2.1479750779	0.0000000000	91.9271390708	1.0000000000	1.0000000000	0.8385427814	0.8385427814	74.6946233307	0.0138555556	0.0117861111	0.0123305556	0.0098361111	0.0287944444	0.0281388889	0.0537583333	0.0535638889	0.0099328443	0.0099328443	0.0619568323	0.0619568323	0.0117000000	0.0117000000	0.1075320516	0.1075320516	0.0152444444	0.1225238469	0.0576535041	0.1415053020	0.0709500000	0.0674333333	0.0144416667	0.0124888889	0.0169472222	0.0149722222	0.0538138889	0.0482222222
STIM_E999_C000_S11000_OC3_O08_P09_R180_M0000.png	7.0778816199	0.0000000000	89.8279094972	1.0000000000	1.0000000000	0.7965581899	0.7965581899	74.6619362526	0.0136611111	0.0103138889	0.0102027778	0.0118055556	0.0286666667	0.0268944444	0.0471277778	0.0464277778	0.0087396938	0.0087396938	0.0589156288	0.0589156288	0.0104111111	0.0104111111	0.1015024556	0.1015024556	0.0139555556	0.1173065908	0.0510530775	0.1340421302	0.0635888889	0.0528722222	0.0140861111	0.0113444444	0.0168750000	0.0134833333	0.0449250000	0.0385305556
STIM_E999_C000_S11000_OC3_O10_P06_R270_M0000.png	2.1744548287	0.0000000000	93.8989944453	1.0000000000	1.0000000000	0.8779798889	0.8779798889	82.4200009329	0.0134277778	0.0129250000	0.0100638889	0.0115888889	0.0298222222	0.0284444444	0.0466611111	0.0463944444	0.0106725750	0.0106725750	0.0642909633	0.0642909633	0.0124000000	0.0124000000	0.1106628846	0.1106628846	0.0159333333	0.1252178333	0.0616933692	0.1458182889	0.0718861111	0.0678805556	0.0144000000	0.0136555556	0.0169472222	0.0161361111	0.0539472222	0.0506194444
STIM_E999_C000_S11000_OC3_O10_P10_R180_M1000.png	11.0626398210	0.0000000000	83.1148053411	1.0000000000	1.0000000000	0.6622961068	0.6622961068	80.2084576500	0.0130277778	0.0134333333	0.0102083333	0.0100250000	0.0287166667	0.0298555556	0.0431083333	0.0434111111	0.0108410452	0.0108410452	0.0641234414	0.0641234414	0.0124111111	0.0124111111	0.1107118308	0.1107118308	0.0166000000	0.1277673094	0.0632733884	0.1483698970	0.0675555556	0.0693611111	0.0134583333	0.0140694444	0.0159388889	0.0166138889	0.0507833333	0.0532944444
STIM_E999_C000_S11111_OC2_O02_P01_R000_M0000.png	25.9185750636	0.0000000000	100.0000000000	1.0000000000	1.0000000000	1.0000000000	1.0000000000	83.9940950304	0.0111361111	0.0111361111	0.0097000000	0.0097000000	0.0282944444	0.0282944444	0.0396472222	0.0396472222	0.0077873967	0.0077873967	0.0571249185	0.0571249185	0.0092000000	0.0092000000	0.0954745271	0.0954745271	0.0126333333	0.1116860191	0.0447057225	0.1257717920	0.0489138889	0.0489138889	0.0118944444	0.0118944444	0.0139972222	0.0139972222	0.0394444444	0.0394444444
STIM_E999_C000_S11111_OC2_O02_P06_R000_M0000.png	44.6958410925	0.0000000000	100.0000000000	1.0000000000	1.0000000000	1.0000000000	1.0000000000	71.9353848445	0.0097027778	0.0097027778	0.0084138889	0.0084138889	0.0262777778	0.0262777778	0.0375583333	0.0375583333	0.0054988270	0.0054988270	0.0462564499	0.0462564499	0.0065777778	0.0065777778	0.0808364322	0.0808364322	0.0112888889	0.1056479100	0.0317734451	0.1092015230	0.0459944444	0.0459944444	0.0103166667	0.0103166667	0.0124305556	0.0124305556	0.0318000000	0.0318000000
STIM_E999_C000_S11111_OC2_O05_P04_R000_M0000.png	5.0335570470	0.0000000000	100.0000000000	1.0000000000	1.0000000000	1.0000000000	1.0000000000	85.6699029670	0.0108250000	0.0108250000	0.0101611111	0.0101611111	0.0284388889	0.0284388889	0.0489333333	0.0489333333	0.0080657284	0.0080657284	0.0577127793	0.0577127793	0.0092222222	0.0092222222	0.0955886930	0.0955886930	0.0132888889	0.1145090859	0.0458230431	0.1281739697	0.0464194444	0.0464194444	0.0120055556	0.0120055556	0.0139972222	0.0139972222	0.0367833333	0.0367833333
STIM_E999_C000_S11111_OC2_O05_P06_R270_M1000.png	5.7500000000	0.0000000000	100.0000000000	1.0000000000	1.0000000000	1.0000000000	1.0000000000	75.9176003469	0.0104388889	0.0104388889	0.0046361111	0.0046361111	0.0273833333	0.0273833333	0.0213694444	0.0213694444	0.0078164100	0.0078164100	0.0542544768	0.0542544768	0.0080000000	0.0080000000	0.0890843535	0.0890843535	0.0146555556	0.1201699229	0.0457361365	0.1321938834	0.0301444444	0.0301444444	0.0103500000	0.0103500000	0.0133583333	0.0133583333	0.0262888889	0.0262888889
STIM_E999_C000_S11111_OC2_O05_P08_R090_M0000.png	13.5277777778	0.0000000000	100.0000000000	1.0000000000	1.0000000000	1.0000000000	1.0000000000	71.3727247168	0.0090916667	0.0090916667	0.0045888889	0.0045888889	0.0264722222	0.0264722222	0.0181361111	0.0181361111	0.0065643927	0.0065643927	0.0496909773	0.0496909773	0.0066666667	0.0066666667	0.0813771505	0.0813771505	0.0133222222	0.1146506744	0.0380247093	0.1216659876	0.0317111111	0.0317111111	0.0094111111	0.0094111111	0.0121972222	0.0121972222	0.0246500000	0.0246500000
STIM_E999_C000_S11111_OC2_O06_P03_R180_M0000.png	32.7308558559	0.0000000000	100.0000000000	1.0000000000	1.0000000000	1.0000000000	1.0000000000	77.3676276590	0.0132666667	0.0132666667	0.0094444444	0.0094444444	0.0289666667	0.0289666667	0.0594888889	0.0594888889	0.0104042722	0.0104042722	0.0647782667	0.0647782667	0.0130000000	0.0130000000	0.1132741614	0.1132741614	0.0145888889	0.1199003467	0.0599786856	0.1414127804	0.0769138889	0.0769138889	0.0142555556	0.0142555556	0.0166500000	0.0166500000	0.0484805556	0.0484805556
STIM_E999_C000_S11111_OC2_O06_P04_R000_M1000.png	34.7175615213	0.0000000000	100.0000000000	1.0000000000	1.0000000000	1.0000000000	1.0000000000	74.7470123330	0.0120972222	0.0120972222	0.0112333333	0.0112333333	0.0281888889	0.0281888889	0.0469305556	0.0469305556	0.0083105969	0.0083105969	0.0551759611	0.0551759611	0.0104444444	0.0104444444	0.1016631041	0.1016631041	0.0145666667	0.1198103450	0.0500786067	0.1351105155	0.0651888889	0.0651888889	0.0125166667	0.0125166667	0.0150750000	0.0150750000	0.0443388889	0.0443388889
STIM_E999_C000_S11111_OC2_O06_P05_R270_M0000.png	34.7175615213	0.0000000000	100.0000000000	1.0000000000	1.0000000000	1.0000000000	1.0000000000	74.7470123330	0.0118722222	0.0118722222	0.0098416667	0.0098416667	0.0281944444	0.0281944444	0.0407444444	0.0407444444	0.0086687125	0.0086687125	0.0569156949	0.0569156949	0.0105333333	0.0105333333	0.1020902110	0.1020902110	0.0145777778	0.1198553548	0.0511626439	0.1359425752	0.0677472222	0.0677472222	0.0121444444	0.0121444444	0.0150250000	0.0150250000	0.0417111111	0.0417111111
STIM_E999_C000_S11111_OC2_O06_P07_R090_M0000.png	32.0788804071	0.0000000000	100.0000000000	1.0000000000	1.0000000000	1.0000000000	1.0000000000	80.4874500493	0.0132944444	0.0132944444	0.0120194444	0.0120194444	0.0292611111	0.0292611111	0.0397888889	0.0397888889	0.0091667556	0.0091667556	0.0584179314	0.0584179314	0.0117333333	0.0117333333	0.1076833062	0.1076833062	0.0152222222	0.1224358927	0.0557001835	0.1407505693	0.0669083333	0.0669083333	0.0137861111	0.0137861111	0.0155000000	0.0155000000	0.0461638889	0.0461638889
STIM_E999_C000_S11111_OC2_O06_P09_R180_M0000.png	32.6381129733	0.0000000000	100.0000000000	1.0000000000	1.0000000000	1.0000000000	1.0000000000	71.9353848445	0.0114972222	0.0114972222	0.0088277778	0.0088277778	0.0274000000	0.0274000000	0.0338888889	0.0338888889	0.0078260626	0.0078260626	0.0540105194	0.0540105194	0.0091777778	0.0091777778	0.0953602193	0.0953602193	0.0139333333	0.1172144774	0.0461038474	0.1302915473	0.0580027778	0.0580027778	0.0119111111	0.0119111111	0.0141888889	0.0141888889	0.0375388889	0.0375388889
STIM_E999_C000_S11111_OC2_O08_P01_R270_M1000.png	6.9388327722	0.0000000000	100.0000000000	1.0000000000	1.0000000000	1.0000000000	1.0000000000	89.3864355098	0.0116805556	0.0116805556	0.0130472222	0.0130472222	0.0288222222	0.0288222222	0.0623500000	0.0623500000	0.0083575636	0.0083575636	0.0580785705	0.0580785705	0.0104444444	0.0104444444	0.1016631041	0.1016631041	0.0133000000	0.1145563025	0.0494175636	0.1318608386	0.0521638889	0.0521638889	0.0129194444	0.0129194444	0.0147472222	0.0147472222	0.0403388889	0.0403388889
STIM_E999_C000_S11111_OC2_O08_P06_R270_M1000.png	9.6969696970	0.0000000000	100.0000000000	1.0000000000	1.0000000000	1.0000000000	1.0000000000	85.6216518299	0.0134000000	0.0134000000	0.0122222222	0.0122222222	0.0298388889	0.0298388889	0.0544944444	0.0544944444	0.0109372313	0.0109372313	0.0662089106	0.0662089106	0.0130666667	0.0130666667	0.1135604012	0.1135604012	0.0159222222	0.1251748720	0.0637187599	0.1477748417	0.0708638889	0.0708638889	0.0144722222	0.0144722222	0.0163694444	0.0163694444	0.0453750000	0.0453750000
STIM_E999_C000_S11111_OC2_O10_P01_R000_M1000.png	28.3723522854	0.0000000000	100.0000000000	1.0000000000	1.0000000000	1.0000000000	1.0000000000	85.6170295424	0.0115694444	0.0115694444	0.0084027778	0.0084027778	0.0291055556	0.0291055556	0.0376777778	0.0376777778	0.0092600989	0.0092600989	0.0581516537	0.0581516537	0.0105333333	0.0105333333	0.1020902110	0.1020902110	0.0159111111	0.1251318950	0.0546258475	0.1415235555	0.0556777778	0.0556777778	0.0120861111	0.0120861111	0.0148166667	0.0148166667	0.0415194444	0.0415194444
STIM_E999_C000_S11111_OC2_O10_P02_R000_M1000.png	32.7251908397	0.0000000000	100.0000000000	1.0000000000	1.0000000000	1.0000000000	1.0000000000	78.6719610988	0.0137305556	0.0137305556	0.0119416667	0.0119416667	0.0296944444	0.0296944444	0.0512944444	0.0512944444	0.0108731470	0.0108731470	0.0640110220	0.0640110220	0.0130444444	0.0130444444	0.1134650725	0.1134650725	0.0165333333	0.1275148124	0.0635695323	0.1480821557	0.0747166667	0.0747166667	0.0137694444	0.0137694444	0.0164333333	0.0164333333	0.0544055556	0.0544055556
STIM_E999_C000_S11111_OC2_O10_P03_R000_M0000.png	36.6189674523	0.0000000000	100.0000000000	1.0000000000	1.0000000000	1.0000000000	1.0000000000	85.6216518299	0.0128833333	0.0128833333	0.0131722222	0.0131722222	0.0292611111	0.0292611111	0.0628888889	0.0628888889	0.0095249172	0.0095249172	0.0614997957	0.0614997957	0.0117555556	0.0117555556	0.1077840189	0.1077840189	0.0145777778	0.1198553548	0.0553057693	0.1383622302	0.0656000000	0.0656000000	0.0137972222	0.0137972222	0.0155611111	0.0155611111	0.0461166667	0.0461166667
STIM_E999_C000_S11111_OC2_O10_P04_R180_M0000.png	35.5368956743	0.0000000000	100.0000000000	1.0000000000	1.0000000000	1.0000000000	1.0000000000	84.8815785214	0.0129083333	0.0129083333	0.0110138889	0.0110138889	0.0292833333	0.0292833333	0.0490777778	0.0490777778	0.0095780525	0.0095780525	0.0603552994	0.0603552994	0.0117555556	0.0117555556	0.1077840189	0.1077840189	0.0152444444	0.1225238469	0.0565356910	0.1409895197	0.0669055556	0.0669055556	0.0135694444	0.0135694444	0.0154833333	0.0154833333	0.0514777778	0.0514777778
STIM_E999_C000_S11111_OC2_O10_P06_R180_M1000.png	28.2213740458	0.0000000000	100.0000000000	1.0000000000	1.0000000000	1.0000000000	1.0000000000	83.8723626338	0.0137777778	0.0137777778	0.0125138889	0.0125138889	0.0300333333	0.0300333333	0.0590611111	0.0590611111	0.0108134137	0.0108134137	0.0639922558	0.0639922558	0.0130444444	0.0130444444	0.1134650725	0.1134650725	0.0165777778	0.1276832031	0.0645606107	0.1494409889	0.0655444444	0.0655444444	0.0142916667	0.0142916667	0.0165222222	0.0165222222	0.0488666667	0.0488666667
STIM_E999_C000_S11111_OC2_O10_P07_R000_M0000.png	25.3088310362	0.0000000000	100.0000000000	1.0000000000	1.0000000000	1.0000000000	1.0000000000	83.9324947932	0.0143055556	0.0143055556	0.0142888889	0.0142888889	0.0304666667	0.0304666667	0.0637027778	0.0637027778	0.0114584100	0.0114584100	0.0661026800	0.0661026800	0.0143777778	0.0143777778	0.1190424153	0.1190424153	0.0165888889	0.1277252636	0.0683385376	0.1516897955	0.0769416667	0.0769416667	0.0152666667	0.0152666667	0.0175416667	0.0175416667	0.0571638889	0.0571638889
STIM_E999_C000_S11111_OC2_O10_P09_R090_M0000.png	35.0056116723	0.0000000000	100.0000000000	1.0000000000	1.0000000000	1.0000000000	1.0000000000	80.7762744742	0.0137972222	0.0137972222	0.0134250000	0.0134250000	0.0296888889	0.0296888889	0.0512555556	0.0512555556	0.0099451662	0.0099451662	0.0605460686	0.0605460686	0.0129333333	0.0129333333	0.1129871572	0.1129871572	0.0158666667	0.1249598293	0.0604347889	0.1453857069	0.0729805556	0.0729805556	0.0147583333	0.0147583333	0.0160611111	0.0160611111	0.0524694444	0.0524694444
STIM_E999_C000_S11111_OC3_O01_P02_R090_M0000.png	39.2222222222	0.0000000000	100.0000000000	1.0000000000	1.0000000000	1.0000000000	1.0000000000	71.3727247168	0.0079916667	0.0079916667	0.0045472222	0.0045472222	0.0254777778	0.0254777778	0.0131416667	0.0131416667	0.0039855275	0.0039855275	0.0386141429	0.0386141429	0.0040000000	0.0040000000	0.0631190230	0.0631190230	0.0106444444	0.1026214865	0.0228148256	0.0960654950	0.0244138889	0.0244138889	0.0079000000	0.0079000000	0.0103416667	0.0103416667	0.0156027778	0.0156027778
STIM_E999_C000_S11111_OC3_O01_P09_R000_M1000.png	30.8752796421	0.0000000000	100.0000000000	1.0000000000	1.0000000000	1.0000000000	1.0000000000	77.4016690186	0.0093527778	0.0093527778	0.0100916667	0.0100916667	0.0265777778	0.0265777778	0.0429166667	0.0429166667	0.0056574613	0.0056574613	0.0498400274	0.0498400274	0.0066222222	0.0066222222	0.0811072541	0.0811072541	0.0106555556	0.1026744563	0.0316119908	0.1071226906	0.0344638889	0.0344638889	0.0103472222	0.0103472222	0.0123416667	0.0123416667	0.0268416667	0.0268416667
STIM_E999_C000_S11111_OC3_O02_P05_R090_M1000.png	20.4849498328	0.0000000000	100.0000000000	1.0000000000	1.0000000000	1.0000000000	1.0000000000	74.8319595405	0.0102388889	0.0102388889	0.0083083333	0.0083083333	0.0271666667	0.0271666667	0.0330722222	0.0330722222	0.0072343454	0.0072343454	0.0534284869	0.0534284869	0.0079333333	0.0079333333	0.0887153731	0.0887153731	0.0133111111	0.1146034987	0.0425492896	0.1262106333	0.0334527778	0.0334527778	0.0108111111	0.0108111111	0.0134861111	0.0134861111	0.0293694444	0.0293694444
STIM_E999_C000_S11111_OC3_O02_P09_R000_M1000.png	37.7611006879	0.0000000000	100.0000000000	1.0000000000	1.0000000000	1.0000000000	1.0000000000	76.1343206965	0.0119305556	0.0119305556	0.0095888889	0.0095888889	0.0277666667	0.0277666667	0.0514861111	0.0514861111	0.0082432643	0.0082432643	0.0585736584	0.0585736584	0.0104222222	0.0104222222	0.1015560346	0.1015560346	0.0126111111	0.1115890029	0.0474500906	0.1275025780	0.0603527778	0.0603527778	0.0126055556	0.0126055556	0.0151666667	0.0151666667	0.0388638889	0.0388638889
STIM_E999_C000_S11111_OC3_O02_P10_R180_M0000.png	17.6936026936	0.0000000000	100.0000000000	1.0000000000	1.0000000000	1.0000000000	1.0000000000	85.6216518299	0.0112333333	0.0112333333	0.0120638889	0.0120638889	0.0283888889	0.0283888889	0.0466527778	0.0466527778	0.0076602679	0.0076602679	0.0583112690	0.0583112690	0.0092222222	0.0092222222	0.0955886930	0.0955886930	0.0119888889	0.1088356023	0.0435151707	0.1232775179	0.0428472222	0.0428472222	0.0119805556	0.0119805556	0.0140722222	0.0140722222	0.0297277778	0.0297277778
STIM_E999_C000_S11111_OC3_O04_P05_R180_M0000.png	6.9832402235	0.0000000000	100.0000000000	1.0000000000	1.0000000000	1.0000000000	1.0000000000	70.7044045719	0.0102750000	0.0102750000	0.0104055556	0.0104055556	0.0267444444	0.0267444444	0.0344611111	0.0344611111	0.0069971921	0.0069971921	0.0529972085	0.0529972085	0.0078888889	0.0078888889	0.0884685032	0.0884685032	0.0126111111	0.1115890029	0.0396684669	0.1206647589	0.0451638889	0.0451638889	0.0112777778	0.0112777778	0.0133833333	0.0133833333	0.0359250000	0.0359250000
STIM_E999_C000_S11111_OC3_O06_P02_R180_M0000.png	29.2834890966	0.0000000000	100.0000000000	1.0000000000	1.0000000000	1.0000000000	1.0000000000	85.3515720014	0.0116722222	0.0116722222	0.0096750000	0.0096750000	0.0287833333	0.0287833333	0.0463583333	0.0463583333	0.0089491607	0.0089491607	0.0601419657	0.0601419657	0.0104888889	0.0104888889	0.1018768910	0.1018768910	0.0139666667	0.1173526188	0.0515468421	0.1344925168	0.0608444444	0.0608444444	0.0121805556	0.0121805556	0.0145555556	0.0145555556	0.0450805556	0.0450805556
STIM_E999_C000_S11111_OC3_O06_P04_R270_M1000.png	28.8450782998	0.0000000000	100.0000000000	1.0000000000	1.0000000000	1.0000000000	1.0000000000	85.6699029670	0.0117972222	0.0117972222	0.0097583333	0.0097583333	0.0289000000	0.0289000000	0.0415000000	0.0415000000	0.0092016670	0.0092016670	0.0603877162	0.0603877162	0.0105111111	0.0105111111	0.1019836092	0.1019836092	0.0146111111	0.1199902768	0.0529227079	0.1369288646	0.0545472222	0.0545472222	0.0124555556	0.0124555556	0.0148083333	0.0148083333	0.0444472222	0.0444472222
STIM_E999_C000_S11111_OC3_O06_P08_R270_M0000.png	26.4386261261	0.0000000000	100.0000000000	1.0000000000	1.0000000000	1.0000000000	1.0000000000	85.6326483680	0.0131861111	0.0131861111	0.0120500000	0.0120500000	0.0298111111	0.0298111111	0.0647305556	0.0647305556	0.0107926991	0.0107926991	0.0680759524	0.0680759524	0.0131333333	0.0131333333	0.1138458822	0.1138458822	0.0146333333	0.1200801355	0.0619982356	0.1436495484	0.0638277778	0.0638277778	0.0140194444	0.0140194444	0.0164138889	0.0164138889	0.0412694444	0.0412694444
STIM_E999_C000_S11111_OC3_O06_P10_R000_M0000.png	28.0634023854	0.0000000000	100.0000000000	1.0000000000	1.0000000000	1.0000000000	1.0000000000	87.0296114032	0.0128611111	0.0128611111	0.0116444444	0.0116444444	0.0297611111	0.0297611111	0.0696916667	0.0696916667	0.0106321174	0.0106321174	0.0680548655	0.0680548655	0.0131111111	0.0131111111	0.1137508058	0.1137508058	0.0139666667	0.1173526188	0.0603816767	0.1409745131	0.0723666667	0.0723666667	0.0134666667	0.0134666667	0.0161111111	0.0161111111	0.0417861111	0.0417861111
STIM_E999_C000_S11111_OC3_O09_P03_R180_M1000.png	18.7220357942	0.0000000000	100.0000000000	1.0000000000	1.0000000000	1.0000000000	1.0000000000	87.1138090433	0.0120972222	0.0120972222	0.0120000000	0.0120000000	0.0291222222	0.0291222222	0.0414305556	0.0414305556	0.0092622649	0.0092622649	0.0608650766	0.0608650766	0.0105111111	0.0105111111	0.1019836092	0.1019836092	0.0146333333	0.1200801355	0.0532015772	0.1373517085	0.0558000000	0.0558000000	0.0130027778	0.0130027778	0.0150694444	0.0150694444	0.0439861111	0.0439861111
STIM_E999_C000_S11111_OC3_O09_P10_R270_M0000.png	12.8816199377	0.0000000000	100.0000000000	1.0000000000	1.0000000000	1.0000000000	1.0000000000	86.9601103592	0.0116527778	0.0116527778	0.0130583333	0.0130583333	0.0286388889	0.0286388889	0.0526055556	0.0526055556	0.0088982250	0.0088982250	0.0598014556	0.0598014556	0.0104444444	0.0104444444	0.1016631041	0.1016631041	0.0139666667	0.1173526188	0.0514650960	0.1344423421	0.0591638889	0.0591638889	0.0126805556	0.0126805556	0.0149416667	0.0149416667	0.0449555556	0.0449555556
STIM_E999_C000_S11111_OC3_O10_P02_R090_M0000.png	26.5040650407	0.0000000000	100.0000000000	1.0000000000	1.0000000000	1.0000000000	1.0000000000	89.5755006949	0.0130777778	0.0130777778	0.0100055556	0.0100055556	0.0298833333	0.0298833333	0.0638305556	0.0638305556	0.0110867235	0.0110867235	0.0678950820	0.0678950820	0.0131333333	0.0131333333	0.1138458822	0.1138458822	0.0153000000	0.1227434391	0.0632356306	0.1455936887	0.0662638889	0.0662638889	0.0139972222	0.0139972222	0.0166333333	0.0166333333	0.0464388889	0.0464388889
STIM_E999_C000_S11111_OC3_O10_P05_R090_M1000.png	29.4121325829	0.0000000000	100.0000000000	1.0000000000	1.0000000000	1.0000000000	1.0000000000	86.9944247391	0.0132416667	0.0132416667	0.0111750000	0.0111750000	0.0298222222	0.0298222222	0.0638666667	0.0638666667	0.0107255525	0.0107255525	0.0656506454	0.0656506454	0.0130222222	0.0130222222	0.1133696593	0.1133696593	0.0152777778	0.1226556524	0.0622921782	0.1447263026	0.0715944444	0.0715944444	0.0142472222	0.0142472222	0.0165305556	0.0165305556	0.0539111111	0.0539111111
STIM_E999_C000_S11111_OC3_O10_P06_R270_M0000.png	32.2263914947	0.0000000000	100.0000000000	1.0000000000	1.0000000000	1.0000000000	1.0000000000	86.9944247391	0.0133694444	0.0133694444	0.0126888889	0.0126888889	0.0295444444	0.0295444444	0.0663972222	0.0663972222	0.0107353417	0.0107353417	0.0656844224	0.0656844224	0.0130222222	0.0130222222	0.1133696593	0.1133696593	0.0152777778	0.1226556524	0.0622921782	0.1447263026	0.0722527778	0.0722527778	0.0143833333	0.0143833333	0.0164722222	0.0164722222	0.0532750000	0.0532750000
STIM_E999_C000_S11111_OC3_O10_P07_R000_M0000.png	26.5282485876	0.0000000000	100.0000000000	1.0000000000	1.0000000000	1.0000000000	1.0000000000	89.4345244567	0.0147972222	0.0147972222	0.0139555556	0.0139555556	0.0309888889	0.0309888889	0.0772527778	0.0772527778	0.0127110433	0.0127110433	0.0731219443	0.0731219443	0.0156666667	0.0156666667	0.1241823863	0.1241823863	0.0159444444	0.1252607789	0.0729570493	0.1526991198	0.0800694444	0.0800694444	0.0157888889	0.0157888889	0.0182888889	0.0182888889	0.0541888889	0.0541888889
STIM_E999_C000_S11111_OC3_O10_P08_R090_M0000.png	23.2722646310	0.0000000000	100.0000000000	1.0000000000	1.0000000000	1.0000000000	1.0000000000	86.2488200405	0.0139027778	0.0139027778	0.0105055556	0.0105055556	0.0299055556	0.0299055556	0.0517333333	0.0517333333	0.0114232882	0.0114232882	0.0670687174	0.0670687174	0.0131111111	0.0131111111	0.1137508058	0.1137508058	0.0166111111	0.1278093403	0.0661375651	0.1503635655	0.0704305556	0.0704305556	0.0145250000	0.0145250000	0.0164500000	0.0164500000	0.0511833333	0.0511833333
STIM_E999_C000_S11111_OC3_O10_P09_R180_M0000.png	33.5553470919	0.0000000000	100.0000000000	1.0000000000	1.0000000000	1.0000000000	1.0000000000	82.7987746343	0.0136055556	0.0136055556	0.0129111111	0.0129111111	0.0295777778	0.0295777778	0.0571861111	0.0571861111	0.0107759641	0.0107759641	0.0657401645	0.0657401645	0.0130222222	0.0130222222	0.1133696593	0.1133696593	0.0152777778	0.1226556524	0.0622921782	0.1447263026	0.0745472222	0.0745472222	0.0142833333	0.0142833333	0.0167666667	0.0167666667	0.0554777778	0.0554777778
STIM_E999_C000_S11111_OC3_O10_P10_R180_M1000.png	33.5866166354	0.0000000000	100.0000000000	1.0000000000	1.0000000000	1.0000000000	1.0000000000	82.7987746343	0.0135722222	0.0135722222	0.0127444444	0.0127444444	0.0293833333	0.0293833333	0.0572972222	0.0572972222	0.0107458411	0.0107458411	0.0656644534	0.0656644534	0.0130222222	0.0130222222	0.1133696593	0.1133696593	0.0152777778	0.1226556524	0.0622921782	0.1447263026	0.0726138889	0.0726138889	0.0143305556	0.0143305556	0.0164833333	0.0164833333	0.0535166667	0.0535166667
STIM_E999_C080_NoH_S00000_OC2_O01_P07_R180_M0000.png	46.7849510860	20.2981030422	78.5940597400	0.8353415087	0.6847722036	0.8267626924	0.7968859848	75.9863152209	0.0096472222	0.0093083333	0.0081222222	0.0096222222	0.0266666667	0.0264611111	0.0333527778	0.0332222222	0.0053251289	0.0053312032	0.0467176088	0.0467181864	0.0062388889	0.0062388889	0.0787399668	0.0787399668	0.0108000000	0.1033604841	0.0300496179	0.1053485200	0.0398694444	0.0387250000	0.0103750000	0.0102833333	0.0122916667	0.0121916667	0.0273361111	0.0272000000
STIM_E999_C080_NoH_S00000_OC2_O01_P10_R270_M1000.png	43.9060326948	30.9667506373	77.4647971693	0.9012508361	0.7187023411	0.7430656186	0.7355730909	73.5399192179	0.0097111111	0.0093527778	0.0091916667	0.0081166667	0.0262500000	0.0266722222	0.0323277778	0.0323138889	0.0057142012	0.0057133217	0.0483909513	0.0483904290	0.0065833333	0.0065833333	0.0808703359	0.0808703359	0.0113083333	0.1057378172	0.0327849925	0.1103818366	0.0358638889	0.0363611111	0.0101666667	0.0100111111	0.0124250000	0.0125000000	0.0274777778	0.0274194444
STIM_E999_C080_NoH_S00000_OC2_O02_P01_R180_M0000.png	32.7445980842	25.0191827469	71.5940660605	0.8079902143	0.7296296296	0.6851698963	0.6409729022	79.0040217971	0.0102916667	0.0097388889	0.0089444444	0.0097472222	0.0269333333	0.0274277778	0.0371305556	0.0367611111	0.0062094597	0.0062093371	0.0501394870	0.0501392892	0.0072166667	0.0072166667	0.0846439974	0.0846439974	0.0117944444	0.1079600292	0.0356463216	0.1145774487	0.0409388889	0.0400722222	0.0110000000	0.0105416667	0.0130111111	0.0123888889	0.0317111111	0.0305805556
STIM_E999_C080_NoH_S00000_OC2_O02_P04_R180_M1000.png	49.3042235471	17.0007593504	85.3380016779	0.8692084727	0.8594190512	0.8278935989	0.8569989443	75.9619356374	0.0099111111	0.0094361111	0.0093583333	0.0094638889	0.0269944444	0.0263166667	0.0333500000	0.0331444444	0.0052501013	0.0052524611	0.0455381944	0.0455384641	0.0062055556	0.0062055556	0.0785306549	0.0785306549	0.0109666667	0.1041461906	0.0302175334	0.1061591277	0.0436666667	0.0420805556	0.0105972222	0.0098972222	0.0125555556	0.0118555556	0.0298416667	0.0291944444
STIM_E999_C080_NoH_S00000_OC2_O03_P03_R090_M0000.png	37.1643980716	27.3470539630	76.6328684886	0.7509451257	0.7643690078	0.8360531035	0.7139475025	80.2269087093	0.0110000000	0.0096055556	0.0093111111	0.0091694444	0.0279888889	0.0270277778	0.0329000000	0.0325388889	0.0065661392	0.0065664768	0.0511809800	0.0511813897	0.0075666667	0.0075666667	0.0866569852	0.0866569852	0.0123000000	0.1102213398	0.0379774348	0.1185427626	0.0446888889	0.0414500000	0.0116694444	0.0105472222	0.0135888889	0.0123472222	0.0342166667	0.0314750000
STIM_E999_C080_NoH_S00000_OC2_O03_P04_R000_M1000.png	27.4522137019	3.6512155242	68.6621036689	0.5543203270	0.7611570668	0.7104827876	0.7205239654	86.3009903191	0.0113833333	0.0103138889	0.0100166667	0.0102333333	0.0290500000	0.0279333333	0.0400833333	0.0397944444	0.0077454093	0.0077456437	0.0554865315	0.0554867822	0.0088694444	0.0088694444	0.0937592759	0.0937592759	0.0132972222	0.1145445003	0.0446588607	0.1273406054	0.0514083333	0.0479944444	0.0125250000	0.0111666667	0.0145750000	0.0132500000	0.0406000000	0.0373361111
STIM_E999_C080_NoH_S00000_OC2_O03_P05_R270_M0000.png	34.1130560339	14.5322200292	70.3046066844	0.6214458070	0.7763967546	0.6262773327	0.7880643731	80.5023897297	0.0121305556	0.0098861111	0.0096888889	0.0090944444	0.0291444444	0.0266777778	0.0391138889	0.0385500000	0.0073094183	0.0073130812	0.0541991856	0.0542000133	0.0085111111	0.0085111111	0.0918623728	0.0918623728	0.0126222222	0.1116375221	0.0418375990	0.1229142866	0.0534333333	0.0489888889	0.0127138889	0.0104333333	0.0147833333	0.0125472222	0.0387972222	0.0322861111
STIM_E999_C080_NoH_S00000_OC2_O03_P07_R180_M1000.png	40.3033470271	24.1753357982	78.0780637441	0.8481838226	0.7320802676	0.8316165087	0.7112419509	74.2423087992	0.0095527778	0.0094861111	0.0078444444	0.0080666667	0.0257777778	0.0273333333	0.0299944444	0.0297055556	0.0058481019	0.0058481593	0.0475576060	0.0475575183	0.0065861111	0.0065861111	0.0808872822	0.0808872822	0.0119694444	0.1087483779	0.0339270102	0.1135509641	0.0389722222	0.0388138889	0.0100638889	0.0103472222	0.0124083333	0.0122750000	0.0299944444	0.0295527778
STIM_E999_C080_NoH_S00000_OC2_O04_P05_R180_M1000.png	33.3643023033	20.0732403684	72.2802969319	0.7651714356	0.7962285396	0.5881848629	0.7416270391	77.6539384749	0.0112916667	0.0096111111	0.0085472222	0.0091694444	0.0276388889	0.0272944444	0.0355555556	0.0350305556	0.0068630644	0.0068634131	0.0520488698	0.0520495532	0.0078666667	0.0078666667	0.0883448012	0.0883448012	0.0126222222	0.1116375221	0.0396712116	0.1209971920	0.0467972222	0.0439944444	0.0119138889	0.0103583333	0.0142611111	0.0124638889	0.0377250000	0.0317861111
STIM_E999_C080_NoH_S00000_OC2_O04_P07_R090_M1000.png	31.4678909724	13.1848079046	77.1541542787	0.7297613031	0.7849697758	0.7978094138	0.7736256784	82.8595857133	0.0117277778	0.0102083333	0.0091944444	0.0087027778	0.0284055556	0.0281277778	0.0371277778	0.0370777778	0.0076451351	0.0076454671	0.0547620667	0.0547629722	0.0088333333	0.0088333333	0.0935699197	0.0935699197	0.0132805556	0.1144736599	0.0442102887	0.1267131026	0.0527888889	0.0502055556	0.0120305556	0.0111111111	0.0143500000	0.0130611111	0.0414777778	0.0376750000
STIM_E999_C080_NoH_S00000_OC2_O04_P08_R180_M0000.png	37.6614904554	33.0666995342	72.3116602856	0.7612887402	0.6982352285	0.6009513401	0.8319911025	79.8472745334	0.0110250000	0.0111666667	0.0103861111	0.0101444444	0.0278444444	0.0280500000	0.0397777778	0.0399694444	0.0072258617	0.0072256769	0.0538274169	0.0538275470	0.0085277778	0.0085277778	0.0919514996	0.0919514996	0.0126250000	0.1116496485	0.0416622226	0.1227416837	0.0492305556	0.0499361111	0.0116972222	0.0117777778	0.0138027778	0.0138305556	0.0379777778	0.0389166667
STIM_E999_C080_NoH_S00000_OC2_O04_P10_R180_M1000.png	24.2970406115	5.7650831994	70.8134210373	0.6186119163	0.7075987861	0.7586161045	0.7477100346	85.5927849152	0.0123222222	0.0126305556	0.0104083333	0.0109055556	0.0295000000	0.0292111111	0.0494527778	0.0495611111	0.0093797664	0.0093797552	0.0609738648	0.0609738366	0.0111194444	0.0111194444	0.1048610173	0.1048610173	0.0145944444	0.1199228360	0.0542616590	0.1379090748	0.0608361111	0.0608694444	0.0130833333	0.0133416667	0.0153750000	0.0153611111	0.0446722222	0.0442055556
STIM_E999_C080_NoH_S00000_OC2_O05_P02_R180_M1000.png	33.5374997309	18.2097476444	73.4341946212	0.7250822495	0.7319241918	0.7406041838	0.7397571599	82.4634881936	0.0109694444	0.0121666667	0.0104444444	0.0097583333	0.0279000000	0.0289777778	0.0440888889	0.0440722222	0.0080747994	0.0080750590	0.0562355122	0.0562355326	0.0094750000	0.0094750000	0.0968775023	0.0968775023	0.0136138889	0.1158817855	0.0467614870	0.1295889843	0.0524500000	0.0545694444	0.0119805556	0.0128833333	0.0137111111	0.0149472222	0.0387611111	0.0423944444
STIM_E999_C080_NoH_S00000_OC2_O06_P04_R090_M1000.png	17.3228524236	12.0565386390	72.7351180176	0.7513032330	0.7254809860	0.7571395220	0.6754809797	85.6892849099	0.0123972222	0.0119694444	0.0100777778	0.0103750000	0.0292833333	0.0294444444	0.0428722222	0.0428111111	0.0097381697	0.0097380838	0.0620994529	0.0620993647	0.0111583333	0.0111583333	0.1050421610	0.1050421610	0.0151138889	0.1220061498	0.0561870006	0.1406546487	0.0601694444	0.0605527778	0.0132250000	0.0132750000	0.0151277778	0.0153527778	0.0448888889	0.0442055556
STIM_E999_C080_NoH_S00000_OC2_O06_P09_R270_M1000.png	29.5706861900	21.6451114613	73.0632689554	0.7154502663	0.7658145671	0.6660984935	0.7751674313	83.1310063902	0.0119361111	0.0117527778	0.0094138889	0.0114666667	0.0288166667	0.0286666667	0.0450750000	0.0449611111	0.0086286523	0.0086280384	0.0584736216	0.0584728733	0.0101305556	0.0101305556	0.1001396787	0.1001396787	0.0139444444	0.1172605437	0.0498395265	0.1328501870	0.0554416667	0.0559583333	0.0126666667	0.0125972222	0.0147833333	0.0145472222	0.0420722222	0.0432388889
STIM_E999_C080_NoH_S00000_OC2_O07_P06_R090_M0000.png	18.5304113745	16.6568486705	72.8877099731	0.7176630744	0.7094814815	0.7294970244	0.7588668186	83.4846379832	0.0133083333	0.0116305556	0.0104416667	0.0108833333	0.0300555556	0.0285277778	0.0505277778	0.0500166667	0.0097227828	0.0097229532	0.0620315858	0.0620324551	0.0114416667	0.0114416667	0.1063521807	0.1063521807	0.0149416667	0.1213196363	0.0563450489	0.1402597098	0.0655194444	0.0596500000	0.0140555556	0.0125666667	0.0165083333	0.0145750000	0.0473222222	0.0441611111
STIM_E999_C080_NoH_S00000_OC2_O07_P10_R270_M1000.png	20.2042529690	5.6042115809	74.4042715332	0.7461584293	0.7307881828	0.7757416223	0.7234826269	84.9367492365	0.0119972222	0.0135250000	0.0116000000	0.0095666667	0.0288611111	0.0300388889	0.0485277778	0.0488444444	0.0097820012	0.0097819572	0.0614320204	0.0614318131	0.0117694444	0.0117694444	0.1078469143	0.1078469143	0.0152583333	0.1225787842	0.0574165936	0.1418441423	0.0652805556	0.0695527778	0.0130361111	0.0143805556	0.0150666667	0.0166638889	0.0464388889	0.0498527778
STIM_E999_C080_NoH_S00000_OC2_O08_P02_R090_M1000.png	30.4616546042	14.1043707022	72.3399427675	0.7342695404	0.7070230398	0.7116321462	0.7406729843	80.9997859057	0.0116805556	0.0116638889	0.0091194444	0.0105527778	0.0278888889	0.0290833333	0.0375583333	0.0376416667	0.0080349116	0.0080345706	0.0554752829	0.0554746195	0.0094583333	0.0094583333	0.0967930746	0.0967930746	0.0139416667	0.1172490289	0.0471276183	0.1307853066	0.0531138889	0.0543277778	0.0120555556	0.0122916667	0.0141611111	0.0142277778	0.0405138889	0.0415416667
STIM_E999_C080_NoH_S00000_OC2_O08_P03_R270_M1000.png	21.0616633637	14.7560930046	70.9775338676	0.7539754738	0.6448758826	0.7000237988	0.7402261995	83.3609619847	0.0136027778	0.0127916667	0.0110861111	0.0115277778	0.0299888889	0.0295055556	0.0442027778	0.0437500000	0.0105636061	0.0105632738	0.0638615801	0.0638609341	0.0124166667	0.0124166667	0.1107362954	0.1107362954	0.0160916667	0.1258283311	0.0617114777	0.1465351280	0.0704388889	0.0681972222	0.0144500000	0.0136638889	0.0163444444	0.0157222222	0.0499638889	0.0480111111
STIM_E999_C080_NoH_S00000_OC2_O08_P05_R270_M1000.png	24.6241626309	19.8875930004	72.3543338583	0.7289607333	0.6900048309	0.7458743988	0.7293333913	82.7330879017	0.0139361111	0.0120527778	0.0103194444	0.0108777778	0.0297166667	0.0290277778	0.0459638889	0.0460083333	0.0098656262	0.0098652507	0.0614259916	0.0614250500	0.0117222222	0.0117222222	0.1076329128	0.1076329128	0.0154138889	0.1231923012	0.0574957658	0.1417505630	0.0671000000	0.0633388889	0.0144805556	0.0129916667	0.0164750000	0.0150194444	0.0515111111	0.0453972222
STIM_E999_C080_NoH_S00000_OC2_O08_P06_R090_M1000.png	20.9997338542	17.7339237360	70.2752410727	0.7460156076	0.6806676576	0.7153452963	0.6689810814	84.8542699494	0.0123166667	0.0127472222	0.0105805556	0.0110666667	0.0293500000	0.0292055556	0.0434361111	0.0434611111	0.0095765310	0.0095769858	0.0605887501	0.0605893424	0.0111027778	0.0111027778	0.1047832840	0.1047832840	0.0152694444	0.1226227152	0.0557754479	0.1405571288	0.0618916667	0.0621166667	0.0131027778	0.0133833333	0.0152527778	0.0152694444	0.0466444444	0.0483055556
STIM_E999_C080_NoH_S00000_OC2_O08_P10_R090_M0000.png	22.9303724323	17.2193777775	72.7855244452	0.6946225691	0.7346884677	0.7335383742	0.7485715668	85.7817265351	0.0135805556	0.0120888889	0.0098805556	0.0112361111	0.0300888889	0.0289444444	0.0502694444	0.0500027778	0.0099647484	0.0099644348	0.0621589317	0.0621587372	0.0117722222	0.0117722222	0.1078594888	0.1078594888	0.0154333333	0.1232687623	0.0582362776	0.1428178701	0.0685333333	0.0636333333	0.0143500000	0.0131250000	0.0164722222	0.0149583333	0.0510777778	0.0462638889
STIM_E999_C080_NoH_S00000_OC2_O09_P09_R180_M1000.png	22.5860217334	17.6785599405	74.0989587871	0.7936876006	0.7196618357	0.7442560813	0.7063528337	84.3420194917	0.0121555556	0.0152611111	0.0117472222	0.0128611111	0.0285388889	0.0312000000	0.0545888889	0.0553611111	0.0109723036	0.0109723419	0.0651256525	0.0651244744	0.0130416667	0.0130416667	0.1134531505	0.1134531505	0.0162638889	0.1264888108	0.0641712679	0.1483834632	0.0688638889	0.0761444444	0.0130500000	0.0158638889	0.0150527778	0.0189111111	0.0483055556	0.0553250000
STIM_E999_C080_NoH_S00000_OC2_O10_P01_R090_M1000.png	34.1601069169	10.4975355722	78.9665722769	0.8211683389	0.7316676576	0.8167129333	0.7891139612	81.7455175659	0.0135611111	0.0127138889	0.0123638889	0.0117055556	0.0291055556	0.0293555556	0.0517722222	0.0514388889	0.0097594425	0.0097586493	0.0612386654	0.0612372643	0.0117194444	0.0117194444	0.1076203105	0.1076203105	0.0152638889	0.1226007518	0.0571361878	0.1414406851	0.0686333333	0.0662416667	0.0143083333	0.0134416667	0.0164166667	0.0154833333	0.0521777778	0.0487472222
STIM_E999_C080_NoH_S00000_OC2_O10_P05_R090_M0000.png	26.7929147603	24.3583715645	72.6072873901	0.7169267930	0.7402623560	0.7574948969	0.6896074497	83.5015808467	0.0137777778	0.0128944444	0.0111861111	0.0112805556	0.0297055556	0.0296444444	0.0557472222	0.0556388889	0.0105275313	0.0105271947	0.0640064867	0.0640059984	0.0127027778	0.0127027778	0.1119886247	0.1119886247	0.0157638889	0.1245609561	0.0616561942	0.1457809057	0.0717194444	0.0709666667	0.0145638889	0.0140388889	0.0166166667	0.0155944444	0.0521861111	0.0509888889
STIM_E999_C080_NoH_S00000_OC3_O01_P03_R090_M1000.png	41.7363869980	32.4208156111	73.5687767967	0.8014731822	0.6653927908	0.6628598551	0.8130252438	76.1627150262	0.0093194444	0.0093861111	0.0098472222	0.0085944444	0.0259555556	0.0271611111	0.0340000000	0.0340194444	0.0054202212	0.0054197227	0.0475065172	0.0475057724	0.0062638889	0.0062638889	0.0788965771	0.0788965771	0.0108138889	0.1034261979	0.0305961279	0.1063457565	0.0401722222	0.0413111111	0.0099527778	0.0101972222	0.0118805556	0.0123750000	0.0268388889	0.0264916667
STIM_E999_C080_NoH_S00000_OC3_O01_P04_R090_M1000.png	45.6779372206	28.3498657167	78.9320371855	0.7008415707	0.7913602131	0.8059944346	0.8590852691	77.4530883276	0.0095055556	0.0098638889	0.0097944444	0.0095972222	0.0268333333	0.0266166667	0.0359305556	0.0358972222	0.0053126525	0.0053145235	0.0469071685	0.0469090973	0.0062361111	0.0062361111	0.0787225460	0.0787225460	0.0106416667	0.1026082396	0.0299212746	0.1048542163	0.0417861111	0.0422888889	0.0100888889	0.0105388889	0.0121555556	0.0126222222	0.0278861111	0.0284638889
STIM_E999_C080_NoH_S00000_OC3_O01_P05_R090_M1000.png	46.8129730932	29.8398752421	79.5617917278	0.7522062430	0.7428193980	0.8667973006	0.8206487275	76.4526059024	0.0098472222	0.0090861111	0.0087083333	0.0086944444	0.0268833333	0.0264888889	0.0380250000	0.0379194444	0.0056757492	0.0056789937	0.0490419068	0.0490420596	0.0065944444	0.0065944444	0.0809380995	0.0809380995	0.0109750000	0.1041853134	0.0320761782	0.1085756615	0.0382222222	0.0366583333	0.0105333333	0.0098777778	0.0129527778	0.0120305556	0.0272833333	0.0247416667
STIM_E999_C080_NoH_S00000_OC3_O01_P10_R270_M1000.png	47.8857481695	22.2526289832	81.4312437562	0.8902119410	0.7332875015	0.8022305111	0.8315197966	74.8921310484	0.0085638889	0.0097944444	0.0075027778	0.0076527778	0.0262277778	0.0265333333	0.0326500000	0.0328111111	0.0051598861	0.0051609403	0.0455322384	0.0455319724	0.0059138889	0.0059138889	0.0766741882	0.0766741882	0.0109722222	0.1041722742	0.0296266841	0.1055702044	0.0346472222	0.0369361111	0.0094972222	0.0102472222	0.0112194444	0.0124638889	0.0267166667	0.0289805556
STIM_E999_C080_NoH_S00000_OC3_O02_P03_R180_M0000.png	41.5063218704	24.3675373292	74.2188660240	0.8021392295	0.6728862876	0.7817463331	0.7119827907	76.9551229846	0.0097888889	0.0100638889	0.0089555556	0.0092222222	0.0269555556	0.0270333333	0.0336833333	0.0338916667	0.0059501303	0.0059505550	0.0486025116	0.0486025433	0.0068750000	0.0068750000	0.0826302205	0.0826302205	0.0116333333	0.1072288712	0.0342525693	0.1127285523	0.0419805556	0.0430138889	0.0103500000	0.0107777778	0.0125166667	0.0128333333	0.0298416667	0.0314583333
STIM_E999_C080_NoH_S00000_OC3_O02_P09_R270_M1000.png	41.7826608268	17.2743355646	77.8754856235	0.7467211693	0.8101000867	0.8186509380	0.7395472309	76.9605974840	0.0101472222	0.0097777778	0.0094388889	0.0089027778	0.0275222222	0.0264055556	0.0326250000	0.0326472222	0.0060336531	0.0060363503	0.0493567233	0.0493569492	0.0068972222	0.0068972222	0.0827627306	0.0827627306	0.0116333333	0.1072288712	0.0344865148	0.1130276952	0.0426972222	0.0419305556	0.0108750000	0.0106500000	0.0126083333	0.0126305556	0.0314166667	0.0307555556
STIM_E999_C080_NoH_S00000_OC3_O03_P01_R090_M1000.png	26.0597236948	18.7961482522	76.3780584354	0.7309679178	0.7977229035	0.7256075266	0.8008239896	80.2224277971	0.0109527778	0.0104722222	0.0100944444	0.0100194444	0.0277111111	0.0277333333	0.0345055556	0.0344500000	0.0072222359	0.0072224697	0.0536260123	0.0536254104	0.0082166667	0.0082166667	0.0902727849	0.0902727849	0.0127972222	0.1123987919	0.0413905148	0.1229978149	0.0480222222	0.0469555556	0.0117805556	0.0113916667	0.0136777778	0.0133083333	0.0388833333	0.0373333333
STIM_E999_C080_NoH_S00000_OC3_O04_P04_R090_M1000.png	35.0317904772	3.9930017932	78.8457574441	0.7400211817	0.7135115818	0.8923495979	0.8079479363	81.5929163400	0.0096027778	0.0102916667	0.0093611111	0.0088722222	0.0270055556	0.0279222222	0.0366638889	0.0368222222	0.0062500911	0.0062489324	0.0495463634	0.0495456555	0.0071972222	0.0071972222	0.0845307167	0.0845307167	0.0119611111	0.1087109735	0.0357659772	0.1149849721	0.0435527778	0.0457250000	0.0105333333	0.0112194444	0.0125750000	0.0130611111	0.0316833333	0.0354777778
STIM_E999_C080_NoH_S00000_OC3_O05_P02_R180_M0000.png	27.1941965080	21.1647566649	72.7666314096	0.6724036913	0.7550222965	0.7476302140	0.7356090545	84.8190393498	0.0119722222	0.0117861111	0.0101527778	0.0101027778	0.0292277778	0.0286222222	0.0464861111	0.0460861111	0.0085695755	0.0085694525	0.0580229380	0.0580226425	0.0101194444	0.0101194444	0.1000853092	0.1000853092	0.0139416667	0.1172490289	0.0496678709	0.1327166873	0.0583888889	0.0566888889	0.0127250000	0.0125083333	0.0149388889	0.0146472222	0.0423638889	0.0415083333
STIM_E999_C080_NoH_S00000_OC3_O05_P04_R090_M0000.png	21.7425447037	7.8624898852	70.8602064977	0.6540219249	0.7174560882	0.7327472894	0.7301829574	84.6118984878	0.0124250000	0.0107083333	0.0100388889	0.0082083333	0.0290388889	0.0283722222	0.0380083333	0.0371722222	0.0087087751	0.0087078705	0.0584571164	0.0584568903	0.0098555556	0.0098555556	0.0987848707	0.0987848707	0.0142888889	0.1186792133	0.0501279870	0.1341252859	0.0582222222	0.0539694444	0.0133277778	0.0114861111	0.0152861111	0.0138444444	0.0451500000	0.0419555556
STIM_E999_C080_NoH_S00000_OC3_O05_P07_R090_M0000.png	18.6937608662	12.0002392099	71.7084513933	0.7169643255	0.7040313390	0.7566997703	0.6906426208	85.6696964003	0.0115638889	0.0111361111	0.0098666667	0.0099805556	0.0288611111	0.0284666667	0.0430916667	0.0431055556	0.0083199548	0.0083204902	0.0579348615	0.0579358252	0.0095222222	0.0095222222	0.0971162999	0.0971162999	0.0136277778	0.1159400655	0.0477652102	0.1307608649	0.0523805556	0.0515944444	0.0124500000	0.0120555556	0.0143833333	0.0141305556	0.0412027778	0.0397027778
STIM_E999_C080_NoH_S00000_OC3_O06_P05_R000_M0000.png	16.0528537627	15.5945901724	73.5884268636	0.6937969776	0.7233856063	0.7899959038	0.7363585868	85.6675469868	0.0122722222	0.0125055556	0.0105722222	0.0094916667	0.0294944444	0.0291388889	0.0439388889	0.0437416667	0.0097136013	0.0097133485	0.0621434944	0.0621426603	0.0111527778	0.0111527778	0.1050163033	0.1050163033	0.0149444444	0.1213307418	0.0558363582	0.1399009660	0.0613722222	0.0619166667	0.0132583333	0.0132527778	0.0152277778	0.0155166667	0.0461361111	0.0459083333
STIM_E999_C080_NoH_S00000_OC3_O06_P06_R000_M0000.png	29.0009206217	14.6899969807	75.9769802332	0.7258710517	0.7173780503	0.7670801980	0.8287499093	87.4349260232	0.0125222222	0.0120222222	0.0111444444	0.0118861111	0.0294222222	0.0291888889	0.0513527778	0.0512500000	0.0091218642	0.0091222513	0.0610432448	0.0610442309	0.0108000000	0.0108000000	0.1033604841	0.1033604841	0.0139500000	0.1172835696	0.0522267158	0.1347610608	0.0597444444	0.0589666667	0.0134500000	0.0130194444	0.0153333333	0.0148666667	0.0454583333	0.0436527778
STIM_E999_C080_NoH_S00000_OC3_O06_P07_R180_M0000.png	19.6406600959	6.9406469438	69.0761100242	0.7367853338	0.6406639415	0.6802107441	0.7053843815	86.2362786328	0.0108861111	0.0125638889	0.0096250000	0.0104611111	0.0281944444	0.0293166667	0.0379000000	0.0383388889	0.0084992463	0.0084995038	0.0576253830	0.0576251854	0.0098083333	0.0098083333	0.0985502760	0.0985502760	0.0141138889	0.1179606955	0.0493586739	0.1330679510	0.0528500000	0.0561138889	0.0117972222	0.0128944444	0.0137222222	0.0152111111	0.0397416667	0.0426555556
STIM_E999_C080_NoH_S00000_OC3_O06_P08_R000_M0000.png	25.7817961019	13.4435379842	74.8093068005	0.6859272885	0.7346666667	0.7578728129	0.8139055040	85.7384286127	0.0104083333	0.0116527778	0.0092444444	0.0097611111	0.0277000000	0.0288555556	0.0397361111	0.0402222222	0.0076968992	0.0076955432	0.0552371016	0.0552362080	0.0088444444	0.0088444444	0.0936282254	0.0936282254	0.0133000000	0.1145563025	0.0446507575	0.1273192429	0.0470833333	0.0502055556	0.0112111111	0.0124055556	0.0133083333	0.0144833333	0.0365250000	0.0382333333
STIM_E999_C080_NoH_S00000_OC3_O07_P10_R090_M1000.png	18.5028796511	9.4727368403	72.0257285773	0.7628031711	0.6731061563	0.7495749759	0.6955448398	84.8435580542	0.0126666667	0.0124333333	0.0116111111	0.0107777778	0.0288277778	0.0295111111	0.0505444444	0.0504444444	0.0095022058	0.0095027961	0.0610973201	0.0610975061	0.0111055556	0.0111055556	0.1047962437	0.1047962437	0.0147805556	0.1206736557	0.0550432519	0.1388132968	0.0608055556	0.0616222222	0.0135694444	0.0133694444	0.0156861111	0.0153777778	0.0469583333	0.0481805556
STIM_E999_C080_NoH_S00000_OC3_O08_P01_R090_M1000.png	8.1877058264	8.2263641305	73.9269797536	0.7325260746	0.7216911929	0.7642535371	0.7386083856	84.5538968936	0.0127055556	0.0132833333	0.0097555556	0.0099166667	0.0294222222	0.0297111111	0.0504305556	0.0507833333	0.0104760004	0.0104749766	0.0643213134	0.0643191934	0.0121083333	0.0121083333	0.1093698076	0.1093698076	0.0156027778	0.1239329406	0.0602726028	0.1443139935	0.0692083333	0.0702555556	0.0136111111	0.0140861111	0.0157222222	0.0162861111	0.0499777778	0.0511222222
STIM_E999_C080_NoH_S00000_OC3_O08_P06_R000_M0000.png	14.5870995964	6.2754150121	67.2314112222	0.6597484207	0.6617774062	0.7182969125	0.6494337096	87.6397512957	0.0127500000	0.0126388889	0.0116277778	0.0112805556	0.0297944444	0.0293388889	0.0495222222	0.0495555556	0.0099495331	0.0099488427	0.0627751720	0.0627740366	0.0114583333	0.0114583333	0.1064287151	0.1064287151	0.0151250000	0.1220503001	0.0574115608	0.1414664840	0.0647555556	0.0622444444	0.0136694444	0.0132944444	0.0154861111	0.0154861111	0.0500472222	0.0471750000
STIM_E999_C080_NoH_S00000_OC3_O08_P08_R270_M1000.png	18.8334284680	8.2113758951	75.1340553025	0.7417585780	0.7791062802	0.7145617482	0.7699356057	86.2816589739	0.0133361111	0.0118888889	0.0103000000	0.0118333333	0.0297833333	0.0290500000	0.0495083333	0.0491361111	0.0098939055	0.0098942828	0.0624704319	0.0624709865	0.0114500000	0.0114500000	0.1063904551	0.1063904551	0.0151166667	0.1220171890	0.0571449870	0.1411523665	0.0637583333	0.0608138889	0.0139527778	0.0129777778	0.0160861111	0.0150583333	0.0514194444	0.0470083333
STIM_E999_C080_NoH_S00000_OC3_O08_P10_R000_M1000.png	22.4378591675	20.6947431352	72.2856586360	0.7441535984	0.7164381271	0.6406424482	0.7901921717	85.4850252774	0.0119694444	0.0137388889	0.0128333333	0.0108750000	0.0288722222	0.0301388889	0.0493750000	0.0498444444	0.0098239698	0.0098238438	0.0621002761	0.0620994422	0.0117222222	0.0117222222	0.1076329128	0.1076329128	0.0149388889	0.1213085296	0.0571840189	0.1406066870	0.0633305556	0.0670583333	0.0128833333	0.0144250000	0.0148000000	0.0167166667	0.0463555556	0.0506500000
STIM_E999_C080_NoH_S00000_OC3_O09_P06_R000_M1000.png	16.3425218291	6.2301878476	73.3904362525	0.7645439118	0.7434859408	0.6757466501	0.7518409474	83.9368558642	0.0128694444	0.0124583333	0.0098861111	0.0089555556	0.0295111111	0.0289611111	0.0394388889	0.0396722222	0.0102411592	0.0102412512	0.0628987731	0.0628990385	0.0114861111	0.0114861111	0.1065561444	0.1065561444	0.0159361111	0.1252285712	0.0589392070	0.1441405826	0.0627972222	0.0619194444	0.0137611111	0.0131500000	0.0159111111	0.0154444444	0.0465472222	0.0470916667
STIM_E999_C080_NoH_S00000_OC3_O09_P08_R270_M1000.png	14.2975390858	3.7160109375	70.9023966609	0.6935083612	0.6724792518	0.7274352694	0.7426729840	86.5510787843	0.0122388889	0.0127916667	0.0103611111	0.0113361111	0.0289777778	0.0294722222	0.0469416667	0.0474694444	0.0095902911	0.0095899456	0.0612436958	0.0612428679	0.0111055556	0.0111055556	0.1047962437	0.1047962437	0.0149416667	0.1213196363	0.0553368899	0.1393433468	0.0621194444	0.0636722222	0.0128777778	0.0136472222	0.0152416667	0.0156333333	0.0467527778	0.0479611111
STIM_E999_C080_NoH_S00000_OC3_O10_P02_R270_M0000.png	26.8053124850	23.8157616236	73.0018306188	0.7325908584	0.7040891862	0.7828417005	0.7005514797	83.6698704766	0.0124472222	0.0139805556	0.0107500000	0.0123388889	0.0292055556	0.0302500000	0.0548138889	0.0554944444	0.0102260924	0.0102263683	0.0631177096	0.0631175656	0.0123333333	0.0123333333	0.1103687277	0.1103687277	0.0152555556	0.1225677988	0.0594678992	0.1426246864	0.0691527778	0.0731083333	0.0134361111	0.0147638889	0.0153861111	0.0168638889	0.0490944444	0.0539000000
STIM_E999_C080_NoH_S00000_OC3_O10_P03_R180_M1000.png	17.9172482291	14.6894935505	75.5434041581	0.7578553202	0.7260152360	0.7701097427	0.7677558675	84.1344007039	0.0134361111	0.0122638889	0.0106555556	0.0118861111	0.0297777778	0.0292111111	0.0467222222	0.0460444444	0.0101904370	0.0101908184	0.0629208650	0.0629214141	0.0117583333	0.0117583333	0.1077966011	0.1077966011	0.0156027778	0.1239329406	0.0589544479	0.1433330561	0.0668972222	0.0651361111	0.0142222222	0.0131750000	0.0163861111	0.0150416667	0.0520833333	0.0496111111
STIM_E999_C080_NoH_S00000_OC3_O10_P04_R090_M1000.png	14.4892172225	10.3920110033	72.9094850996	0.7359370742	0.7878923572	0.7168174436	0.6757325290	86.6214234258	0.0141111111	0.0128083333	0.0107888889	0.0108055556	0.0303722222	0.0295555556	0.0502194444	0.0500888889	0.0110149220	0.0110149878	0.0652998890	0.0652999487	0.0127472222	0.0127472222	0.1121818412	0.1121818412	0.0164333333	0.1271350612	0.0639882020	0.1484095787	0.0710250000	0.0669722222	0.0148250000	0.0136861111	0.0167472222	0.0158722222	0.0547472222	0.0492166667
STIM_E999_C080_NoH_S00000_OC3_O10_P05_R180_M1000.png	18.7599600546	9.7229852680	71.4196188519	0.6836394153	0.7070883191	0.7479452516	0.7181117680	86.7141632488	0.0139472222	0.0124388889	0.0110444444	0.0111416667	0.0301055556	0.0294111111	0.0497138889	0.0491972222	0.0106996932	0.0106988627	0.0646948594	0.0646940706	0.0124166667	0.0124166667	0.1107362954	0.1107362954	0.0159333333	0.1252178333	0.0618023061	0.1459025080	0.0706472222	0.0681222222	0.0146888889	0.0133444444	0.0169638889	0.0153250000	0.0542194444	0.0500055556
STIM_E999_C080_NoH_S00000_OC3_O10_P07_R000_M1000.png	10.8913297300	5.2711431692	75.8549893599	0.6655693051	0.7377760436	0.8517199756	0.7791342501	88.0015616497	0.0138194444	0.0131583333	0.0112861111	0.0097583333	0.0301111111	0.0299111111	0.0546472222	0.0547055556	0.0110533716	0.0110538222	0.0654193850	0.0654202497	0.0127388889	0.0127388889	0.1121456398	0.1121456398	0.0164277778	0.1271139283	0.0641255605	0.1485506108	0.0708250000	0.0691416667	0.0145666667	0.0139222222	0.0167583333	0.0160722222	0.0544444444	0.0528111111
STIM_E999_C080_NoH_S00100_OC2_O02_P05_R000_M0000.png	31.4754353234	0.8060731876	80.0634929006	0.6675761179	0.6675761179	1.0000000000	0.8673874802	81.6194965991	0.0104250000	0.0105583333	0.0082500000	0.0081305556	0.0274444444	0.0274333333	0.0403805556	0.0404500000	0.0065847901	0.0065832080	0.0516057090	0.0516060962	0.0078500000	0.0078500000	0.0882519073	0.0882519073	0.0119500000	0.1086610800	0.0376984986	0.1168749671	0.0468833333	0.0465111111	0.0114194444	0.0110111111	0.0131666667	0.0134916667	0.0327722222	0.0327722222
STIM_E999_C080_NoH_S00100_OC2_O02_P10_R000_M1000.png	38.1086266530	27.3705635451	79.4882787102	0.7368314134	0.7368314134	0.7058683217	1.0000000000	77.5405205128	0.0102833333	0.0102666667	0.0085083333	0.0090888889	0.0270111111	0.0270611111	0.0375944444	0.0375083333	0.0061750993	0.0061765853	0.0491597243	0.0491596666	0.0072055556	0.0072055556	0.0845792847	0.0845792847	0.0119555556	0.1086860297	0.0356453254	0.1149535688	0.0451000000	0.0453333333	0.0108083333	0.0109750000	0.0130444444	0.0128250000	0.0316833333	0.0320972222
STIM_E999_C080_NoH_S00100_OC2_O03_P08_R090_M0000.png	36.3942994416	32.1667510973	75.7321013493	0.7243449771	0.7243449771	0.5805940998	1.0000000000	81.6340802994	0.0102222222	0.0102722222	0.0098555556	0.0104111111	0.0274500000	0.0274277778	0.0330777778	0.0330027778	0.0060754421	0.0060754131	0.0489351166	0.0489350811	0.0071777778	0.0071777778	0.0844172795	0.0844172795	0.0117916667	0.1079474670	0.0353038301	0.1140871537	0.0420888889	0.0421888889	0.0108416667	0.0108916667	0.0130500000	0.0130694444	0.0320027778	0.0328750000
STIM_E999_C080_NoH_S00100_OC2_O04_P01_R000_M0000.png	33.4705809529	21.7465424932	80.0150899044	0.7110763037	0.7110763037	1.0000000000	0.7784509887	83.6804528354	0.0107527778	0.0108333333	0.0092611111	0.0092277778	0.0279222222	0.0279277778	0.0365444444	0.0367055556	0.0072662649	0.0072664949	0.0536853832	0.0536855463	0.0085111111	0.0085111111	0.0918623728	0.0918623728	0.0127833333	0.1123385721	0.0417083433	0.1229215039	0.0498500000	0.0499166667	0.0114944444	0.0117444444	0.0137222222	0.0138611111	0.0369583333	0.0369472222
STIM_E999_C080_NoH_S00100_OC2_O04_P05_R270_M0000.png	26.2606086700	8.2813464693	78.7796319238	0.7017479252	0.7017479252	0.7476894266	1.0000000000	86.3332587757	0.0114194444	0.0113583333	0.0087833333	0.0098055556	0.0286666667	0.0286333333	0.0430138889	0.0429222222	0.0079722187	0.0079723622	0.0568117151	0.0568113904	0.0091944444	0.0091944444	0.0954459635	0.0954459635	0.0132888889	0.1145090859	0.0456748307	0.1280387318	0.0515222222	0.0513000000	0.0120111111	0.0119611111	0.0140611111	0.0139777778	0.0395111111	0.0401555556
STIM_E999_C080_NoH_S00100_OC2_O06_P07_R180_M1000.png	35.1213509127	13.2775582698	82.9678420908	0.7186485817	0.7186485817	0.8814165202	1.0000000000	82.2584303635	0.0120694444	0.0120138889	0.0125583333	0.0115666667	0.0286888889	0.0286833333	0.0535222222	0.0537555556	0.0082386952	0.0082382168	0.0575300738	0.0575301933	0.0103944444	0.0103944444	0.1014220318	0.1014220318	0.0132722222	0.1144382223	0.0482204954	0.1300401085	0.0587888889	0.0587638889	0.0129777778	0.0128388889	0.0148083333	0.0149333333	0.0418611111	0.0418694444
STIM_E999_C080_NoH_S00100_OC2_O06_P10_R270_M1000.png	23.2791958494	6.9188805772	75.0529332668	0.6436319832	0.6436319832	1.0000000000	0.7148533644	82.4450526738	0.0109777778	0.0111194444	0.0095888889	0.0095055556	0.0282722222	0.0282666667	0.0389055556	0.0389083333	0.0078482659	0.0078485820	0.0551849440	0.0551849979	0.0091444444	0.0091444444	0.0951884906	0.0951884906	0.0136111111	0.1158701258	0.0457640453	0.1289552712	0.0521138889	0.0529944444	0.0118361111	0.0120694444	0.0139277778	0.0142055556	0.0403111111	0.0402444444
STIM_E999_C080_NoH_S00100_OC2_O07_P02_R180_M0000.png	13.0353575917	9.7919141251	76.4487876215	0.7274650068	0.7274650068	1.0000000000	0.6030214912	83.8838306853	0.0115388889	0.0117527778	0.0101388889	0.0101138889	0.0287000000	0.0286722222	0.0443027778	0.0440638889	0.0083301845	0.0083303185	0.0568145383	0.0568146004	0.0097944444	0.0097944444	0.0984811669	0.0984811669	0.0141166667	0.1179721367	0.0490400515	0.1329803878	0.0534555556	0.0534583333	0.0122805556	0.0123138889	0.0144583333	0.0142833333	0.0419805556	0.0410305556
STIM_E999_C080_NoH_S00100_OC2_O07_P05_R180_M0000.png	14.0092663112	4.4234838006	78.0192356478	0.7181783724	0.7181783724	1.0000000000	0.6844126812	81.9667087819	0.0124500000	0.0124138889	0.0082277778	0.0084555556	0.0291333333	0.0291666667	0.0445277778	0.0442833333	0.0099871556	0.0099871603	0.0628681806	0.0628680818	0.0112111111	0.0112111111	0.1052874774	0.1052874774	0.0156277778	0.1240306134	0.0577047300	0.1430917252	0.0526583333	0.0526694444	0.0132027778	0.0130777778	0.0153750000	0.0154361111	0.0399388889	0.0418083333
STIM_E999_C080_NoH_S00100_OC2_O08_P01_R090_M1000.png	18.0317164179	10.0825954155	75.2988531217	0.7053244147	0.7053244147	1.0000000000	0.6013052954	84.3111609651	0.0119888889	0.0121055556	0.0097638889	0.0097250000	0.0288055556	0.0288000000	0.0421277778	0.0419555556	0.0089546703	0.0089549266	0.0590137245	0.0590135265	0.0104722222	0.0104722222	0.1017967758	0.1017967758	0.0146111111	0.1199902768	0.0521022093	0.1365069068	0.0618611111	0.0620833333	0.0128138889	0.0128250000	0.0150750000	0.0151861111	0.0453305556	0.0451166667
STIM_E999_C080_NoH_S00100_OC2_O08_P02_R090_M1000.png	26.0411654638	1.0678899337	88.3327251427	0.8534435774	0.8534435774	1.0000000000	0.8264218510	86.2904064565	0.0126638889	0.0125472222	0.0116027778	0.0121166667	0.0292000000	0.0292333333	0.0555388889	0.0553444444	0.0087992223	0.0087992135	0.0597619041	0.0597616647	0.0110722222	0.0110722222	0.1046406161	0.1046406161	0.0136166667	0.1158934440	0.0517701247	0.1340778532	0.0607777778	0.0604972222	0.0133166667	0.0134416667	0.0153333333	0.0154361111	0.0444194444	0.0441694444
STIM_E999_C080_NoH_S00100_OC2_O09_P04_R180_M1000.png	23.0336774313	21.6930456136	82.0702665788	0.7738750155	0.7738750155	0.7350606322	1.0000000000	80.7943063999	0.0129416667	0.0129444444	0.0104972222	0.0107027778	0.0290166667	0.0290166667	0.0482694444	0.0482972222	0.0099577249	0.0099579415	0.0618559394	0.0618560002	0.0117444444	0.0117444444	0.1077336749	0.1077336749	0.0156000000	0.1239220830	0.0583884751	0.1431803698	0.0649111111	0.0650250000	0.0136611111	0.0138305556	0.0158111111	0.0159444444	0.0462027778	0.0465222222
STIM_E999_C080_NoH_S00100_OC2_O09_P06_R180_M1000.png	21.8515406162	10.4636712005	78.0341292504	0.6827803790	0.6827803790	0.7558044119	1.0000000000	86.4102400043	0.0128750000	0.0128861111	0.0105083333	0.0102972222	0.0297777778	0.0297444444	0.0540416667	0.0541027778	0.0106244456	0.0106244827	0.0646098872	0.0646097657	0.0124333333	0.0124333333	0.1108096551	0.1108096551	0.0159388889	0.1252393080	0.0616102646	0.1460844289	0.0693750000	0.0692527778	0.0139888889	0.0140972222	0.0159472222	0.0160305556	0.0493694444	0.0490222222
STIM_E999_C080_NoH_S00100_OC2_O09_P07_R000_M0000.png	20.1691543812	8.7732277496	74.9236853340	0.6880692432	0.6880692432	1.0000000000	0.6208089270	86.0223677755	0.0123416667	0.0126138889	0.0095666667	0.0100083333	0.0293166667	0.0293333333	0.0418888889	0.0417722222	0.0099421305	0.0099418822	0.0619425769	0.0619424775	0.0111555556	0.0111555556	0.1050292330	0.1050292330	0.0156111111	0.1239655073	0.0571733398	0.1422038336	0.0625361111	0.0625388889	0.0129527778	0.0132777778	0.0153444444	0.0154583333	0.0484722222	0.0488555556
STIM_E999_C080_NoH_S00100_OC2_O09_P10_R000_M1000.png	15.9004025050	8.7217438415	77.3660980694	0.6937647715	0.6937647715	0.7071143799	1.0000000000	86.0174165182	0.0137694444	0.0137222222	0.0114833333	0.0120138889	0.0300222222	0.0300333333	0.0500916667	0.0500444444	0.0110265671	0.0110263199	0.0655119004	0.0655116638	0.0130555556	0.0130555556	0.1135127474	0.1135127474	0.0162555556	0.1264569369	0.0642457401	0.1483403285	0.0719944444	0.0720861111	0.0144666667	0.0144888889	0.0165888889	0.0166583333	0.0539805556	0.0537083333
STIM_E999_C080_NoH_S00100_OC2_O10_P01_R000_M0000.png	25.7121776949	23.3016020270	76.8751828963	0.6837969776	0.6837969776	1.0000000000	0.7074133607	83.3036007580	0.0124916667	0.0122805556	0.0089305556	0.0088472222	0.0290166667	0.0290444444	0.0417944444	0.0420055556	0.0096847695	0.0096849526	0.0603824800	0.0603827662	0.0111722222	0.0111722222	0.1051067760	0.1051067760	0.0156055556	0.1239437972	0.0562930423	0.1419024740	0.0662138889	0.0665000000	0.0133027778	0.0132861111	0.0155361111	0.0154000000	0.0487444444	0.0479500000
STIM_E999_C080_NoH_S00100_OC2_O10_P03_R000_M1000.png	27.6006125975	25.3173147574	81.8686393215	0.7597724514	0.7597724514	0.7552006701	1.0000000000	86.1231554369	0.0135777778	0.0135777778	0.0112916667	0.0114083333	0.0299888889	0.0299555556	0.0566416667	0.0565833333	0.0110074283	0.0110073324	0.0653880857	0.0653879588	0.0130444444	0.0130444444	0.1134650725	0.1134650725	0.0162611111	0.1264781871	0.0639910101	0.1483001479	0.0747416667	0.0747083333	0.0140805556	0.0142388889	0.0166055556	0.0167750000	0.0561777778	0.0561361111
STIM_E999_C080_NoH_S00100_OC2_O10_P07_R180_M1000.png	18.3939033919	1.9574164561	82.2483898037	0.7300061935	0.7300061935	0.8299232052	1.0000000000	88.5459278984	0.0136527778	0.0136777778	0.0115500000	0.0113222222	0.0299777778	0.0299833333	0.0611583333	0.0612500000	0.0105901120	0.0105902025	0.0652983922	0.0652983977	0.0130333333	0.0130333333	0.1134173765	0.1134173765	0.0154222222	0.1232250764	0.0617324633	0.1451830077	0.0717111111	0.0715416667	0.0146555556	0.0145138889	0.0165916667	0.0167555556	0.0501944444	0.0506000000
STIM_E999_C080_NoH_S00100_OC2_O10_P09_R090_M1000.png	26.8529741731	13.1503941703	83.2822045250	0.7763377926	0.7763377926	1.0000000000	0.7786125957	85.5468156448	0.0132416667	0.0133500000	0.0110361111	0.0108138889	0.0296833333	0.0297388889	0.0495027778	0.0495083333	0.0103156021	0.0103156536	0.0626034317	0.0626033941	0.0123722222	0.0123722222	0.1105404192	0.1105404192	0.0159083333	0.1251211483	0.0603515017	0.1449568813	0.0729805556	0.0730250000	0.0140361111	0.0140222222	0.0160888889	0.0162861111	0.0541805556	0.0538222222
STIM_E999_C080_NoH_S00100_OC3_O02_P02_R270_M1000.png	28.3131493312	8.0545481859	82.9110957071	0.7162996408	0.7162996408	1.0000000000	0.8838445467	84.8295586122	0.0108861111	0.0107611111	0.0091250000	0.0088555556	0.0283000000	0.0282777778	0.0431805556	0.0432750000	0.0074716671	0.0074718357	0.0558265481	0.0558266921	0.0085777778	0.0085777778	0.0922183449	0.0922183449	0.0126388889	0.1117102593	0.0425641684	0.1238696830	0.0439277778	0.0443944444	0.0115777778	0.0115555556	0.0136055556	0.0135500000	0.0355250000	0.0354472222
STIM_E999_C080_NoH_S00100_OC3_O04_P06_R000_M1000.png	40.0755814972	2.1266463283	90.6951446111	0.8651021925	0.8651021925	0.8976013995	1.0000000000	81.5178982048	0.0103555556	0.0104055556	0.0101416667	0.0102388889	0.0276277778	0.0276500000	0.0429166667	0.0429527778	0.0065675177	0.0065662374	0.0511081918	0.0511079610	0.0078166667	0.0078166667	0.0880658159	0.0880658159	0.0121194444	0.1094193619	0.0381919580	0.1179996876	0.0468305556	0.0465638889	0.0112444444	0.0112694444	0.0130833333	0.0130527778	0.0337833333	0.0334805556
STIM_E999_C080_NoH_S00100_OC3_O04_P09_R090_M0000.png	25.6621971662	2.8287702314	73.2415319105	0.5436264090	0.5436264090	0.8424084584	1.0000000000	89.1834354736	0.0112583333	0.0112666667	0.0103000000	0.0102027778	0.0288666667	0.0289055556	0.0441472222	0.0442500000	0.0076974704	0.0076972920	0.0547041365	0.0547042712	0.0091333333	0.0091333333	0.0951311762	0.0951311762	0.0132777778	0.1144618486	0.0448080083	0.1269343624	0.0533333333	0.0534166667	0.0120722222	0.0120611111	0.0139472222	0.0140111111	0.0413527778	0.0416333333
STIM_E999_C080_NoH_S00100_OC3_O07_P03_R090_M0000.png	25.4217691413	19.4142637656	80.0351310492	0.7352347331	0.7352347331	0.7309357758	1.0000000000	85.0562228896	0.0126500000	0.0126138889	0.0112000000	0.0109083333	0.0289277778	0.0289611111	0.0501194444	0.0500583333	0.0091389167	0.0091386853	0.0604144423	0.0604141939	0.0110611111	0.0110611111	0.1045886864	0.1045886864	0.0141000000	0.1179034716	0.0528662271	0.1353715857	0.0634305556	0.0634361111	0.0134444444	0.0133361111	0.0153583333	0.0153611111	0.0454916667	0.0455416667
STIM_E999_C080_NoH_S00100_OC3_O08_P02_R270_M1000.png	12.6343164223	5.8264042024	83.3818081656	0.7740452124	0.7740452124	1.0000000000	0.7871819018	84.6647731293	0.0117555556	0.0120444444	0.0099083333	0.0100305556	0.0288833333	0.0288888889	0.0437750000	0.0438333333	0.0092662957	0.0092663649	0.0598748813	0.0598748894	0.0104833333	0.0104833333	0.1018501933	0.1018501933	0.0149444444	0.1213307418	0.0534358060	0.1380335114	0.0609027778	0.0608861111	0.0127638889	0.0130111111	0.0148555556	0.0150027778	0.0463305556	0.0463111111
STIM_E999_C080_NoH_S00100_OC3_O09_P07_R090_M0000.png	20.5448465657	10.1238220536	81.1018194619	0.7266978818	0.7266978818	0.7906770148	1.0000000000	86.1364673438	0.0126055556	0.0126555556	0.0109694444	0.0108444444	0.0291833333	0.0291944444	0.0428444444	0.0429055556	0.0097578079	0.0097582163	0.0615155220	0.0615153928	0.0111166667	0.0111166667	0.1048480659	0.1048480659	0.0152611111	0.1225897685	0.0560159187	0.1404343934	0.0639611111	0.0640611111	0.0134666667	0.0134694444	0.0154166667	0.0153194444	0.0508972222	0.0501722222
STIM_E999_C080_NoH_S00100_OC3_O10_P08_R180_M1000.png	19.3649903744	15.8175983145	79.7235634987	0.7424269788	0.7424269788	0.7040885823	1.0000000000	81.7780390635	0.0124972222	0.0124416667	0.0102638889	0.0104805556	0.0289888889	0.0289444444	0.0431638889	0.0431666667	0.0095385598	0.0095386090	0.0604065618	0.0604066797	0.0110833333	0.0110833333	0.1046925188	0.1046925188	0.0152666667	0.1226117340	0.0556428910	0.1401952207	0.0598166667	0.0596666667	0.0132444444	0.0133027778	0.0152250000	0.0155194444	0.0461000000	0.0462305556
STIM_E999_C080_NoH_S00110_OC2_O01_P06_R180_M1000.png	29.7644927536	0.0000000000	82.4657748049	0.6493154961	0.6493154961	1.0000000000	1.0000000000	83.5181488659	0.0087111111	0.0086916667	0.0082527778	0.0082333333	0.0268055556	0.0268222222	0.0240055556	0.0241194444	0.0047347138	0.0047348652	0.0439049422	0.0439050949	0.0052777778	0.0052777778	0.0724564519	0.0724564519	0.0106222222	0.1025154613	0.0266075071	0.1005595405	0.0309888889	0.0308222222	0.0094638889	0.0095361111	0.0115777778	0.0115611111	0.0254861111	0.0249944444
STIM_E999_C080_NoH_S00110_OC2_O02_P07_R270_M0000.png	31.8516791045	0.0000000000	90.8508361204	0.8170167224	0.8170167224	1.0000000000	1.0000000000	77.4046120657	0.0103083333	0.0102666667	0.0103944444	0.0103527778	0.0271277778	0.0271388889	0.0380388889	0.0380944444	0.0066738545	0.0066740434	0.0525446951	0.0525446098	0.0078777778	0.0078777778	0.0884066746	0.0884066746	0.0119611111	0.1087109735	0.0381894527	0.1176317976	0.0436666667	0.0439111111	0.0114194444	0.0112750000	0.0132611111	0.0133500000	0.0313250000	0.0317944444
STIM_E999_C080_NoH_S00110_OC2_O03_P02_R090_M1000.png	27.1747430250	0.0000000000	82.0020562368	0.6400411247	0.6400411247	1.0000000000	1.0000000000	88.2176192650	0.0102083333	0.0102055556	0.0083194444	0.0083111111	0.0281277778	0.0281222222	0.0348500000	0.0348305556	0.0069948275	0.0069950796	0.0521981421	0.0521981222	0.0078888889	0.0078888889	0.0884685032	0.0884685032	0.0129444444	0.1130350445	0.0401655295	0.1220204234	0.0439527778	0.0440444444	0.0110361111	0.0111277778	0.0132111111	0.0132500000	0.0333861111	0.0328444444
STIM_E999_C080_NoH_S00110_OC2_O03_P07_R270_M1000.png	34.3358162632	0.0000000000	89.2306577480	0.7846131550	0.7846131550	1.0000000000	1.0000000000	82.8272187170	0.0087083333	0.0087111111	0.0091722222	0.0091777778	0.0266722222	0.0266777778	0.0267805556	0.0266833333	0.0046160567	0.0046161864	0.0446708333	0.0446708623	0.0052888889	0.0052888889	0.0725322767	0.0725322767	0.0099888889	0.0994441474	0.0254163209	0.0971108730	0.0297694444	0.0298194444	0.0096694444	0.0096361111	0.0117361111	0.0115611111	0.0208777778	0.0209222222
STIM_E999_C080_NoH_S00110_OC2_O05_P02_R000_M0000.png	19.9653610445	0.0000000000	81.6910318345	0.6338206367	0.6338206367	1.0000000000	1.0000000000	89.7522058431	0.0111444444	0.0111833333	0.0107750000	0.0111888889	0.0287388889	0.0287222222	0.0424333333	0.0424638889	0.0078166765	0.0078168224	0.0565895223	0.0565892759	0.0091666667	0.0091666667	0.0953030121	0.0953030121	0.0129611111	0.1131068355	0.0449087024	0.1265974117	0.0505277778	0.0507666667	0.0121305556	0.0121722222	0.0139055556	0.0139888889	0.0388250000	0.0390222222
STIM_E999_C080_NoH_S00110_OC2_O05_P09_R270_M0000.png	18.8747007183	0.0000000000	84.4434163260	0.6888683265	0.6888683265	1.0000000000	1.0000000000	88.4482138363	0.0111666667	0.0111861111	0.0102722222	0.0101750000	0.0286388889	0.0286388889	0.0412250000	0.0414361111	0.0083403734	0.0083400546	0.0582314074	0.0582314797	0.0092444444	0.0092444444	0.0957027175	0.0957027175	0.0136444444	0.1160099606	0.0472939239	0.1304989919	0.0506138889	0.0505138889	0.0118222222	0.0118194444	0.0140277778	0.0140277778	0.0425611111	0.0424972222
STIM_E999_C080_NoH_S00110_OC2_O07_P04_R000_M1000.png	19.1856925419	0.0000000000	91.4851851852	0.8297037037	0.8297037037	1.0000000000	1.0000000000	89.3865238932	0.0121722222	0.0121500000	0.0081833333	0.0085333333	0.0294444444	0.0294277778	0.0432277778	0.0432805556	0.0093609084	0.0093609332	0.0597707105	0.0597707586	0.0105000000	0.0105000000	0.1019302647	0.1019302647	0.0152666667	0.1226117340	0.0539516722	0.1390407694	0.0595000000	0.0594916667	0.0125250000	0.0125555556	0.0146388889	0.0145333333	0.0456333333	0.0456111111
STIM_E999_C080_NoH_S00110_OC2_O08_P04_R000_M0000.png	6.6133557800	0.0000000000	91.7770221727	0.8355404435	0.8355404435	1.0000000000	1.0000000000	89.0460957478	0.0133361111	0.0133277778	0.0112472222	0.0114083333	0.0302888889	0.0302888889	0.0611083333	0.0614444444	0.0108197185	0.0108198400	0.0655124433	0.0655125037	0.0130555556	0.0130555556	0.1135127474	0.1135127474	0.0159222222	0.1251748720	0.0633628014	0.1472500651	0.0693750000	0.0694416667	0.0144138889	0.0143250000	0.0164722222	0.0165888889	0.0466861111	0.0468305556
STIM_E999_C080_NoH_S00110_OC2_O08_P10_R000_M0000.png	7.2196261682	0.0000000000	89.7657748049	0.7953154961	0.7953154961	1.0000000000	1.0000000000	88.9090994928	0.0115861111	0.0116444444	0.0121388889	0.0116722222	0.0288388889	0.0288555556	0.0547694444	0.0546805556	0.0087874155	0.0087874474	0.0594269010	0.0594271469	0.0104666667	0.0104666667	0.1017700561	0.1017700561	0.0139611111	0.1173296072	0.0510485300	0.1343122530	0.0574555556	0.0573888889	0.0128861111	0.0129277778	0.0148055556	0.0147333333	0.0432250000	0.0428666667
STIM_E999_C080_NoH_S00110_OC3_O02_P03_R180_M1000.png	24.2904841402	0.0000000000	79.1481481481	0.5829629630	0.5829629630	1.0000000000	1.0000000000	87.3866722060	0.0086027778	0.0086166667	0.0064944444	0.0064833333	0.0271277778	0.0271277778	0.0224638889	0.0224250000	0.0050622784	0.0050623366	0.0447536900	0.0447536720	0.0053222222	0.0053222222	0.0727592666	0.0727592666	0.0113111111	0.1057506546	0.0287798197	0.1058045572	0.0259611111	0.0261611111	0.0093444444	0.0092416667	0.0112750000	0.0112861111	0.0235305556	0.0236861111
STIM_E999_C080_NoH_S00110_OC3_O02_P10_R270_M1000.png	21.9528196538	0.0000000000	90.7869689087	0.8157393782	0.8157393782	1.0000000000	1.0000000000	86.0697654065	0.0094944444	0.0095027778	0.0096444444	0.0096472222	0.0274111111	0.0274055556	0.0282500000	0.0283333333	0.0058328886	0.0058329546	0.0496250847	0.0496250925	0.0066111111	0.0066111111	0.0810396358	0.0810396358	0.0113055556	0.1057249782	0.0329381662	0.1104045036	0.0307000000	0.0306083333	0.0105472222	0.0106305556	0.0122416667	0.0122555556	0.0292250000	0.0291833333
STIM_E999_C080_NoH_S00110_OC3_O03_P07_R180_M0000.png	37.2651006711	0.0000000000	88.6154960981	0.7723099220	0.7723099220	1.0000000000	1.0000000000	76.4307106432	0.0094861111	0.0095444444	0.0097083333	0.0096805556	0.0265833333	0.0266111111	0.0407666667	0.0406750000	0.0053709069	0.0053700574	0.0473911071	0.0473908532	0.0065333333	0.0065333333	0.0805646754	0.0805646754	0.0106444444	0.1026214865	0.0308766069	0.1059670487	0.0366611111	0.0367416667	0.0104388889	0.0103222222	0.0124583333	0.0124833333	0.0295083333	0.0290333333
STIM_E999_C080_NoH_S00110_OC3_O04_P06_R270_M1000.png	14.4801365611	0.0000000000	89.8814814815	0.7976296296	0.7976296296	1.0000000000	1.0000000000	87.3854275516	0.0104055556	0.0103472222	0.0086583333	0.0088222222	0.0280611111	0.0280722222	0.0405694444	0.0404555556	0.0069574183	0.0069581677	0.0530703589	0.0530702667	0.0079000000	0.0079000000	0.0885302873	0.0885302873	0.0126444444	0.1117344940	0.0402609639	0.1218140598	0.0402777778	0.0404833333	0.0111416667	0.0110611111	0.0128666667	0.0130611111	0.0311722222	0.0314083333
STIM_E999_C080_NoH_S00110_OC3_O06_P06_R090_M0000.png	9.5228548516	0.0000000000	90.6398488790	0.8127969776	0.8127969776	1.0000000000	1.0000000000	88.9642653888	0.0134166667	0.0134916667	0.0117194444	0.0115638889	0.0303888889	0.0303888889	0.0586472222	0.0586194444	0.0108334225	0.0108334539	0.0658013246	0.0658013831	0.0130555556	0.0130555556	0.1135127474	0.1135127474	0.0155888889	0.1238786425	0.0627426077	0.1456730158	0.0714583333	0.0713027778	0.0144222222	0.0144888889	0.0166333333	0.0166250000	0.0490250000	0.0490027778
STIM_E999_C080_NoH_S00110_OC3_O07_P01_R090_M1000.png	23.2747135625	0.0000000000	89.8772946860	0.7975458937	0.7975458937	1.0000000000	1.0000000000	83.4056189383	0.0118111111	0.0118361111	0.0117805556	0.0116361111	0.0288611111	0.0288388889	0.0462583333	0.0463805556	0.0091908215	0.0091907209	0.0607367407	0.0607367878	0.0105111111	0.0105111111	0.1019836092	0.1019836092	0.0143000000	0.1187246779	0.0524248638	0.1358780035	0.0607611111	0.0608111111	0.0128222222	0.0129250000	0.0149583333	0.0148916667	0.0479472222	0.0478916667
STIM_E999_C080_NoH_S00110_OC3_O08_P03_R180_M1000.png	9.6122576610	0.0000000000	89.4422519509	0.7888450390	0.7888450390	1.0000000000	1.0000000000	88.9178039405	0.0133666667	0.0135250000	0.0107555556	0.0105388889	0.0301055556	0.0301000000	0.0649944444	0.0650083333	0.0109580850	0.0109581674	0.0669675237	0.0669674779	0.0130777778	0.0130777778	0.1136080339	0.1136080339	0.0152666667	0.1226117340	0.0625187306	0.1448982326	0.0745750000	0.0747166667	0.0143888889	0.0141472222	0.0165750000	0.0163027778	0.0518055556	0.0508944444
STIM_E999_C080_NoH_S00110_OC3_O09_P03_R090_M1000.png	17.9064729867	0.0000000000	87.6364548495	0.7527290970	0.7527290970	1.0000000000	1.0000000000	89.3825926034	0.0128583333	0.0127833333	0.0131666667	0.0132138889	0.0297111111	0.0297166667	0.0526166667	0.0528027778	0.0097059083	0.0097059636	0.0626653675	0.0626652288	0.0117222222	0.0117222222	0.1076329128	0.1076329128	0.0146111111	0.1199902768	0.0565454145	0.1394946426	0.0594250000	0.0593000000	0.0138638889	0.0137388889	0.0155527778	0.0156527778	0.0439750000	0.0439500000
STIM_E999_C080_NoH_S00110_OC3_O09_P08_R270_M1000.png	13.2167288557	0.0000000000	85.2639910814	0.7052798216	0.7052798216	1.0000000000	1.0000000000	87.4688819121	0.0115527778	0.0115194444	0.0089694444	0.0090083333	0.0290166667	0.0290277778	0.0502166667	0.0503222222	0.0093156613	0.0093149187	0.0611273179	0.0611271294	0.0105222222	0.0105222222	0.1020369246	0.1020369246	0.0146111111	0.1199902768	0.0526826492	0.1365214463	0.0558277778	0.0557444444	0.0125888889	0.0124833333	0.0147500000	0.0148805556	0.0436861111	0.0433694444
STIM_E999_C080_NoH_S10000_OC2_O01_P01_R090_M1000.png	47.7718990604	45.6233487476	76.2279894627	0.6299643255	1.0000000000	0.7095776265	0.7095776265	67.0300184945	0.0078194444	0.0087750000	0.0065472222	0.0066444444	0.0256111111	0.0249166667	0.0219833333	0.0219694444	0.0042792722	0.0042799654	0.0399927952	0.0399928034	0.0046166667	0.0046166667	0.0677891276	0.0677891276	0.0106388889	0.1025949910	0.0243770261	0.0978053808	0.0322111111	0.0340972222	0.0084972222	0.0090861111	0.0106055556	0.0115444444	0.0208555556	0.0242638889
STIM_E999_C080_NoH_S10000_OC2_O02_P01_R000_M1000.png	27.8206037090	39.3519791919	78.1181761680	1.0000000000	0.5945541930	0.7650864269	0.7650864269	68.4114721107	0.0097444444	0.0088027778	0.0086027778	0.0085000000	0.0254388889	0.0263277778	0.0303138889	0.0298777778	0.0051421786	0.0051417778	0.0451473303	0.0451474619	0.0059055556	0.0059055556	0.0766204690	0.0766204690	0.0109722222	0.1041722742	0.0295200918	0.1053874332	0.0355250000	0.0363083333	0.0103388889	0.0095527778	0.0127888889	0.0116111111	0.0285888889	0.0273916667
STIM_E999_C080_NoH_S10000_OC2_O02_P10_R000_M1000.png	18.7031768316	12.6867915445	75.9733812676	1.0000000000	0.7216913167	0.6586219670	0.6586219670	79.1089021365	0.0107944444	0.0087333333	0.0097972222	0.0087527778	0.0279166667	0.0263611111	0.0367083333	0.0361777778	0.0061983216	0.0062016626	0.0503080988	0.0503098835	0.0072166667	0.0072166667	0.0846439974	0.0846439974	0.0116388889	0.1072541706	0.0356013438	0.1143340458	0.0418944444	0.0376638889	0.0117361111	0.0095944444	0.0138027778	0.0117527778	0.0298416667	0.0269888889
STIM_E999_C080_NoH_S10000_OC2_O03_P07_R000_M1000.png	22.1183053557	5.0364160536	74.7488387191	1.0000000000	0.8845898675	0.5526818407	0.5526818407	74.8020904866	0.0098944444	0.0125222222	0.0110416667	0.0087000000	0.0262277778	0.0286277778	0.0390555556	0.0394666667	0.0072177068	0.0072169631	0.0532477154	0.0532481055	0.0087944444	0.0087944444	0.0933655526	0.0933655526	0.0126111111	0.1115890029	0.0419283995	0.1227647610	0.0465277778	0.0536166667	0.0107416667	0.0128416667	0.0127972222	0.0149250000	0.0340694444	0.0388277778
STIM_E999_C080_NoH_S10000_OC2_O04_P05_R090_M0000.png	12.9879182156	16.7937889047	80.0488487809	0.6584142202	1.0000000000	0.7717698655	0.7717698655	75.3953742717	0.0104500000	0.0101750000	0.0082083333	0.0080416667	0.0271500000	0.0269777778	0.0331666667	0.0334972222	0.0072387833	0.0072389787	0.0528857108	0.0528856368	0.0079111111	0.0079111111	0.0885920269	0.0885920269	0.0133000000	0.1145563025	0.0417015571	0.1247251927	0.0445944444	0.0435583333	0.0111666667	0.0111444444	0.0133777778	0.0134861111	0.0366777778	0.0341166667
STIM_E999_C080_NoH_S10000_OC2_O04_P10_R090_M0000.png	19.2012328646	15.7214378328	84.4816091230	0.7837188158	1.0000000000	0.7977727746	0.7977727746	74.9572949221	0.0111611111	0.0105500000	0.0094277778	0.0093833333	0.0285222222	0.0263055556	0.0350027778	0.0350000000	0.0075289477	0.0075291001	0.0546132254	0.0546134013	0.0085500000	0.0085500000	0.0920701963	0.0920701963	0.0133000000	0.1145563025	0.0437874634	0.1266693990	0.0437194444	0.0429972222	0.0118972222	0.0111611111	0.0139555556	0.0135500000	0.0356055556	0.0322472222
[truncated: 159 more rows]
