# Supplementary material for: Predicting perceived visual complexity of abstract patterns using computational measures: The influence of mirror symmetry on complexity perception
Source: PLoS One. 2017 Nov 3;12(11):e0185276. doi: 10.1371/journal.pone.0185276 (PMC5669424; doi:10.1371/journal.pone.0185276)
Supplement: S2 Dataset — Text file with tab-separated values. First row contains variable names. (DAT) [file pone.0185276.s011.dat]

Participant	Session	Sex	Age	Pattern	Complexity_Rating
1	1	female	27	BROKEN_STIM_E045_C000_S00100_OC2_O01_P02_R090_M0000.png	4
1	1	female	27	STIM_E999_C000_S11111_OC3_O10_P09_R180_M0000.png	2
1	1	female	27	STIM_E999_C000_S00000_OC2_O10_P04_R180_M1000.png	5
1	1	female	27	STIM_E999_C000_S11111_OC2_O05_P08_R090_M0000.png	1
1	1	female	27	STIM_E999_C080_NoH_S00000_OC3_O06_P07_R180_M0000.png	3
1	1	female	27	STIM_E999_C000_S00110_OC2_O05_P03_R180_M1000.png	3
1	1	female	27	STIM_E999_C100_S10000_OC2_O10_P09_R000_M1000.png	4
1	1	female	27	BROKEN_STIM_E999_C080_NoH_S00100_OC2_O10_P09_R000_M0000.png	5
1	1	female	27	STIM_E999_C100_S00000_OC3_O04_P08_R270_M0000.png	2
1	1	female	27	BROKEN_STIM_E045_C000_S11111_OC2_O09_P08_R270_M0000.png	3
1	1	female	27	STIM_E999_C080_NoH_S00000_OC2_O03_P04_R000_M1000.png	5
1	1	female	27	BROKEN_STIM_E999_C000_S11000_OC3_O10_P10_R090_M1000.png	4
1	1	female	27	BROKEN_STIM_E045_C000_S11000_OC2_O03_P04_R000_M0000.png	3
1	1	female	27	BROKEN_STIM_E045_C000_S11000_OC3_O02_P10_R270_M1000.png	2
1	1	female	27	BROKEN_STIM_E999_C000_S11000_OC2_O09_P09_R180_M1000.png	3
1	1	female	27	BROKEN_STIM_E999_C080_NoH_S00100_OC2_O03_P08_R000_M0000.png	5
1	1	female	27	BROKEN_STIM_E999_C080_NoH_S00100_OC2_O09_P10_R270_M0000.png	4
1	1	female	27	BROKEN_STIM_E999_C000_S00100_OC2_O03_P06_R180_M1000.png	4
1	1	female	27	STIM_E999_C000_S00000_OC3_O09_P07_R180_M0000.png	4
1	1	female	27	STIM_E999_C080_NoH_S10000_OC2_O02_P01_R000_M1000.png	3
1	1	female	27	STIM_E999_C100_S00110_OC2_O02_P06_R090_M0000.png	1
1	1	female	27	STIM_E999_C100_S00110_OC3_O04_P09_R090_M0000.png	2
1	1	female	27	STIM_E045_C000_S11111_OC3_O09_P04_R090_M1000.png	2
1	1	female	27	BROKEN_STIM_E999_C100_S00110_OC2_O10_P03_R000_M1000.png	5
1	1	female	27	STIM_E999_C080_NoH_S10000_OC3_O01_P09_R000_M0000.png	1
1	1	female	27	STIM_E999_C080_NoH_S11000_OC2_O04_P08_R270_M0000.png	3
1	1	female	27	STIM_E999_C000_S00100_OC2_O01_P10_R090_M1000.png	3
1	1	female	27	STIM_E999_C080_NoH_S00000_OC2_O08_P03_R270_M1000.png	5
1	1	female	27	NEWLY_BROKEN_STIM_E999_C100_S00100_OC3_O06_P05_R090_M0000.png	3
1	1	female	27	BROKEN_STIM_E045_C000_S10000_OC3_O02_P05_R090_M0000.png	3
1	1	female	27	STIM_E045_C000_S00000_OC2_O02_P10_R090_M0000.png	4
1	1	female	27	STIM_E999_C080_NoH_S11111_OC3_O08_P07_R270_M0000.png	2
1	1	female	27	STIM_E045_C000_S00000_OC2_O09_P08_R180_M1000.png	5
1	1	female	27	NEWLY_BROKEN_STIM_E999_C080_NoH_S00110_OC2_O08_P04_R270_M1000.png	3
1	1	female	27	STIM_E999_C100_S00000_OC3_O07_P09_R180_M0000.png	2
1	1	female	27	STIM_E045_C000_S00000_OC3_O03_P04_R270_M1000.png	4
1	1	female	27	STIM_E999_C080_NoH_S00100_OC2_O07_P05_R180_M0000.png	3
1	1	female	27	NEWLY_BROKEN_STIM_E999_C100_S11000_OC2_O04_P03_R090_M0000.png	3
1	1	female	27	STIM_E045_C000_S10000_OC3_O06_P07_R000_M1000.png	3
1	1	female	27	STIM_E999_C100_S00000_OC3_O08_P08_R270_M0000.png	4
1	1	female	27	BROKEN_STIM_E045_C000_S11111_OC2_O01_P06_R090_M1000.png	4
1	1	female	27	STIM_E999_C100_S00110_OC2_O08_P06_R090_M1000.png	3
1	1	female	27	BROKEN_STIM_E999_C080_NoH_S10000_OC2_O04_P10_R090_M1000.png	3
1	1	female	27	STIM_E999_C000_S10000_OC2_O01_P01_R180_M0000.png	2
1	1	female	27	BROKEN_STIM_E999_C100_S11111_OC2_O08_P09_R180_M1000.png	3
1	1	female	27	STIM_E999_C080_NoH_S00000_OC2_O01_P07_R180_M0000.png	4
1	1	female	27	STIM_E999_C080_NoH_S00110_OC2_O01_P06_R180_M1000.png	2
1	1	female	27	STIM_E999_C000_S11000_OC3_O10_P06_R270_M0000.png	3
1	1	female	27	STIM_E999_C100_S00110_OC2_O06_P08_R090_M1000.png	2
1	1	female	27	BROKEN_STIM_E999_C100_S00110_OC3_O05_P08_R090_M1000.png	4
1	1	female	27	BROKEN_STIM_E999_C000_S00100_OC3_O06_P01_R180_M0000.png	4
1	1	female	27	STIM_E999_C100_S00110_OC3_O10_P04_R090_M1000.png	4
1	1	female	27	BROKEN_STIM_E045_C000_S00110_OC3_O04_P06_R270_M0000.png	4
1	1	female	27	BROKEN_STIM_E999_C080_NoH_S00110_OC2_O01_P06_R270_M1000.png	2
1	1	female	27	STIM_E999_C080_NoH_S10000_OC3_O08_P04_R090_M1000.png	5
1	1	female	27	BROKEN_STIM_E999_C000_S11111_OC2_O05_P08_R090_M0000.png	2
1	1	female	27	BROKEN_STIM_E045_C000_S00110_OC2_O03_P05_R000_M1000.png	4
1	1	female	27	STIM_E999_C000_S00110_OC3_O05_P08_R270_M1000.png	3
1	1	female	27	STIM_E999_C100_S11111_OC2_O01_P04_R090_M0000.png	1
1	1	female	27	NEWLY_BROKEN_STIM_E999_C000_S10000_OC3_O06_P04_R270_M0000.png	4
1	1	female	27	STIM_E045_C000_S00000_OC3_O10_P04_R180_M1000.png	5
1	1	female	27	NEWLY_BROKEN_STIM_E999_C080_NoH_S10000_OC2_O06_P01_R180_M0000.png	3
1	1	female	27	STIM_E999_C080_NoH_S11000_OC3_O08_P01_R270_M1000.png	2
1	1	female	27	STIM_E999_C100_S00000_OC2_O04_P02_R180_M0000.png	2
1	1	female	27	STIM_E999_C000_S11111_OC2_O06_P03_R180_M0000.png	2
1	1	female	27	STIM_E045_C000_S11111_OC2_O01_P06_R270_M1000.png	1
1	1	female	27	STIM_E999_C080_NoH_S11000_OC3_O05_P10_R090_M1000.png	2
1	1	female	27	STIM_E999_C000_S00100_OC2_O03_P06_R180_M0000.png	4
1	1	female	27	NEWLY_BROKEN_STIM_E999_C000_S00100_OC2_O07_P05_R270_M1000.png	3
1	1	female	27	STIM_E999_C000_S11111_OC3_O01_P09_R000_M1000.png	1
1	1	female	27	BROKEN_STIM_E999_C080_NoH_S00100_OC2_O06_P10_R180_M1000.png	3
1	1	female	27	STIM_E999_C080_NoH_S10000_OC2_O02_P10_R000_M1000.png	2
1	1	female	27	STIM_E999_C000_S11111_OC3_O10_P05_R090_M1000.png	2
1	1	female	27	BROKEN_STIM_E999_C100_S00110_OC3_O04_P09_R180_M1000.png	2
1	1	female	27	BROKEN_STIM_E999_C000_S11000_OC3_O07_P04_R180_M0000.png	4
1	1	female	27	BROKEN_STIM_E999_C100_S11000_OC2_O03_P06_R180_M1000.png	2
1	1	female	27	STIM_E999_C100_S00100_OC3_O03_P07_R000_M0000.png	2
1	1	female	27	STIM_E045_C000_S00000_OC3_O06_P08_R270_M0000.png	4
1	1	female	27	BROKEN_STIM_E045_C000_S11000_OC2_O04_P02_R180_M1000.png	3
1	1	female	27	STIM_E999_C000_S00100_OC3_O04_P08_R180_M0000.png	3
1	1	female	27	BROKEN_STIM_E045_C000_S11111_OC3_O09_P04_R180_M0000.png	2
1	1	female	27	STIM_E999_C100_S00000_OC3_O09_P08_R000_M0000.png	4
1	1	female	27	STIM_E045_C000_S11000_OC2_O09_P02_R090_M0000.png	2
1	1	female	27	BROKEN_STIM_E999_C080_NoH_S00100_OC3_O04_P06_R000_M0000.png	5
1	1	female	27	NEWLY_BROKEN_STIM_E999_C100_S11111_OC2_O01_P04_R270_M0000.png	2
1	1	female	27	STIM_E045_C000_S11111_OC3_O01_P10_R090_M1000.png	1
1	1	female	27	BROKEN_STIM_E999_C080_NoH_S11111_OC3_O08_P07_R270_M1000.png	3
1	1	female	27	BROKEN_STIM_E999_C080_NoH_S11000_OC2_O04_P08_R090_M0000.png	4
1	1	female	27	BROKEN_STIM_E045_C000_S00110_OC2_O01_P04_R180_M0000.png	3
1	1	female	27	STIM_E999_C080_NoH_S00000_OC2_O06_P09_R270_M1000.png	4
1	1	female	27	STIM_E999_C000_S00110_OC3_O10_P07_R090_M0000.png	3
1	1	female	27	STIM_E999_C000_S10000_OC2_O01_P05_R000_M0000.png	3
1	1	female	27	STIM_E999_C080_NoH_S10000_OC2_O04_P05_R090_M0000.png	4
1	1	female	27	STIM_E999_C000_S11111_OC3_O10_P10_R180_M1000.png	2
1	1	female	27	STIM_E999_C000_S11000_OC3_O06_P08_R000_M0000.png	3
1	1	female	27	BROKEN_STIM_E999_C000_S00100_OC3_O07_P01_R270_M1000.png	5
1	1	female	27	STIM_E045_C000_S10000_OC3_O08_P03_R090_M1000.png	3
1	1	female	27	STIM_E999_C080_NoH_S00100_OC2_O08_P01_R090_M1000.png	3
1	1	female	27	STIM_E045_C000_S00000_OC3_O05_P07_R090_M0000.png	5
1	1	female	27	BROKEN_STIM_E999_C100_S00110_OC2_O03_P05_R090_M1000.png	2
1	1	female	27	BROKEN_STIM_E045_C000_S00110_OC2_O04_P03_R270_M0000.png	3
1	1	female	27	STIM_E045_C000_S10000_OC2_O02_P03_R000_M0000.png	2
1	1	female	27	STIM_E999_C080_NoH_S00000_OC3_O10_P05_R180_M1000.png	5
1	1	female	27	STIM_E999_C100_S00000_OC3_O06_P04_R000_M1000.png	3
1	1	female	27	STIM_E999_C100_S00110_OC2_O10_P03_R000_M0000.png	3
1	1	female	27	STIM_E999_C080_NoH_S00000_OC2_O08_P02_R090_M1000.png	5
1	1	female	27	STIM_E999_C080_NoH_S00100_OC3_O07_P03_R090_M0000.png	4
1	1	female	27	STIM_E999_C080_NoH_S00100_OC2_O03_P08_R090_M0000.png	3
1	1	female	27	BROKEN_STIM_E999_C000_S00100_OC2_O01_P08_R270_M1000.png	4
1	1	female	27	STIM_E999_C100_S11000_OC2_O03_P06_R090_M0000.png	2
1	1	female	27	BROKEN_STIM_E999_C000_S11111_OC3_O10_P09_R180_M0000.png	3
1	1	female	27	STIM_E999_C000_S11000_OC3_O10_P10_R180_M1000.png	3
1	1	female	27	BROKEN_STIM_E999_C100_S11000_OC3_O10_P02_R180_M1000.png	4
1	1	female	27	NEWLY_BROKEN_STIM_E045_C000_S10000_OC3_O08_P03_R000_M0000.png	2
1	1	female	27	BROKEN_STIM_E999_C080_NoH_S11000_OC3_O05_P10_R000_M0000.png	3
1	1	female	27	STIM_E999_C080_NoH_S00000_OC2_O09_P09_R180_M1000.png	5
1	1	female	27	STIM_E999_C000_S00000_OC2_O01_P07_R000_M1000.png	4
1	1	female	27	BROKEN_STIM_E999_C100_S11111_OC2_O09_P03_R090_M1000.png	3
1	1	female	27	STIM_E999_C080_NoH_S10000_OC2_O04_P10_R090_M0000.png	3
1	1	female	27	BROKEN_STIM_E999_C100_S10000_OC2_O07_P09_R180_M1000.png	4
1	1	female	27	STIM_E999_C100_S10000_OC2_O09_P02_R180_M1000.png	3
1	1	female	27	STIM_E999_C080_NoH_S00000_OC2_O04_P05_R180_M1000.png	4
1	1	female	27	STIM_E999_C080_NoH_S11111_OC3_O09_P02_R180_M1000.png	1
1	1	female	27	NEWLY_BROKEN_STIM_E999_C080_NoH_S00110_OC3_O04_P06_R090_M1000.png	2
1	1	female	27	STIM_E999_C080_NoH_S00000_OC3_O02_P03_R180_M0000.png	4
1	1	female	27	BROKEN_STIM_E999_C000_S00110_OC2_O03_P05_R180_M0000.png	4
1	1	female	27	STIM_E999_C100_S11111_OC2_O09_P03_R180_M1000.png	2
1	1	female	27	STIM_E999_C000_S11000_OC2_O09_P09_R180_M0000.png	3
1	1	female	27	BROKEN_STIM_E045_C000_S11111_OC3_O02_P08_R090_M0000.png	2
1	1	female	27	STIM_E999_C100_S11000_OC2_O08_P01_R180_M1000.png	2
1	1	female	27	STIM_E999_C000_S11000_OC2_O07_P02_R180_M1000.png	3
1	1	female	27	STIM_E045_C000_S00110_OC2_O02_P02_R090_M1000.png	3
1	1	female	27	BROKEN_STIM_E999_C000_S11000_OC3_O07_P05_R270_M1000.png	4
1	1	female	27	BROKEN_STIM_E999_C000_S00110_OC3_O05_P08_R090_M1000.png	4
1	1	female	27	BROKEN_STIM_E999_C000_S00110_OC2_O05_P03_R270_M1000.png	4
1	1	female	27	NEWLY_BROKEN_STIM_E999_C100_S10000_OC2_O04_P09_R270_M1000.png	3
1	1	female	27	BROKEN_STIM_E999_C000_S11111_OC2_O10_P04_R000_M1000.png	3
1	1	female	27	BROKEN_STIM_E999_C100_S00100_OC3_O05_P08_R180_M1000.png	3
1	1	female	27	STIM_E999_C080_NoH_S00000_OC2_O02_P01_R180_M0000.png	4
1	1	female	27	BROKEN_STIM_E999_C100_S00110_OC2_O08_P06_R090_M1000.png	3
1	1	female	27	STIM_E999_C000_S00000_OC2_O01_P01_R270_M0000.png	4
1	1	female	27	STIM_E999_C080_NoH_S00000_OC3_O05_P02_R180_M0000.png	4
1	1	female	27	BROKEN_STIM_E045_C000_S10000_OC2_O08_P05_R180_M1000.png	4
1	1	female	27	STIM_E999_C100_S00000_OC3_O06_P01_R180_M1000.png	4
1	1	female	27	BROKEN_STIM_E045_C000_S11111_OC3_O02_P09_R270_M1000.png	2
1	1	female	27	STIM_E999_C080_NoH_S10000_OC2_O06_P01_R270_M0000.png	3
1	1	female	27	BROKEN_STIM_E999_C000_S11111_OC2_O06_P03_R270_M1000.png	3
1	1	female	27	STIM_E999_C080_NoH_S11000_OC3_O01_P06_R270_M1000.png	2
1	1	female	27	STIM_E999_C100_S11000_OC3_O08_P04_R270_M0000.png	3
1	1	female	27	STIM_E999_C000_S00100_OC3_O06_P01_R090_M0000.png	3
1	1	female	27	STIM_E999_C100_S00110_OC2_O03_P05_R090_M1000.png	2
1	1	female	27	STIM_E045_C000_S00110_OC3_O01_P04_R270_M0000.png	1
1	1	female	27	BROKEN_STIM_E999_C080_NoH_S11111_OC2_O05_P03_R000_M0000.png	3
1	1	female	27	STIM_E999_C100_S00100_OC3_O05_P08_R180_M1000.png	1
1	1	female	27	BROKEN_STIM_E999_C080_NoH_S11000_OC3_O08_P01_R090_M1000.png	3
1	1	female	27	BROKEN_STIM_E999_C000_S11111_OC3_O01_P02_R000_M1000.png	1
1	1	female	27	BROKEN_STIM_E999_C000_S00100_OC3_O07_P02_R270_M0000.png	5
1	1	female	27	STIM_E999_C000_S00000_OC2_O05_P01_R090_M0000.png	5
1	1	female	27	BROKEN_STIM_E999_C100_S00110_OC3_O10_P04_R180_M0000.png	4
1	1	female	27	STIM_E045_C000_S11000_OC2_O04_P02_R000_M0000.png	2
1	1	female	27	STIM_E999_C080_NoH_S00100_OC2_O10_P07_R180_M1000.png	4
1	1	female	27	BROKEN_STIM_E999_C080_NoH_S11111_OC3_O09_P02_R000_M0000.png	3
1	1	female	27	STIM_E999_C000_S11111_OC3_O01_P02_R090_M0000.png	1
1	1	female	27	STIM_E999_C080_NoH_S11111_OC2_O05_P03_R090_M1000.png	1
1	1	female	27	STIM_E999_C100_S00100_OC2_O07_P07_R180_M1000.png	2
1	1	female	27	BROKEN_STIM_E999_C080_NoH_S10000_OC3_O08_P04_R000_M1000.png	4
1	1	female	27	STIM_E999_C100_S11000_OC2_O04_P03_R090_M0000.png	1
1	1	female	27	BROKEN_STIM_E999_C000_S11111_OC3_O01_P09_R090_M0000.png	1
1	1	female	27	BROKEN_STIM_E999_C080_NoH_S11000_OC2_O08_P07_R180_M0000.png	4
1	1	female	27	STIM_E999_C080_NoH_S10000_OC2_O01_P01_R090_M1000.png	2
1	1	female	27	STIM_E999_C080_NoH_S00110_OC3_O04_P06_R270_M1000.png	3
1	1	female	27	STIM_E999_C080_NoH_S10000_OC3_O03_P05_R000_M1000.png	3
1	1	female	27	NEWLY_BROKEN_STIM_E999_C100_S00100_OC3_O03_P07_R270_M0000.png	3
1	1	female	27	BROKEN_STIM_E999_C000_S11000_OC2_O07_P02_R270_M0000.png	5
1	1	female	27	STIM_E999_C080_NoH_S00000_OC3_O10_P07_R000_M1000.png	5
1	1	female	27	STIM_E999_C000_S10000_OC3_O06_P04_R000_M0000.png	3
1	1	female	27	BROKEN_STIM_E999_C000_S11000_OC3_O03_P10_R000_M1000.png	2
1	1	female	27	STIM_E999_C080_NoH_S00000_OC3_O10_P04_R090_M1000.png	5
1	1	female	27	STIM_E999_C000_S00000_OC3_O07_P05_R090_M1000.png	4
1	1	female	27	STIM_E999_C000_S11111_OC3_O09_P03_R180_M1000.png	2
1	1	female	27	STIM_E045_C000_S00110_OC2_O03_P05_R000_M0000.png	2
1	1	female	27	STIM_E045_C000_S11111_OC2_O09_P08_R180_M1000.png	2
1	1	female	27	STIM_E999_C080_NoH_S00110_OC2_O08_P04_R000_M0000.png	3
1	1	female	27	BROKEN_STIM_E999_C080_NoH_S00100_OC2_O10_P07_R270_M1000.png	4
1	1	female	27	BROKEN_STIM_E999_C000_S11111_OC2_O06_P09_R180_M0000.png	3
1	1	female	27	STIM_E045_C000_S10000_OC3_O02_P05_R270_M1000.png	3
1	1	female	27	STIM_E999_C080_NoH_S00000_OC2_O04_P07_R090_M1000.png	5
1	1	female	27	BROKEN_STIM_E999_C080_NoH_S11000_OC3_O01_P06_R000_M1000.png	3
1	1	female	27	NEWLY_BROKEN_STIM_E999_C080_NoH_S10000_OC2_O01_P01_R000_M0000.png	2
1	1	female	27	STIM_E045_C000_S11111_OC3_O02_P08_R180_M0000.png	2
1	1	female	27	STIM_E999_C000_S10000_OC2_O02_P07_R090_M1000.png	5
1	1	female	27	STIM_E999_C000_S00100_OC2_O01_P08_R270_M1000.png	2
1	1	female	27	STIM_E045_C000_S00100_OC2_O01_P02_R180_M0000.png	2
1	1	female	27	BROKEN_STIM_E999_C100_S00100_OC2_O07_P07_R000_M0000.png	4
1	1	female	27	STIM_E999_C000_S00000_OC3_O01_P06_R180_M0000.png	3
1	1	female	27	BROKEN_STIM_E999_C000_S00110_OC3_O10_P07_R000_M0000.png	5
1	1	female	27	STIM_E045_C000_S11111_OC3_O02_P09_R000_M0000.png	2
1	1	female	27	STIM_E045_C000_S11000_OC2_O03_P04_R180_M1000.png	1
1	1	female	27	STIM_E999_C000_S00110_OC2_O03_P05_R270_M0000.png	3
1	1	female	27	BROKEN_STIM_E999_C000_S10000_OC2_O02_P07_R090_M1000.png	4
1	1	female	27	STIM_E045_C000_S00110_OC2_O01_P04_R270_M1000.png	2
1	1	female	27	STIM_E999_C000_S11000_OC3_O07_P04_R180_M0000.png	2
1	1	female	27	STIM_E999_C080_NoH_S00000_OC2_O07_P10_R270_M1000.png	5
1	1	female	27	STIM_E999_C100_S00110_OC2_O06_P10_R270_M0000.png	2
1	1	female	27	BROKEN_STIM_E045_C000_S10000_OC2_O06_P03_R270_M1000.png	3
1	1	female	27	STIM_E999_C000_S00100_OC2_O04_P05_R180_M0000.png	4
1	1	female	27	BROKEN_STIM_E999_C080_NoH_S10000_OC2_O02_P10_R180_M1000.png	3
1	1	female	27	STIM_E045_C000_S00110_OC2_O04_P03_R090_M1000.png	3
1	1	female	27	STIM_E999_C100_S00110_OC3_O07_P03_R270_M0000.png	2
1	1	female	27	BROKEN_STIM_E999_C100_S00110_OC2_O06_P10_R000_M1000.png	2
1	1	female	27	STIM_E045_C000_S11000_OC3_O02_P10_R090_M1000.png	1
1	1	female	27	NEWLY_BROKEN_STIM_E999_C100_S00110_OC3_O07_P03_R180_M1000.png	4
1	1	female	27	NEWLY_BROKEN_STIM_E999_C000_S10000_OC2_O01_P01_R270_M0000.png	3
1	1	female	27	STIM_E999_C080_NoH_S00000_OC2_O03_P03_R090_M0000.png	4
1	1	female	27	STIM_E045_C000_S00000_OC2_O06_P05_R000_M0000.png	4
1	1	female	27	BROKEN_STIM_E999_C100_S10000_OC2_O10_P09_R000_M0000.png	4
1	1	female	27	BROKEN_STIM_E999_C080_NoH_S00100_OC2_O09_P07_R270_M0000.png	4
1	1	female	27	BROKEN_STIM_E999_C080_NoH_S10000_OC2_O04_P05_R000_M1000.png	4
1	1	female	27	BROKEN_STIM_E999_C000_S11000_OC3_O10_P06_R090_M1000.png	5
1	1	female	27	STIM_E999_C080_NoH_S00110_OC2_O02_P07_R270_M0000.png	2
1	1	female	27	STIM_E999_C000_S00000_OC2_O08_P06_R000_M0000.png	4
1	1	female	27	STIM_E999_C080_NoH_S00000_OC3_O05_P04_R090_M0000.png	4
1	1	female	27	BROKEN_STIM_E999_C080_NoH_S00110_OC2_O02_P07_R090_M1000.png	3
1	1	female	27	STIM_E999_C100_S00000_OC2_O08_P02_R000_M0000.png	5
1	1	female	27	STIM_E999_C000_S00000_OC3_O09_P08_R090_M1000.png	5
1	1	female	27	BROKEN_STIM_E999_C100_S11111_OC2_O04_P09_R270_M1000.png	2
1	1	female	27	STIM_E999_C000_S11111_OC2_O06_P04_R000_M1000.png	2
1	1	female	27	BROKEN_STIM_E999_C000_S11111_OC3_O10_P10_R000_M0000.png	3
1	1	female	27	STIM_E999_C100_S00100_OC3_O06_P05_R270_M0000.png	2
1	1	female	27	BROKEN_STIM_E999_C080_NoH_S00100_OC2_O08_P01_R270_M1000.png	2
1	1	female	27	NEWLY_BROKEN_STIM_E999_C080_NoH_S10000_OC3_O03_P05_R090_M0000.png	3
1	1	female	27	NEWLY_BROKEN_STIM_E999_C080_NoH_S10000_OC2_O02_P01_R180_M0000.png	3
1	1	female	27	BROKEN_STIM_E999_C000_S11000_OC2_O10_P09_R270_M1000.png	4
1	1	female	27	STIM_E999_C100_S00110_OC3_O05_P08_R000_M0000.png	2
1	1	female	27	STIM_E999_C000_S00100_OC2_O07_P05_R180_M1000.png	4
1	1	female	27	BROKEN_STIM_E999_C080_NoH_S10000_OC3_O01_P09_R090_M0000.png	3
1	1	female	27	NEWLY_BROKEN_STIM_E999_C100_S11000_OC2_O08_P01_R270_M0000.png	4
1	1	female	27	BROKEN_STIM_E999_C100_S00110_OC2_O02_P06_R090_M0000.png	2
1	1	female	27	STIM_E999_C080_NoH_S00100_OC2_O10_P09_R090_M1000.png	4
1	1	female	27	STIM_E999_C000_S00000_OC2_O03_P05_R090_M1000.png	5
1	1	female	27	STIM_E999_C000_S10000_OC2_O07_P05_R180_M1000.png	3
1	1	female	27	BROKEN_STIM_E999_C100_S10000_OC2_O09_P02_R270_M1000.png	4
1	1	female	27	STIM_E999_C000_S11111_OC2_O10_P04_R180_M0000.png	2
1	1	female	27	STIM_E999_C100_S10000_OC2_O07_P09_R270_M1000.png	3
1	1	female	27	BROKEN_STIM_E999_C080_NoH_S00100_OC3_O07_P03_R180_M1000.png	5
1	1	female	27	STIM_E045_C000_S00110_OC3_O04_P06_R000_M1000.png	2
1	1	female	27	BROKEN_STIM_E999_C100_S11000_OC3_O08_P04_R000_M0000.png	4
1	1	female	27	BROKEN_STIM_E999_C080_NoH_S00100_OC2_O07_P05_R090_M1000.png	4
1	1	female	27	STIM_E999_C000_S11000_OC3_O07_P05_R180_M0000.png	3
1	1	female	27	NEWLY_BROKEN_STIM_E045_C000_S10000_OC2_O02_P03_R000_M1000.png	4
1	1	female	27	STIM_E999_C080_NoH_S00100_OC3_O04_P06_R000_M1000.png	3
1	1	female	27	STIM_E999_C100_S11111_OC2_O04_P09_R000_M0000.png	1
1	1	female	27	STIM_E999_C080_NoH_S00100_OC2_O06_P10_R270_M1000.png	4
1	1	female	27	BROKEN_STIM_E999_C000_S00100_OC3_O04_P08_R270_M0000.png	4
1	1	female	27	BROKEN_STIM_E999_C000_S00100_OC2_O04_P05_R270_M1000.png	4
1	1	female	27	BROKEN_STIM_E999_C000_S10000_OC2_O07_P05_R270_M1000.png	4
1	1	female	27	BROKEN_STIM_E045_C000_S00110_OC2_O02_P02_R090_M0000.png	4
1	1	female	27	STIM_E999_C100_S11000_OC3_O10_P02_R090_M0000.png	3
1	1	female	27	STIM_E999_C080_NoH_S00000_OC3_O06_P05_R000_M0000.png	5
1	1	female	27	NEWLY_BROKEN_STIM_E999_C000_S10000_OC2_O01_P05_R090_M0000.png	4
1	1	female	27	STIM_E999_C000_S00100_OC3_O07_P02_R180_M0000.png	3
1	1	female	27	STIM_E045_C000_S10000_OC2_O08_P05_R000_M1000.png	2
1	1	female	27	STIM_E999_C080_NoH_S00100_OC2_O09_P10_R000_M1000.png	5
1	1	female	27	STIM_E999_C100_S10000_OC2_O04_P09_R180_M1000.png	1
1	1	female	27	BROKEN_STIM_E999_C000_S11111_OC3_O09_P03_R090_M0000.png	2
1	1	female	27	BROKEN_STIM_E999_C000_S11000_OC3_O06_P08_R000_M1000.png	4
1	1	female	27	STIM_E999_C080_NoH_S00100_OC2_O09_P07_R000_M0000.png	5
1	1	female	27	BROKEN_STIM_E999_C100_S00110_OC2_O06_P08_R270_M0000.png	2
1	1	female	27	STIM_E999_C080_NoH_S11000_OC2_O08_P07_R180_M0000.png	3
1	1	female	27	NEWLY_BROKEN_STIM_E999_C000_S00100_OC2_O01_P10_R090_M1000.png	3
1	1	female	27	BROKEN_STIM_E999_C000_S11111_OC3_O10_P05_R000_M1000.png	3
1	1	female	27	BROKEN_STIM_E045_C000_S11111_OC3_O01_P10_R270_M0000.png	2
1	1	female	27	BROKEN_STIM_E999_C000_S11111_OC2_O06_P04_R270_M1000.png	4
1	1	female	27	STIM_E045_C000_S00000_OC3_O09_P05_R270_M0000.png	4
1	1	female	27	STIM_E999_C100_S11111_OC2_O08_P09_R270_M0000.png	2
1	1	female	27	STIM_E999_C000_S00000_OC2_O06_P01_R000_M0000.png	4
1	1	female	27	STIM_E999_C000_S11000_OC3_O03_P10_R270_M1000.png	2
1	1	female	27	STIM_E999_C000_S11000_OC2_O10_P09_R000_M1000.png	2
1	1	female	27	STIM_E999_C000_S11111_OC2_O06_P09_R180_M0000.png	2
1	1	female	27	BROKEN_STIM_E045_C000_S11000_OC2_O09_P02_R180_M0000.png	4
1	1	female	27	BROKEN_STIM_E999_C100_S11000_OC2_O07_P09_R000_M0000.png	4
1	1	female	27	NEWLY_BROKEN_STIM_E045_C000_S00110_OC3_O01_P04_R000_M0000.png	3
1	1	female	27	STIM_E999_C100_S11000_OC2_O07_P09_R270_M1000.png	2
1	1	female	27	BROKEN_STIM_E045_C000_S10000_OC3_O06_P07_R180_M1000.png	4
1	1	female	27	STIM_E045_C000_S10000_OC2_O06_P03_R090_M0000.png	4
1	1	female	27	STIM_E999_C080_NoH_S00000_OC3_O10_P03_R180_M1000.png	5
1	1	female	27	STIM_E999_C000_S00100_OC3_O07_P01_R000_M1000.png	5
1	1	female	27	STIM_E999_C080_NoH_S00000_OC3_O02_P09_R270_M1000.png	4
2	1	female	27	STIM_E999_C000_S00000_OC2_O05_P01_R090_M0000.png	4
2	1	female	27	STIM_E999_C100_S10000_OC2_O04_P09_R180_M1000.png	1
2	1	female	27	STIM_E999_C000_S00000_OC2_O06_P01_R000_M0000.png	5
2	1	female	27	BROKEN_STIM_E999_C080_NoH_S00100_OC2_O03_P08_R000_M0000.png	4
2	1	female	27	STIM_E999_C000_S10000_OC2_O01_P05_R000_M0000.png	1
2	1	female	27	BROKEN_STIM_E999_C000_S00110_OC3_O10_P07_R000_M0000.png	5
2	1	female	27	BROKEN_STIM_E999_C080_NoH_S11000_OC2_O04_P08_R090_M0000.png	5
2	1	female	27	BROKEN_STIM_E999_C000_S00100_OC3_O07_P01_R270_M1000.png	5
2	1	female	27	STIM_E045_C000_S00000_OC2_O02_P10_R090_M0000.png	5
2	1	female	27	STIM_E999_C000_S11111_OC2_O06_P03_R180_M0000.png	1
2	1	female	27	STIM_E045_C000_S00000_OC2_O09_P08_R180_M1000.png	5
2	1	female	27	STIM_E999_C100_S00110_OC3_O04_P09_R090_M0000.png	1
2	1	female	27	STIM_E999_C100_S00110_OC2_O06_P08_R090_M1000.png	1
2	1	female	27	STIM_E999_C000_S00100_OC3_O06_P01_R090_M0000.png	2
2	1	female	27	BROKEN_STIM_E999_C100_S00110_OC3_O04_P09_R180_M1000.png	2
2	1	female	27	NEWLY_BROKEN_STIM_E999_C000_S00100_OC2_O07_P05_R270_M1000.png	5
2	1	female	27	BROKEN_STIM_E999_C000_S00100_OC2_O03_P06_R180_M1000.png	5
2	1	female	27	BROKEN_STIM_E999_C100_S00110_OC2_O08_P06_R090_M1000.png	4
2	1	female	27	STIM_E999_C100_S10000_OC2_O09_P02_R180_M1000.png	1
2	1	female	27	STIM_E999_C000_S10000_OC2_O02_P07_R090_M1000.png	1
2	1	female	27	BROKEN_STIM_E045_C000_S11111_OC3_O02_P09_R270_M1000.png	2
2	1	female	27	NEWLY_BROKEN_STIM_E045_C000_S10000_OC3_O08_P03_R000_M0000.png	1
2	1	female	27	STIM_E999_C100_S00110_OC2_O02_P06_R090_M0000.png	1
2	1	female	27	BROKEN_STIM_E999_C080_NoH_S00100_OC2_O07_P05_R090_M1000.png	5
2	1	female	27	STIM_E999_C000_S00100_OC3_O07_P01_R000_M1000.png	3
2	1	female	27	BROKEN_STIM_E999_C080_NoH_S00110_OC2_O01_P06_R270_M1000.png	1
2	1	female	27	BROKEN_STIM_E999_C000_S11111_OC3_O10_P05_R000_M1000.png	2
2	1	female	27	BROKEN_STIM_E999_C000_S11111_OC3_O09_P03_R090_M0000.png	3
2	1	female	27	STIM_E999_C000_S11000_OC3_O10_P06_R270_M0000.png	1
2	1	female	27	STIM_E045_C000_S00100_OC2_O01_P02_R180_M0000.png	1
2	1	female	27	STIM_E999_C080_NoH_S00000_OC2_O04_P07_R090_M1000.png	5
2	1	female	27	NEWLY_BROKEN_STIM_E045_C000_S00110_OC3_O01_P04_R000_M0000.png	4
2	1	female	27	STIM_E999_C000_S00100_OC3_O07_P02_R180_M0000.png	1
2	1	female	27	BROKEN_STIM_E045_C000_S11111_OC2_O01_P06_R090_M1000.png	5
2	1	female	27	STIM_E999_C100_S00110_OC3_O10_P04_R090_M1000.png	1
2	1	female	27	BROKEN_STIM_E999_C100_S11000_OC3_O08_P04_R000_M0000.png	4
2	1	female	27	STIM_E999_C000_S00000_OC3_O07_P05_R090_M1000.png	5
2	1	female	27	STIM_E999_C000_S11111_OC2_O05_P08_R090_M0000.png	1
2	1	female	27	STIM_E999_C000_S11000_OC3_O07_P04_R180_M0000.png	2
2	1	female	27	NEWLY_BROKEN_STIM_E999_C080_NoH_S10000_OC2_O06_P01_R180_M0000.png	2
2	1	female	27	BROKEN_STIM_E045_C000_S11000_OC2_O03_P04_R000_M0000.png	4
2	1	female	27	STIM_E999_C080_NoH_S00100_OC2_O08_P01_R090_M1000.png	3
2	1	female	27	STIM_E999_C000_S11111_OC2_O06_P09_R180_M0000.png	1
2	1	female	27	BROKEN_STIM_E045_C000_S00110_OC2_O03_P05_R000_M1000.png	2
2	1	female	27	STIM_E999_C080_NoH_S11000_OC2_O08_P07_R180_M0000.png	1
2	1	female	27	STIM_E999_C080_NoH_S00000_OC2_O09_P09_R180_M1000.png	5
2	1	female	27	BROKEN_STIM_E045_C000_S00110_OC2_O02_P02_R090_M0000.png	3
2	1	female	27	BROKEN_STIM_E045_C000_S11111_OC3_O02_P08_R090_M0000.png	2
2	1	female	27	STIM_E999_C100_S00110_OC2_O10_P03_R000_M0000.png	1
2	1	female	27	STIM_E999_C080_NoH_S00000_OC3_O10_P03_R180_M1000.png	5
2	1	female	27	STIM_E999_C080_NoH_S00000_OC2_O03_P04_R000_M1000.png	5
2	1	female	27	BROKEN_STIM_E999_C000_S11111_OC3_O01_P02_R000_M1000.png	2
2	1	female	27	NEWLY_BROKEN_STIM_E999_C000_S10000_OC3_O06_P04_R270_M0000.png	5
2	1	female	27	STIM_E999_C000_S10000_OC2_O01_P01_R180_M0000.png	1
2	1	female	27	STIM_E999_C100_S00100_OC3_O06_P05_R270_M0000.png	1
2	1	female	27	STIM_E999_C000_S00100_OC2_O07_P05_R180_M1000.png	2
2	1	female	27	STIM_E999_C080_NoH_S10000_OC3_O03_P05_R000_M1000.png	2
2	1	female	27	STIM_E999_C000_S00000_OC2_O01_P07_R000_M1000.png	5
2	1	female	27	STIM_E999_C100_S00100_OC3_O05_P08_R180_M1000.png	2
2	1	female	27	STIM_E999_C080_NoH_S00000_OC3_O05_P02_R180_M0000.png	5
2	1	female	27	BROKEN_STIM_E045_C000_S10000_OC3_O06_P07_R180_M1000.png	5
2	1	female	27	STIM_E999_C100_S10000_OC2_O10_P09_R000_M1000.png	2
2	1	female	27	STIM_E999_C100_S11111_OC2_O04_P09_R000_M0000.png	2
2	1	female	27	STIM_E999_C000_S11000_OC3_O07_P05_R180_M0000.png	4
2	1	female	27	STIM_E045_C000_S00000_OC3_O03_P04_R270_M1000.png	4
2	1	female	27	STIM_E999_C000_S00000_OC2_O01_P01_R270_M0000.png	4
2	1	female	27	STIM_E999_C100_S00000_OC3_O04_P08_R270_M0000.png	4
2	1	female	27	STIM_E045_C000_S10000_OC3_O08_P03_R090_M1000.png	1
2	1	female	27	BROKEN_STIM_E999_C100_S10000_OC2_O07_P09_R180_M1000.png	5
2	1	female	27	STIM_E999_C100_S11000_OC2_O04_P03_R090_M0000.png	1
2	1	female	27	STIM_E999_C100_S11111_OC2_O01_P04_R090_M0000.png	1
2	1	female	27	BROKEN_STIM_E999_C080_NoH_S00100_OC3_O04_P06_R000_M0000.png	5
2	1	female	27	STIM_E045_C000_S10000_OC3_O06_P07_R000_M1000.png	4
2	1	female	27	STIM_E045_C000_S00000_OC2_O06_P05_R000_M0000.png	5
2	1	female	27	BROKEN_STIM_E045_C000_S11000_OC3_O02_P10_R270_M1000.png	3
2	1	female	27	STIM_E999_C000_S00100_OC2_O04_P05_R180_M0000.png	3
2	1	female	27	BROKEN_STIM_E999_C000_S11000_OC3_O03_P10_R000_M1000.png	3
2	1	female	27	STIM_E999_C100_S00110_OC2_O06_P10_R270_M0000.png	2
2	1	female	27	NEWLY_BROKEN_STIM_E999_C080_NoH_S00110_OC2_O08_P04_R270_M1000.png	2
2	1	female	27	BROKEN_STIM_E045_C000_S10000_OC3_O02_P05_R090_M0000.png	3
2	1	female	27	STIM_E999_C000_S00110_OC2_O03_P05_R270_M0000.png	1
2	1	female	27	STIM_E999_C000_S00110_OC3_O10_P07_R090_M0000.png	1
2	1	female	27	STIM_E045_C000_S11000_OC3_O02_P10_R090_M1000.png	1
2	1	female	27	STIM_E999_C000_S11111_OC3_O09_P03_R180_M1000.png	2
2	1	female	27	BROKEN_STIM_E045_C000_S00110_OC3_O04_P06_R270_M0000.png	4
2	1	female	27	BROKEN_STIM_E999_C100_S00110_OC2_O02_P06_R090_M0000.png	3
2	1	female	27	STIM_E999_C100_S00000_OC3_O09_P08_R000_M0000.png	5
2	1	female	27	STIM_E045_C000_S10000_OC3_O02_P05_R270_M1000.png	4
2	1	female	27	STIM_E999_C080_NoH_S00000_OC3_O10_P05_R180_M1000.png	5
2	1	female	27	BROKEN_STIM_E999_C000_S11000_OC3_O07_P05_R270_M1000.png	5
2	1	female	27	STIM_E999_C080_NoH_S00000_OC3_O06_P07_R180_M0000.png	5
2	1	female	27	BROKEN_STIM_E999_C000_S11111_OC2_O10_P04_R000_M1000.png	3
2	1	female	27	BROKEN_STIM_E999_C000_S11111_OC3_O10_P10_R000_M0000.png	1
2	1	female	27	STIM_E999_C100_S00100_OC3_O03_P07_R000_M0000.png	1
2	1	female	27	BROKEN_STIM_E999_C100_S00100_OC2_O07_P07_R000_M0000.png	5
2	1	female	27	STIM_E045_C000_S00110_OC2_O02_P02_R090_M1000.png	2
2	1	female	27	STIM_E999_C080_NoH_S10000_OC2_O01_P01_R090_M1000.png	1
2	1	female	27	STIM_E999_C000_S11000_OC2_O07_P02_R180_M1000.png	2
2	1	female	27	STIM_E999_C080_NoH_S10000_OC2_O06_P01_R270_M0000.png	5
2	1	female	27	NEWLY_BROKEN_STIM_E999_C100_S00100_OC3_O06_P05_R090_M0000.png	1
2	1	female	27	STIM_E999_C000_S10000_OC3_O06_P04_R000_M0000.png	1
2	1	female	27	STIM_E999_C080_NoH_S00000_OC2_O08_P02_R090_M1000.png	5
2	1	female	27	STIM_E999_C000_S11111_OC3_O10_P10_R180_M1000.png	1
2	1	female	27	BROKEN_STIM_E999_C000_S00100_OC2_O01_P08_R270_M1000.png	4
2	1	female	27	STIM_E999_C080_NoH_S00000_OC2_O02_P01_R180_M0000.png	3
2	1	female	27	NEWLY_BROKEN_STIM_E999_C080_NoH_S00110_OC3_O04_P06_R090_M1000.png	2
2	1	female	27	BROKEN_STIM_E999_C000_S11000_OC3_O10_P06_R090_M1000.png	5
2	1	female	27	BROKEN_STIM_E999_C080_NoH_S10000_OC2_O04_P10_R090_M1000.png	5
2	1	female	27	STIM_E999_C080_NoH_S10000_OC2_O04_P10_R090_M0000.png	1
2	1	female	27	BROKEN_STIM_E999_C000_S11000_OC2_O07_P02_R270_M0000.png	3
2	1	female	27	BROKEN_STIM_E999_C100_S00100_OC3_O05_P08_R180_M1000.png	1
2	1	female	27	STIM_E999_C080_NoH_S10000_OC3_O08_P04_R090_M1000.png	3
2	1	female	27	BROKEN_STIM_E999_C080_NoH_S11000_OC3_O08_P01_R090_M1000.png	4
2	1	female	27	BROKEN_STIM_E045_C000_S00110_OC2_O01_P04_R180_M0000.png	4
2	1	female	27	NEWLY_BROKEN_STIM_E999_C080_NoH_S10000_OC2_O02_P01_R180_M0000.png	2
2	1	female	27	STIM_E999_C000_S00000_OC2_O10_P04_R180_M1000.png	5
2	1	female	27	NEWLY_BROKEN_STIM_E999_C000_S00100_OC2_O01_P10_R090_M1000.png	2
2	1	female	27	STIM_E999_C100_S00100_OC2_O07_P07_R180_M1000.png	1
2	1	female	27	STIM_E999_C000_S11000_OC3_O10_P10_R180_M1000.png	1
2	1	female	27	STIM_E999_C000_S00100_OC2_O03_P06_R180_M0000.png	4
2	1	female	27	NEWLY_BROKEN_STIM_E045_C000_S10000_OC2_O02_P03_R000_M1000.png	3
2	1	female	27	BROKEN_STIM_E999_C100_S00110_OC3_O10_P04_R180_M0000.png	4
2	1	female	27	NEWLY_BROKEN_STIM_E999_C100_S11000_OC2_O08_P01_R270_M0000.png	5
2	1	female	27	BROKEN_STIM_E045_C000_S00100_OC2_O01_P02_R090_M0000.png	3
2	1	female	27	BROKEN_STIM_E999_C080_NoH_S10000_OC2_O04_P05_R000_M1000.png	5
2	1	female	27	NEWLY_BROKEN_STIM_E999_C000_S10000_OC2_O01_P01_R270_M0000.png	3
2	1	female	27	STIM_E999_C080_NoH_S11000_OC3_O01_P06_R270_M1000.png	1
2	1	female	27	STIM_E045_C000_S10000_OC2_O08_P05_R000_M1000.png	2
2	1	female	27	STIM_E999_C000_S00110_OC3_O05_P08_R270_M1000.png	1
2	1	female	27	STIM_E045_C000_S10000_OC2_O06_P03_R090_M0000.png	2
2	1	female	27	STIM_E999_C080_NoH_S00100_OC2_O09_P07_R000_M0000.png	5
2	1	female	27	BROKEN_STIM_E999_C100_S00110_OC3_O05_P08_R090_M1000.png	4
2	1	female	27	BROKEN_STIM_E999_C000_S11111_OC3_O01_P09_R090_M0000.png	3
2	1	female	27	BROKEN_STIM_E999_C080_NoH_S00100_OC2_O08_P01_R270_M1000.png	2
2	1	female	27	STIM_E999_C080_NoH_S00100_OC2_O06_P10_R270_M1000.png	1
2	1	female	27	STIM_E999_C080_NoH_S11000_OC3_O05_P10_R090_M1000.png	1
2	1	female	27	STIM_E999_C080_NoH_S00100_OC2_O10_P07_R180_M1000.png	2
2	1	female	27	STIM_E999_C080_NoH_S00100_OC2_O03_P08_R090_M0000.png	1
2	1	female	27	BROKEN_STIM_E999_C000_S10000_OC2_O02_P07_R090_M1000.png	3
2	1	female	27	BROKEN_STIM_E999_C000_S00110_OC3_O05_P08_R090_M1000.png	4
2	1	female	27	STIM_E999_C000_S00000_OC3_O01_P06_R180_M0000.png	5
2	1	female	27	STIM_E999_C000_S11111_OC3_O01_P02_R090_M0000.png	1
2	1	female	27	STIM_E999_C000_S00000_OC3_O09_P07_R180_M0000.png	5
2	1	female	27	BROKEN_STIM_E999_C080_NoH_S00110_OC2_O02_P07_R090_M1000.png	3
2	1	female	27	STIM_E999_C100_S11000_OC2_O07_P09_R270_M1000.png	1
2	1	female	27	STIM_E999_C000_S00100_OC3_O04_P08_R180_M0000.png	1
2	1	female	27	STIM_E999_C080_NoH_S00100_OC2_O07_P05_R180_M0000.png	4
2	1	female	27	STIM_E999_C100_S00000_OC3_O08_P08_R270_M0000.png	5
2	1	female	27	STIM_E999_C100_S00110_OC3_O07_P03_R270_M0000.png	4
2	1	female	27	STIM_E999_C100_S11000_OC3_O08_P04_R270_M0000.png	2
2	1	female	27	BROKEN_STIM_E999_C080_NoH_S11000_OC3_O05_P10_R000_M0000.png	4
2	1	female	27	STIM_E999_C100_S00110_OC2_O08_P06_R090_M1000.png	2
2	1	female	27	BROKEN_STIM_E999_C000_S00110_OC2_O05_P03_R270_M1000.png	1
2	1	female	27	BROKEN_STIM_E999_C000_S11111_OC3_O10_P09_R180_M0000.png	2
2	1	female	27	STIM_E045_C000_S11000_OC2_O04_P02_R000_M0000.png	1
2	1	female	27	STIM_E999_C080_NoH_S00000_OC3_O02_P03_R180_M0000.png	5
2	1	female	27	STIM_E045_C000_S00110_OC2_O04_P03_R090_M1000.png	1
2	1	female	27	STIM_E045_C000_S00000_OC3_O05_P07_R090_M0000.png	5
2	1	female	27	STIM_E045_C000_S00000_OC3_O09_P05_R270_M0000.png	5
2	1	female	27	NEWLY_BROKEN_STIM_E999_C100_S10000_OC2_O04_P09_R270_M1000.png	4
2	1	female	27	BROKEN_STIM_E999_C100_S11000_OC2_O03_P06_R180_M1000.png	4
2	1	female	27	STIM_E045_C000_S11111_OC3_O02_P09_R000_M0000.png	1
2	1	female	27	STIM_E045_C000_S11111_OC3_O01_P10_R090_M1000.png	1
2	1	female	27	STIM_E999_C000_S00000_OC2_O03_P05_R090_M1000.png	3
2	1	female	27	STIM_E999_C080_NoH_S00000_OC3_O10_P04_R090_M1000.png	5
2	1	female	27	BROKEN_STIM_E999_C100_S10000_OC2_O10_P09_R000_M0000.png	5
2	1	female	27	BROKEN_STIM_E999_C080_NoH_S00100_OC2_O09_P10_R270_M0000.png	5
2	1	female	27	STIM_E999_C080_NoH_S00000_OC2_O06_P09_R270_M1000.png	5
2	1	female	27	STIM_E999_C100_S00110_OC2_O03_P05_R090_M1000.png	1
2	1	female	27	BROKEN_STIM_E999_C080_NoH_S11111_OC3_O08_P07_R270_M1000.png	5
2	1	female	27	STIM_E999_C080_NoH_S00000_OC2_O04_P05_R180_M1000.png	5
2	1	female	27	BROKEN_STIM_E045_C000_S11111_OC3_O01_P10_R270_M0000.png	3
2	1	female	27	STIM_E999_C080_NoH_S00100_OC2_O09_P10_R000_M1000.png	2
2	1	female	27	BROKEN_STIM_E999_C000_S11000_OC3_O07_P04_R180_M0000.png	4
2	1	female	27	STIM_E999_C080_NoH_S00000_OC2_O07_P10_R270_M1000.png	5
2	1	female	27	BROKEN_STIM_E999_C000_S00100_OC3_O04_P08_R270_M0000.png	4
2	1	female	27	BROKEN_STIM_E999_C100_S11000_OC3_O10_P02_R180_M1000.png	5
2	1	female	27	STIM_E999_C080_NoH_S00100_OC3_O07_P03_R090_M0000.png	5
2	1	female	27	STIM_E999_C100_S00000_OC3_O06_P04_R000_M1000.png	5
2	1	female	27	BROKEN_STIM_E999_C100_S00110_OC2_O03_P05_R090_M1000.png	3
2	1	female	27	STIM_E045_C000_S11111_OC3_O09_P04_R090_M1000.png	1
2	1	female	27	STIM_E999_C100_S11000_OC3_O10_P02_R090_M0000.png	1
2	1	female	27	BROKEN_STIM_E045_C000_S11000_OC2_O04_P02_R180_M1000.png	4
2	1	female	27	BROKEN_STIM_E999_C100_S11111_OC2_O09_P03_R090_M1000.png	5
2	1	female	27	STIM_E045_C000_S00000_OC3_O06_P08_R270_M0000.png	5
2	1	female	27	BROKEN_STIM_E999_C080_NoH_S11000_OC3_O01_P06_R000_M1000.png	2
2	1	female	27	BROKEN_STIM_E999_C100_S00110_OC2_O06_P10_R000_M1000.png	3
2	1	female	27	STIM_E999_C080_NoH_S10000_OC2_O02_P10_R000_M1000.png	1
2	1	female	27	STIM_E999_C080_NoH_S10000_OC3_O01_P09_R000_M0000.png	1
2	1	female	27	STIM_E999_C000_S10000_OC2_O07_P05_R180_M1000.png	3
2	1	female	27	STIM_E999_C080_NoH_S11111_OC3_O08_P07_R270_M0000.png	1
2	1	female	27	STIM_E999_C000_S11000_OC3_O03_P10_R270_M1000.png	1
2	1	female	27	STIM_E045_C000_S10000_OC2_O02_P03_R000_M0000.png	4
2	1	female	27	STIM_E999_C100_S00000_OC3_O07_P09_R180_M0000.png	4
2	1	female	27	STIM_E999_C000_S00110_OC2_O05_P03_R180_M1000.png	3
2	1	female	27	STIM_E999_C080_NoH_S00000_OC2_O08_P03_R270_M1000.png	5
2	1	female	27	STIM_E999_C000_S11111_OC3_O10_P09_R180_M0000.png	1
2	1	female	27	STIM_E999_C100_S00000_OC2_O04_P02_R180_M0000.png	4
2	1	female	27	BROKEN_STIM_E045_C000_S00110_OC2_O04_P03_R270_M0000.png	4
2	1	female	27	BROKEN_STIM_E045_C000_S11000_OC2_O09_P02_R180_M0000.png	4
2	1	female	27	STIM_E045_C000_S11111_OC2_O01_P06_R270_M1000.png	1
2	1	female	27	BROKEN_STIM_E045_C000_S10000_OC2_O06_P03_R270_M1000.png	3
2	1	female	27	BROKEN_STIM_E999_C000_S11000_OC3_O06_P08_R000_M1000.png	4
2	1	female	27	BROKEN_STIM_E999_C000_S11000_OC2_O10_P09_R270_M1000.png	4
2	1	female	27	BROKEN_STIM_E045_C000_S10000_OC2_O08_P05_R180_M1000.png	5
2	1	female	27	STIM_E999_C100_S10000_OC2_O07_P09_R270_M1000.png	2
2	1	female	27	BROKEN_STIM_E999_C000_S11111_OC2_O06_P04_R270_M1000.png	3
2	1	female	27	STIM_E999_C080_NoH_S00110_OC2_O01_P06_R180_M1000.png	1
2	1	female	27	BROKEN_STIM_E999_C000_S11111_OC2_O06_P03_R270_M1000.png	2
2	1	female	27	STIM_E999_C100_S11111_OC2_O09_P03_R180_M1000.png	1
2	1	female	27	STIM_E045_C000_S11000_OC2_O09_P02_R090_M0000.png	1
2	1	female	27	BROKEN_STIM_E999_C000_S11000_OC2_O09_P09_R180_M1000.png	4
2	1	female	27	STIM_E999_C080_NoH_S10000_OC2_O04_P05_R090_M0000.png	3
2	1	female	27	STIM_E999_C100_S00110_OC3_O05_P08_R000_M0000.png	1
2	1	female	27	STIM_E045_C000_S00110_OC3_O01_P04_R270_M0000.png	1
2	1	female	27	NEWLY_BROKEN_STIM_E999_C100_S00110_OC3_O07_P03_R180_M1000.png	4
2	1	female	27	BROKEN_STIM_E999_C080_NoH_S11111_OC3_O09_P02_R000_M0000.png	3
2	1	female	27	BROKEN_STIM_E045_C000_S11111_OC3_O09_P04_R180_M0000.png	4
2	1	female	27	BROKEN_STIM_E999_C100_S11111_OC2_O08_P09_R180_M1000.png	4
2	1	female	27	STIM_E999_C080_NoH_S11111_OC3_O09_P02_R180_M1000.png	1
2	1	female	27	STIM_E999_C000_S11111_OC2_O06_P04_R000_M1000.png	1
2	1	female	27	NEWLY_BROKEN_STIM_E999_C080_NoH_S10000_OC2_O01_P01_R000_M0000.png	3
2	1	female	27	BROKEN_STIM_E999_C080_NoH_S00100_OC2_O09_P07_R270_M0000.png	4
2	1	female	27	STIM_E999_C000_S11111_OC3_O10_P05_R090_M1000.png	1
2	1	female	27	BROKEN_STIM_E999_C100_S11111_OC2_O04_P09_R270_M1000.png	5
2	1	female	27	STIM_E999_C100_S11000_OC2_O03_P06_R090_M0000.png	1
2	1	female	27	BROKEN_STIM_E999_C000_S00100_OC3_O07_P02_R270_M0000.png	4
2	1	female	27	STIM_E999_C100_S11111_OC2_O08_P09_R270_M0000.png	1
2	1	female	27	BROKEN_STIM_E999_C000_S11111_OC2_O06_P09_R180_M0000.png	3
2	1	female	27	STIM_E999_C000_S00100_OC2_O01_P10_R090_M1000.png	1
2	1	female	27	STIM_E999_C080_NoH_S00100_OC3_O04_P06_R000_M1000.png	5
2	1	female	27	STIM_E999_C100_S00000_OC2_O08_P02_R000_M0000.png	5
2	1	female	27	STIM_E999_C080_NoH_S00000_OC3_O10_P07_R000_M1000.png	5
2	1	female	27	STIM_E045_C000_S11111_OC3_O02_P08_R180_M0000.png	1
2	1	female	27	BROKEN_STIM_E999_C000_S00100_OC3_O06_P01_R180_M0000.png	4
2	1	female	27	BROKEN_STIM_E999_C000_S10000_OC2_O07_P05_R270_M1000.png	5
2	1	female	27	STIM_E999_C080_NoH_S00000_OC3_O05_P04_R090_M0000.png	5
2	1	female	27	STIM_E999_C000_S11111_OC3_O01_P09_R000_M1000.png	1
2	1	female	27	BROKEN_STIM_E999_C080_NoH_S11000_OC2_O08_P07_R180_M0000.png	5
2	1	female	27	BROKEN_STIM_E999_C100_S00110_OC2_O06_P08_R270_M0000.png	3
2	1	female	27	STIM_E999_C000_S00100_OC2_O01_P08_R270_M1000.png	3
2	1	female	27	BROKEN_STIM_E999_C080_NoH_S00100_OC2_O10_P07_R270_M1000.png	4
2	1	female	27	NEWLY_BROKEN_STIM_E999_C000_S10000_OC2_O01_P05_R090_M0000.png	4
2	1	female	27	STIM_E999_C080_NoH_S10000_OC2_O02_P01_R000_M1000.png	1
2	1	female	27	STIM_E999_C000_S11000_OC3_O06_P08_R000_M0000.png	3
2	1	female	27	STIM_E045_C000_S00110_OC3_O04_P06_R000_M1000.png	1
2	1	female	27	STIM_E999_C080_NoH_S11111_OC2_O05_P03_R090_M1000.png	1
2	1	female	27	STIM_E999_C080_NoH_S00110_OC2_O02_P07_R270_M0000.png	1
2	1	female	27	STIM_E045_C000_S00110_OC2_O03_P05_R000_M0000.png	1
2	1	female	27	STIM_E999_C100_S00000_OC3_O06_P01_R180_M1000.png	5
2	1	female	27	STIM_E999_C080_NoH_S11000_OC2_O04_P08_R270_M0000.png	1
2	1	female	27	NEWLY_BROKEN_STIM_E999_C100_S11000_OC2_O04_P03_R090_M0000.png	3
2	1	female	27	STIM_E999_C080_NoH_S00000_OC3_O02_P09_R270_M1000.png	5
2	1	female	27	STIM_E999_C080_NoH_S00110_OC2_O08_P04_R000_M0000.png	2
2	1	female	27	BROKEN_STIM_E999_C080_NoH_S00100_OC3_O07_P03_R180_M1000.png	5
2	1	female	27	STIM_E999_C080_NoH_S11000_OC3_O08_P01_R270_M1000.png	1
2	1	female	27	STIM_E999_C080_NoH_S00000_OC2_O01_P07_R180_M0000.png	4
2	1	female	27	STIM_E045_C000_S11000_OC2_O03_P04_R180_M1000.png	1
2	1	female	27	STIM_E045_C000_S00110_OC2_O01_P04_R270_M1000.png	1
2	1	female	27	BROKEN_STIM_E999_C080_NoH_S00100_OC2_O06_P10_R180_M1000.png	4
2	1	female	27	STIM_E045_C000_S00000_OC3_O10_P04_R180_M1000.png	5
2	1	female	27	BROKEN_STIM_E999_C000_S11000_OC3_O10_P10_R090_M1000.png	5
2	1	female	27	BROKEN_STIM_E999_C080_NoH_S10000_OC2_O02_P10_R180_M1000.png	1
2	1	female	27	STIM_E999_C080_NoH_S00000_OC3_O06_P05_R000_M0000.png	5
2	1	female	27	BROKEN_STIM_E999_C100_S10000_OC2_O09_P02_R270_M1000.png	5
2	1	female	27	BROKEN_STIM_E999_C100_S11000_OC2_O07_P09_R000_M0000.png	4
2	1	female	27	BROKEN_STIM_E045_C000_S11111_OC2_O09_P08_R270_M0000.png	4
2	1	female	27	STIM_E999_C080_NoH_S00000_OC2_O03_P03_R090_M0000.png	5
2	1	female	27	STIM_E999_C080_NoH_S00110_OC3_O04_P06_R270_M1000.png	1
2	1	female	27	STIM_E999_C000_S00000_OC2_O08_P06_R000_M0000.png	5
2	1	female	27	BROKEN_STIM_E999_C080_NoH_S11111_OC2_O05_P03_R000_M0000.png	1
2	1	female	27	BROKEN_STIM_E999_C080_NoH_S10000_OC3_O08_P04_R000_M1000.png	5
2	1	female	27	BROKEN_STIM_E999_C100_S00110_OC2_O10_P03_R000_M1000.png	5
2	1	female	27	NEWLY_BROKEN_STIM_E999_C080_NoH_S10000_OC3_O03_P05_R090_M0000.png	4
2	1	female	27	BROKEN_STIM_E999_C000_S00100_OC2_O04_P05_R270_M1000.png	2
2	1	female	27	STIM_E045_C000_S11111_OC2_O09_P08_R180_M1000.png	1
2	1	female	27	STIM_E999_C000_S11000_OC2_O09_P09_R180_M0000.png	1
2	1	female	27	BROKEN_STIM_E999_C080_NoH_S00100_OC2_O10_P09_R000_M0000.png	5
2	1	female	27	STIM_E999_C000_S00000_OC3_O09_P08_R090_M1000.png	4
2	1	female	27	NEWLY_BROKEN_STIM_E999_C100_S11111_OC2_O01_P04_R270_M0000.png	2
2	1	female	27	BROKEN_STIM_E999_C080_NoH_S10000_OC3_O01_P09_R090_M0000.png	1
2	1	female	27	BROKEN_STIM_E999_C000_S00110_OC2_O03_P05_R180_M0000.png	4
2	1	female	27	STIM_E999_C000_S11000_OC2_O10_P09_R000_M1000.png	1
2	1	female	27	NEWLY_BROKEN_STIM_E999_C100_S00100_OC3_O03_P07_R270_M0000.png	3
2	1	female	27	STIM_E999_C080_NoH_S00100_OC2_O10_P09_R090_M1000.png	5
2	1	female	27	BROKEN_STIM_E999_C000_S11111_OC2_O05_P08_R090_M0000.png	4
2	1	female	27	STIM_E999_C100_S11000_OC2_O08_P01_R180_M1000.png	2
2	1	female	27	STIM_E999_C000_S11111_OC2_O10_P04_R180_M0000.png	1
3	1	female	24	STIM_E999_C000_S10000_OC3_O06_P04_R000_M0000.png	3
3	1	female	24	NEWLY_BROKEN_STIM_E045_C000_S10000_OC3_O08_P03_R000_M0000.png	1
3	1	female	24	STIM_E999_C080_NoH_S00000_OC2_O08_P03_R270_M1000.png	2
3	1	female	24	STIM_E999_C080_NoH_S11000_OC2_O04_P08_R270_M0000.png	2
3	1	female	24	BROKEN_STIM_E999_C080_NoH_S10000_OC3_O08_P04_R000_M1000.png	3
3	1	female	24	STIM_E999_C080_NoH_S00100_OC3_O04_P06_R000_M1000.png	3
3	1	female	24	STIM_E999_C000_S00000_OC2_O10_P04_R180_M1000.png	4
3	1	female	24	STIM_E999_C100_S11000_OC2_O07_P09_R270_M1000.png	1
3	1	female	24	NEWLY_BROKEN_STIM_E999_C000_S10000_OC2_O01_P05_R090_M0000.png	3
3	1	female	24	STIM_E999_C100_S00000_OC3_O08_P08_R270_M0000.png	2
3	1	female	24	STIM_E999_C000_S11000_OC3_O03_P10_R270_M1000.png	2
3	1	female	24	STIM_E999_C000_S00100_OC2_O07_P05_R180_M1000.png	3
3	1	female	24	STIM_E999_C100_S00100_OC3_O06_P05_R270_M0000.png	2
3	1	female	24	BROKEN_STIM_E999_C000_S11000_OC3_O07_P04_R180_M0000.png	2
3	1	female	24	NEWLY_BROKEN_STIM_E999_C080_NoH_S10000_OC2_O01_P01_R000_M0000.png	1
3	1	female	24	STIM_E999_C100_S11111_OC2_O09_P03_R180_M1000.png	2
3	1	female	24	STIM_E045_C000_S11111_OC3_O09_P04_R090_M1000.png	1
3	1	female	24	NEWLY_BROKEN_STIM_E999_C000_S10000_OC2_O01_P01_R270_M0000.png	2
3	1	female	24	BROKEN_STIM_E045_C000_S10000_OC3_O06_P07_R180_M1000.png	2
3	1	female	24	STIM_E045_C000_S10000_OC3_O02_P05_R270_M1000.png	2
3	1	female	24	BROKEN_STIM_E999_C080_NoH_S11000_OC3_O01_P06_R000_M1000.png	2
3	1	female	24	STIM_E999_C080_NoH_S00000_OC2_O09_P09_R180_M1000.png	2
3	1	female	24	STIM_E999_C080_NoH_S00000_OC2_O08_P02_R090_M1000.png	4
3	1	female	24	STIM_E999_C000_S10000_OC2_O01_P05_R000_M0000.png	3
3	1	female	24	STIM_E999_C000_S00000_OC2_O08_P06_R000_M0000.png	3
3	1	female	24	STIM_E999_C000_S11000_OC3_O07_P05_R180_M0000.png	4
3	1	female	24	STIM_E999_C100_S10000_OC2_O07_P09_R270_M1000.png	1
3	1	female	24	STIM_E999_C000_S00000_OC3_O09_P07_R180_M0000.png	3
3	1	female	24	BROKEN_STIM_E999_C000_S11000_OC3_O03_P10_R000_M1000.png	3
3	1	female	24	STIM_E999_C100_S00110_OC3_O04_P09_R090_M0000.png	1
3	1	female	24	STIM_E999_C000_S11000_OC3_O10_P10_R180_M1000.png	3
3	1	female	24	STIM_E045_C000_S00000_OC2_O02_P10_R090_M0000.png	2
3	1	female	24	STIM_E999_C080_NoH_S00110_OC2_O02_P07_R270_M0000.png	2
3	1	female	24	BROKEN_STIM_E999_C080_NoH_S00100_OC2_O08_P01_R270_M1000.png	2
3	1	female	24	STIM_E999_C080_NoH_S10000_OC3_O01_P09_R000_M0000.png	2
3	1	female	24	BROKEN_STIM_E045_C000_S00110_OC2_O03_P05_R000_M1000.png	3
3	1	female	24	BROKEN_STIM_E999_C000_S11111_OC3_O01_P02_R000_M1000.png	1
3	1	female	24	NEWLY_BROKEN_STIM_E999_C000_S00100_OC2_O01_P10_R090_M1000.png	3
3	1	female	24	BROKEN_STIM_E045_C000_S11111_OC3_O09_P04_R180_M0000.png	3
3	1	female	24	STIM_E999_C000_S00000_OC2_O06_P01_R000_M0000.png	2
3	1	female	24	STIM_E999_C000_S00110_OC3_O05_P08_R270_M1000.png	2
3	1	female	24	BROKEN_STIM_E999_C080_NoH_S11111_OC3_O09_P02_R000_M0000.png	1
3	1	female	24	BROKEN_STIM_E999_C000_S11111_OC3_O01_P09_R090_M0000.png	2
3	1	female	24	BROKEN_STIM_E999_C100_S00100_OC2_O07_P07_R000_M0000.png	3
3	1	female	24	STIM_E045_C000_S11111_OC3_O01_P10_R090_M1000.png	2
3	1	female	24	NEWLY_BROKEN_STIM_E999_C100_S11000_OC2_O08_P01_R270_M0000.png	2
3	1	female	24	NEWLY_BROKEN_STIM_E999_C100_S11000_OC2_O04_P03_R090_M0000.png	2
3	1	female	24	BROKEN_STIM_E045_C000_S11000_OC2_O09_P02_R180_M0000.png	3
3	1	female	24	STIM_E999_C100_S00110_OC2_O03_P05_R090_M1000.png	1
3	1	female	24	BROKEN_STIM_E999_C000_S00110_OC3_O05_P08_R090_M1000.png	3
3	1	female	24	BROKEN_STIM_E999_C100_S00110_OC3_O05_P08_R090_M1000.png	2
3	1	female	24	STIM_E999_C080_NoH_S00000_OC2_O06_P09_R270_M1000.png	2
3	1	female	24	NEWLY_BROKEN_STIM_E999_C080_NoH_S10000_OC2_O06_P01_R180_M0000.png	2
3	1	female	24	STIM_E999_C100_S11111_OC2_O01_P04_R090_M0000.png	1
3	1	female	24	BROKEN_STIM_E999_C000_S00100_OC3_O07_P02_R270_M0000.png	2
3	1	female	24	STIM_E999_C000_S00000_OC2_O05_P01_R090_M0000.png	2
3	1	female	24	STIM_E999_C080_NoH_S00000_OC2_O01_P07_R180_M0000.png	2
3	1	female	24	STIM_E999_C080_NoH_S11111_OC3_O08_P07_R270_M0000.png	1
3	1	female	24	STIM_E999_C000_S00100_OC3_O07_P02_R180_M0000.png	2
3	1	female	24	BROKEN_STIM_E999_C080_NoH_S11111_OC2_O05_P03_R000_M0000.png	3
3	1	female	24	STIM_E999_C000_S10000_OC2_O01_P01_R180_M0000.png	1
3	1	female	24	STIM_E999_C080_NoH_S00000_OC3_O10_P03_R180_M1000.png	2
3	1	female	24	NEWLY_BROKEN_STIM_E045_C000_S10000_OC2_O02_P03_R000_M1000.png	2
3	1	female	24	NEWLY_BROKEN_STIM_E999_C100_S11111_OC2_O01_P04_R270_M0000.png	2
3	1	female	24	BROKEN_STIM_E999_C100_S00110_OC2_O06_P08_R270_M0000.png	2
3	1	female	24	STIM_E999_C000_S11111_OC3_O10_P10_R180_M1000.png	4
3	1	female	24	STIM_E999_C100_S11111_OC2_O08_P09_R270_M0000.png	1
3	1	female	24	STIM_E999_C080_NoH_S00000_OC3_O06_P07_R180_M0000.png	2
3	1	female	24	STIM_E999_C000_S00000_OC2_O03_P05_R090_M1000.png	2
3	1	female	24	BROKEN_STIM_E999_C100_S10000_OC2_O09_P02_R270_M1000.png	3
3	1	female	24	BROKEN_STIM_E045_C000_S11111_OC3_O02_P08_R090_M0000.png	3
3	1	female	24	BROKEN_STIM_E045_C000_S00110_OC2_O04_P03_R270_M0000.png	2
3	1	female	24	NEWLY_BROKEN_STIM_E045_C000_S00110_OC3_O01_P04_R000_M0000.png	1
3	1	female	24	STIM_E999_C000_S00100_OC2_O01_P08_R270_M1000.png	4
3	1	female	24	BROKEN_STIM_E045_C000_S11111_OC2_O01_P06_R090_M1000.png	2
3	1	female	24	STIM_E045_C000_S00110_OC2_O01_P04_R270_M1000.png	2
3	1	female	24	STIM_E999_C080_NoH_S00100_OC2_O09_P07_R000_M0000.png	2
3	1	female	24	STIM_E045_C000_S00100_OC2_O01_P02_R180_M0000.png	2
3	1	female	24	STIM_E045_C000_S10000_OC3_O06_P07_R000_M1000.png	2
3	1	female	24	STIM_E999_C080_NoH_S00000_OC3_O02_P03_R180_M0000.png	3
3	1	female	24	STIM_E045_C000_S11111_OC2_O01_P06_R270_M1000.png	1
3	1	female	24	STIM_E999_C100_S00000_OC2_O08_P02_R000_M0000.png	2
3	1	female	24	BROKEN_STIM_E999_C100_S00110_OC2_O10_P03_R000_M1000.png	2
3	1	female	24	STIM_E999_C000_S00110_OC2_O05_P03_R180_M1000.png	2
3	1	female	24	STIM_E999_C080_NoH_S00000_OC3_O10_P05_R180_M1000.png	4
3	1	female	24	STIM_E999_C100_S11000_OC3_O08_P04_R270_M0000.png	2
3	1	female	24	STIM_E045_C000_S00000_OC3_O10_P04_R180_M1000.png	4
3	1	female	24	BROKEN_STIM_E999_C080_NoH_S00110_OC2_O02_P07_R090_M1000.png	2
3	1	female	24	STIM_E045_C000_S10000_OC2_O08_P05_R000_M1000.png	2
3	1	female	24	BROKEN_STIM_E999_C080_NoH_S10000_OC2_O04_P10_R090_M1000.png	3
3	1	female	24	BROKEN_STIM_E045_C000_S00110_OC2_O01_P04_R180_M0000.png	2
3	1	female	24	STIM_E999_C080_NoH_S00000_OC2_O03_P04_R000_M1000.png	3
3	1	female	24	BROKEN_STIM_E999_C000_S11111_OC2_O06_P04_R270_M1000.png	4
3	1	female	24	STIM_E999_C100_S00110_OC2_O08_P06_R090_M1000.png	3
3	1	female	24	STIM_E999_C100_S11111_OC2_O04_P09_R000_M0000.png	1
3	1	female	24	BROKEN_STIM_E999_C100_S11111_OC2_O08_P09_R180_M1000.png	2
3	1	female	24	BROKEN_STIM_E999_C080_NoH_S00100_OC2_O09_P10_R270_M0000.png	3
3	1	female	24	BROKEN_STIM_E999_C000_S11000_OC3_O06_P08_R000_M1000.png	3
3	1	female	24	BROKEN_STIM_E999_C080_NoH_S00100_OC2_O03_P08_R000_M0000.png	3
3	1	female	24	BROKEN_STIM_E999_C080_NoH_S00100_OC2_O10_P07_R270_M1000.png	4
3	1	female	24	STIM_E045_C000_S11111_OC3_O02_P08_R180_M0000.png	3
3	1	female	24	STIM_E999_C100_S00100_OC3_O05_P08_R180_M1000.png	1
3	1	female	24	STIM_E999_C000_S00100_OC2_O04_P05_R180_M0000.png	2
3	1	female	24	STIM_E999_C000_S00000_OC2_O01_P01_R270_M0000.png	2
3	1	female	24	NEWLY_BROKEN_STIM_E999_C100_S10000_OC2_O04_P09_R270_M1000.png	1
3	1	female	24	STIM_E999_C080_NoH_S11000_OC2_O08_P07_R180_M0000.png	4
3	1	female	24	BROKEN_STIM_E999_C000_S00100_OC2_O03_P06_R180_M1000.png	4
3	1	female	24	BROKEN_STIM_E999_C080_NoH_S11000_OC3_O05_P10_R000_M0000.png	2
3	1	female	24	STIM_E045_C000_S10000_OC3_O08_P03_R090_M1000.png	1
3	1	female	24	BROKEN_STIM_E999_C000_S11000_OC3_O10_P06_R090_M1000.png	3
3	1	female	24	STIM_E999_C080_NoH_S00100_OC2_O06_P10_R270_M1000.png	2
3	1	female	24	STIM_E045_C000_S11000_OC3_O02_P10_R090_M1000.png	1
3	1	female	24	STIM_E999_C000_S11000_OC3_O06_P08_R000_M0000.png	3
3	1	female	24	BROKEN_STIM_E999_C100_S00110_OC2_O02_P06_R090_M0000.png	2
3	1	female	24	BROKEN_STIM_E999_C100_S00110_OC3_O04_P09_R180_M1000.png	2
3	1	female	24	BROKEN_STIM_E999_C000_S10000_OC2_O07_P05_R270_M1000.png	4
3	1	female	24	BROKEN_STIM_E999_C080_NoH_S11000_OC3_O08_P01_R090_M1000.png	2
3	1	female	24	STIM_E045_C000_S00110_OC2_O04_P03_R090_M1000.png	2
3	1	female	24	STIM_E045_C000_S00110_OC2_O02_P02_R090_M1000.png	3
3	1	female	24	BROKEN_STIM_E999_C000_S11111_OC3_O09_P03_R090_M0000.png	1
3	1	female	24	STIM_E999_C080_NoH_S00110_OC2_O01_P06_R180_M1000.png	1
3	1	female	24	BROKEN_STIM_E045_C000_S10000_OC3_O02_P05_R090_M0000.png	2
3	1	female	24	BROKEN_STIM_E045_C000_S00110_OC2_O02_P02_R090_M0000.png	3
3	1	female	24	STIM_E045_C000_S00110_OC3_O01_P04_R270_M0000.png	1
3	1	female	24	NEWLY_BROKEN_STIM_E999_C100_S00100_OC3_O06_P05_R090_M0000.png	2
3	1	female	24	STIM_E999_C000_S11111_OC3_O01_P09_R000_M1000.png	1
3	1	female	24	STIM_E999_C080_NoH_S00000_OC2_O04_P05_R180_M1000.png	2
3	1	female	24	STIM_E999_C080_NoH_S00000_OC3_O02_P09_R270_M1000.png	3
3	1	female	24	BROKEN_STIM_E999_C080_NoH_S11000_OC2_O08_P07_R180_M0000.png	4
3	1	female	24	STIM_E999_C100_S11000_OC2_O03_P06_R090_M0000.png	1
3	1	female	24	STIM_E999_C000_S11000_OC2_O10_P09_R000_M1000.png	4
3	1	female	24	STIM_E999_C000_S11111_OC3_O09_P03_R180_M1000.png	2
3	1	female	24	STIM_E999_C080_NoH_S00000_OC3_O05_P04_R090_M0000.png	3
3	1	female	24	STIM_E045_C000_S11111_OC3_O02_P09_R000_M0000.png	2
3	1	female	24	STIM_E999_C100_S00110_OC2_O06_P10_R270_M0000.png	2
3	1	female	24	STIM_E999_C100_S00000_OC3_O09_P08_R000_M0000.png	2
3	1	female	24	STIM_E999_C100_S00000_OC3_O04_P08_R270_M0000.png	1
3	1	female	24	STIM_E999_C080_NoH_S00000_OC3_O06_P05_R000_M0000.png	1
3	1	female	24	BROKEN_STIM_E999_C000_S00100_OC2_O04_P05_R270_M1000.png	2
3	1	female	24	BROKEN_STIM_E999_C100_S00110_OC2_O06_P10_R000_M1000.png	2
3	1	female	24	BROKEN_STIM_E999_C000_S11111_OC3_O10_P09_R180_M0000.png	5
3	1	female	24	BROKEN_STIM_E045_C000_S11111_OC3_O01_P10_R270_M0000.png	3
3	1	female	24	STIM_E999_C100_S00000_OC3_O06_P01_R180_M1000.png	1
3	1	female	24	STIM_E999_C100_S00110_OC3_O10_P04_R090_M1000.png	2
3	1	female	24	BROKEN_STIM_E045_C000_S00110_OC3_O04_P06_R270_M0000.png	1
3	1	female	24	STIM_E999_C100_S00110_OC3_O05_P08_R000_M0000.png	2
3	1	female	24	BROKEN_STIM_E999_C100_S10000_OC2_O10_P09_R000_M0000.png	3
3	1	female	24	STIM_E999_C000_S11000_OC2_O07_P02_R180_M1000.png	4
3	1	female	24	STIM_E999_C080_NoH_S00100_OC3_O07_P03_R090_M0000.png	3
3	1	female	24	STIM_E999_C000_S11000_OC3_O07_P04_R180_M0000.png	1
3	1	female	24	STIM_E999_C000_S00110_OC3_O10_P07_R090_M0000.png	2
3	1	female	24	STIM_E999_C080_NoH_S10000_OC2_O02_P10_R000_M1000.png	2
3	1	female	24	BROKEN_STIM_E999_C000_S00110_OC2_O05_P03_R270_M1000.png	4
3	1	female	24	STIM_E999_C080_NoH_S00000_OC2_O04_P07_R090_M1000.png	2
3	1	female	24	STIM_E045_C000_S00000_OC3_O03_P04_R270_M1000.png	3
3	1	female	24	BROKEN_STIM_E999_C080_NoH_S00110_OC2_O01_P06_R270_M1000.png	2
3	1	female	24	STIM_E999_C000_S11111_OC2_O10_P04_R180_M0000.png	2
3	1	female	24	BROKEN_STIM_E045_C000_S11000_OC2_O03_P04_R000_M0000.png	3
3	1	female	24	STIM_E999_C080_NoH_S00100_OC2_O10_P07_R180_M1000.png	3
3	1	female	24	BROKEN_STIM_E999_C000_S11111_OC2_O06_P09_R180_M0000.png	2
3	1	female	24	BROKEN_STIM_E999_C080_NoH_S11111_OC3_O08_P07_R270_M1000.png	2
3	1	female	24	STIM_E999_C080_NoH_S00000_OC2_O07_P10_R270_M1000.png	4
3	1	female	24	STIM_E999_C100_S00110_OC3_O07_P03_R270_M0000.png	1
3	1	female	24	STIM_E045_C000_S00000_OC2_O06_P05_R000_M0000.png	2
3	1	female	24	STIM_E999_C080_NoH_S00100_OC2_O10_P09_R090_M1000.png	4
3	1	female	24	NEWLY_BROKEN_STIM_E999_C080_NoH_S10000_OC2_O02_P01_R180_M0000.png	2
3	1	female	24	STIM_E999_C000_S00000_OC3_O07_P05_R090_M1000.png	3
3	1	female	24	BROKEN_STIM_E999_C100_S00110_OC2_O08_P06_R090_M1000.png	3
3	1	female	24	STIM_E999_C000_S00000_OC2_O01_P07_R000_M1000.png	2
3	1	female	24	STIM_E999_C000_S00000_OC3_O01_P06_R180_M0000.png	4
3	1	female	24	STIM_E045_C000_S00000_OC2_O09_P08_R180_M1000.png	3
3	1	female	24	STIM_E999_C080_NoH_S00100_OC2_O09_P10_R000_M1000.png	3
3	1	female	24	STIM_E999_C080_NoH_S00000_OC3_O05_P02_R180_M0000.png	3
3	1	female	24	STIM_E045_C000_S00000_OC3_O09_P05_R270_M0000.png	2
3	1	female	24	BROKEN_STIM_E999_C000_S11000_OC2_O07_P02_R270_M0000.png	4
3	1	female	24	BROKEN_STIM_E999_C100_S11000_OC2_O03_P06_R180_M1000.png	2
3	1	female	24	NEWLY_BROKEN_STIM_E999_C000_S00100_OC2_O07_P05_R270_M1000.png	3
3	1	female	24	STIM_E999_C080_NoH_S10000_OC2_O06_P01_R270_M0000.png	4
3	1	female	24	STIM_E999_C080_NoH_S10000_OC2_O02_P01_R000_M1000.png	1
3	1	female	24	BROKEN_STIM_E999_C100_S11000_OC2_O07_P09_R000_M0000.png	1
3	1	female	24	BROKEN_STIM_E999_C080_NoH_S00100_OC2_O07_P05_R090_M1000.png	2
3	1	female	24	STIM_E999_C100_S00000_OC2_O04_P02_R180_M0000.png	2
3	1	female	24	STIM_E045_C000_S11000_OC2_O04_P02_R000_M0000.png	2
3	1	female	24	STIM_E999_C000_S00100_OC3_O06_P01_R090_M0000.png	3
3	1	female	24	BROKEN_STIM_E999_C080_NoH_S00100_OC3_O04_P06_R000_M0000.png	3
3	1	female	24	STIM_E999_C100_S00100_OC3_O03_P07_R000_M0000.png	1
3	1	female	24	BROKEN_STIM_E999_C000_S11111_OC2_O06_P03_R270_M1000.png	3
3	1	female	24	STIM_E999_C080_NoH_S00110_OC2_O08_P04_R000_M0000.png	4
3	1	female	24	BROKEN_STIM_E999_C080_NoH_S00100_OC2_O09_P07_R270_M0000.png	1
3	1	female	24	STIM_E999_C000_S11000_OC2_O09_P09_R180_M0000.png	4
3	1	female	24	BROKEN_STIM_E999_C000_S11111_OC3_O10_P05_R000_M1000.png	2
3	1	female	24	BROKEN_STIM_E999_C100_S11111_OC2_O09_P03_R090_M1000.png	3
3	1	female	24	STIM_E045_C000_S10000_OC2_O06_P03_R090_M0000.png	2
3	1	female	24	STIM_E999_C100_S10000_OC2_O09_P02_R180_M1000.png	3
3	1	female	24	STIM_E999_C080_NoH_S00100_OC2_O03_P08_R090_M0000.png	2
3	1	female	24	STIM_E999_C000_S00000_OC3_O09_P08_R090_M1000.png	3
3	1	female	24	STIM_E045_C000_S11000_OC2_O03_P04_R180_M1000.png	2
3	1	female	24	NEWLY_BROKEN_STIM_E999_C080_NoH_S00110_OC3_O04_P06_R090_M1000.png	1
3	1	female	24	STIM_E999_C100_S10000_OC2_O10_P09_R000_M1000.png	3
3	1	female	24	BROKEN_STIM_E999_C100_S11111_OC2_O04_P09_R270_M1000.png	2
3	1	female	24	BROKEN_STIM_E999_C080_NoH_S10000_OC2_O02_P10_R180_M1000.png	2
3	1	female	24	BROKEN_STIM_E045_C000_S10000_OC2_O06_P03_R270_M1000.png	2
3	1	female	24	STIM_E999_C080_NoH_S11000_OC3_O08_P01_R270_M1000.png	1
3	1	female	24	STIM_E999_C080_NoH_S00110_OC3_O04_P06_R270_M1000.png	1
3	1	female	24	STIM_E999_C000_S10000_OC2_O07_P05_R180_M1000.png	2
3	1	female	24	STIM_E999_C080_NoH_S11111_OC2_O05_P03_R090_M1000.png	3
3	1	female	24	BROKEN_STIM_E045_C000_S11000_OC2_O04_P02_R180_M1000.png	1
3	1	female	24	STIM_E999_C000_S11000_OC3_O10_P06_R270_M0000.png	2
3	1	female	24	STIM_E999_C080_NoH_S00100_OC2_O08_P01_R090_M1000.png	3
3	1	female	24	STIM_E999_C000_S00100_OC3_O04_P08_R180_M0000.png	4
3	1	female	24	BROKEN_STIM_E999_C100_S00110_OC3_O10_P04_R180_M0000.png	2
3	1	female	24	STIM_E999_C100_S00110_OC2_O10_P03_R000_M0000.png	2
3	1	female	24	STIM_E999_C100_S00100_OC2_O07_P07_R180_M1000.png	3
3	1	female	24	STIM_E999_C100_S11000_OC2_O04_P03_R090_M0000.png	1
3	1	female	24	BROKEN_STIM_E999_C080_NoH_S10000_OC2_O04_P05_R000_M1000.png	2
3	1	female	24	STIM_E999_C000_S11111_OC2_O06_P03_R180_M0000.png	3
3	1	female	24	NEWLY_BROKEN_STIM_E999_C080_NoH_S00110_OC2_O08_P04_R270_M1000.png	2
3	1	female	24	BROKEN_STIM_E999_C100_S11000_OC3_O08_P04_R000_M0000.png	1
3	1	female	24	BROKEN_STIM_E999_C100_S00110_OC2_O03_P05_R090_M1000.png	1
3	1	female	24	STIM_E045_C000_S10000_OC2_O02_P03_R000_M0000.png	3
3	1	female	24	STIM_E999_C080_NoH_S10000_OC3_O08_P04_R090_M1000.png	4
3	1	female	24	BROKEN_STIM_E999_C000_S11000_OC2_O10_P09_R270_M1000.png	4
3	1	female	24	STIM_E999_C080_NoH_S00100_OC2_O07_P05_R180_M0000.png	2
3	1	female	24	BROKEN_STIM_E999_C080_NoH_S00100_OC2_O10_P09_R000_M0000.png	4
3	1	female	24	STIM_E999_C100_S00000_OC3_O07_P09_R180_M0000.png	1
3	1	female	24	BROKEN_STIM_E045_C000_S00100_OC2_O01_P02_R090_M0000.png	2
3	1	female	24	BROKEN_STIM_E999_C080_NoH_S11000_OC2_O04_P08_R090_M0000.png	2
3	1	female	24	BROKEN_STIM_E999_C000_S00100_OC3_O07_P01_R270_M1000.png	2
3	1	female	24	STIM_E999_C000_S11111_OC3_O10_P05_R090_M1000.png	3
3	1	female	24	BROKEN_STIM_E999_C100_S00100_OC3_O05_P08_R180_M1000.png	1
3	1	female	24	STIM_E999_C080_NoH_S00000_OC3_O10_P07_R000_M1000.png	2
3	1	female	24	BROKEN_STIM_E999_C080_NoH_S10000_OC3_O01_P09_R090_M0000.png	2
3	1	female	24	STIM_E999_C000_S11111_OC2_O06_P09_R180_M0000.png	3
3	1	female	24	BROKEN_STIM_E999_C000_S00100_OC3_O04_P08_R270_M0000.png	3
3	1	female	24	BROKEN_STIM_E999_C000_S00100_OC3_O06_P01_R180_M0000.png	2
3	1	female	24	STIM_E999_C100_S00110_OC2_O06_P08_R090_M1000.png	2
3	1	female	24	STIM_E999_C000_S00110_OC2_O03_P05_R270_M0000.png	2
3	1	female	24	NEWLY_BROKEN_STIM_E999_C000_S10000_OC3_O06_P04_R270_M0000.png	4
3	1	female	24	BROKEN_STIM_E999_C100_S10000_OC2_O07_P09_R180_M1000.png	2
3	1	female	24	BROKEN_STIM_E999_C000_S11111_OC2_O05_P08_R090_M0000.png	2
3	1	female	24	STIM_E999_C100_S11000_OC2_O08_P01_R180_M1000.png	1
3	1	female	24	STIM_E999_C080_NoH_S10000_OC2_O04_P05_R090_M0000.png	2
3	1	female	24	BROKEN_STIM_E999_C080_NoH_S00100_OC2_O06_P10_R180_M1000.png	2
3	1	female	24	BROKEN_STIM_E999_C000_S00100_OC2_O01_P08_R270_M1000.png	2
3	1	female	24	BROKEN_STIM_E045_C000_S11111_OC2_O09_P08_R270_M0000.png	2
3	1	female	24	STIM_E045_C000_S00110_OC3_O04_P06_R000_M1000.png	1
3	1	female	24	BROKEN_STIM_E999_C000_S00110_OC3_O10_P07_R000_M0000.png	3
3	1	female	24	STIM_E999_C000_S11111_OC2_O05_P08_R090_M0000.png	1
3	1	female	24	STIM_E999_C080_NoH_S11000_OC3_O01_P06_R270_M1000.png	2
3	1	female	24	BROKEN_STIM_E999_C000_S11111_OC2_O10_P04_R000_M1000.png	5
3	1	female	24	STIM_E045_C000_S00000_OC3_O05_P07_R090_M0000.png	2
3	1	female	24	BROKEN_STIM_E999_C080_NoH_S00100_OC3_O07_P03_R180_M1000.png	2
3	1	female	24	STIM_E999_C000_S11111_OC3_O10_P09_R180_M0000.png	3
3	1	female	24	BROKEN_STIM_E999_C000_S11000_OC3_O10_P10_R090_M1000.png	3
3	1	female	24	STIM_E999_C100_S00110_OC2_O02_P06_R090_M0000.png	1
3	1	female	24	STIM_E045_C000_S11111_OC2_O09_P08_R180_M1000.png	1
3	1	female	24	BROKEN_STIM_E999_C000_S11111_OC3_O10_P10_R000_M0000.png	2
3	1	female	24	BROKEN_STIM_E999_C100_S11000_OC3_O10_P02_R180_M1000.png	2
3	1	female	24	NEWLY_BROKEN_STIM_E999_C100_S00110_OC3_O07_P03_R180_M1000.png	3
3	1	female	24	STIM_E999_C080_NoH_S10000_OC2_O04_P10_R090_M0000.png	3
3	1	female	24	BROKEN_STIM_E045_C000_S11000_OC3_O02_P10_R270_M1000.png	2
3	1	female	24	STIM_E999_C000_S00100_OC2_O01_P10_R090_M1000.png	2
3	1	female	24	STIM_E999_C080_NoH_S11111_OC3_O09_P02_R180_M1000.png	2
3	1	female	24	STIM_E999_C100_S11000_OC3_O10_P02_R090_M0000.png	1
3	1	female	24	NEWLY_BROKEN_STIM_E999_C080_NoH_S10000_OC3_O03_P05_R090_M0000.png	2
3	1	female	24	STIM_E999_C080_NoH_S10000_OC2_O01_P01_R090_M1000.png	1
3	1	female	24	STIM_E999_C000_S00100_OC2_O03_P06_R180_M0000.png	2
3	1	female	24	STIM_E999_C000_S11111_OC3_O01_P02_R090_M0000.png	1
3	1	female	24	STIM_E999_C080_NoH_S11000_OC3_O05_P10_R090_M1000.png	2
3	1	female	24	STIM_E999_C000_S10000_OC2_O02_P07_R090_M1000.png	3
3	1	female	24	STIM_E045_C000_S11000_OC2_O09_P02_R090_M0000.png	3
3	1	female	24	BROKEN_STIM_E999_C000_S10000_OC2_O02_P07_R090_M1000.png	2
3	1	female	24	STIM_E999_C080_NoH_S10000_OC3_O03_P05_R000_M1000.png	2
3	1	female	24	BROKEN_STIM_E045_C000_S10000_OC2_O08_P05_R180_M1000.png	2
3	1	female	24	NEWLY_BROKEN_STIM_E999_C100_S00100_OC3_O03_P07_R270_M0000.png	2
3	1	female	24	STIM_E999_C080_NoH_S00000_OC2_O03_P03_R090_M0000.png	2
3	1	female	24	STIM_E999_C000_S11111_OC2_O06_P04_R000_M1000.png	3
3	1	female	24	BROKEN_STIM_E045_C000_S11111_OC3_O02_P09_R270_M1000.png	3
3	1	female	24	STIM_E045_C000_S00000_OC3_O06_P08_R270_M0000.png	3
3	1	female	24	STIM_E999_C080_NoH_S00000_OC3_O10_P04_R090_M1000.png	3
3	1	female	24	BROKEN_STIM_E999_C000_S11000_OC2_O09_P09_R180_M1000.png	4
3	1	female	24	STIM_E045_C000_S00110_OC2_O03_P05_R000_M0000.png	2
3	1	female	24	BROKEN_STIM_E999_C000_S00110_OC2_O03_P05_R180_M0000.png	2
3	1	female	24	BROKEN_STIM_E999_C000_S11000_OC3_O07_P05_R270_M1000.png	2
3	1	female	24	STIM_E999_C100_S00000_OC3_O06_P04_R000_M1000.png	1
3	1	female	24	STIM_E999_C000_S00100_OC3_O07_P01_R000_M1000.png	3
3	1	female	24	STIM_E999_C080_NoH_S00000_OC2_O02_P01_R180_M0000.png	1
3	1	female	24	STIM_E999_C100_S10000_OC2_O04_P09_R180_M1000.png	2
4	1	female	23	BROKEN_STIM_E045_C000_S11111_OC2_O09_P08_R270_M0000.png	3
4	1	female	23	STIM_E999_C000_S00000_OC2_O10_P04_R180_M1000.png	5
4	1	female	23	BROKEN_STIM_E999_C000_S00100_OC3_O07_P01_R270_M1000.png	5
4	1	female	23	STIM_E999_C000_S11111_OC2_O06_P04_R000_M1000.png	1
4	1	female	23	STIM_E045_C000_S10000_OC3_O08_P03_R090_M1000.png	2
4	1	female	23	BROKEN_STIM_E999_C100_S00110_OC2_O02_P06_R090_M0000.png	3
4	1	female	23	BROKEN_STIM_E999_C000_S11111_OC3_O10_P10_R000_M0000.png	2
4	1	female	23	BROKEN_STIM_E999_C000_S11111_OC3_O01_P09_R090_M0000.png	3
4	1	female	23	BROKEN_STIM_E999_C080_NoH_S00100_OC2_O08_P01_R270_M1000.png	4
4	1	female	23	STIM_E999_C080_NoH_S11111_OC3_O09_P02_R180_M1000.png	2
4	1	female	23	STIM_E999_C000_S11111_OC2_O05_P08_R090_M0000.png	1
4	1	female	23	STIM_E045_C000_S00110_OC3_O01_P04_R270_M0000.png	1
4	1	female	23	NEWLY_BROKEN_STIM_E999_C080_NoH_S00110_OC3_O04_P06_R090_M1000.png	5
4	1	female	23	STIM_E999_C000_S11000_OC3_O10_P10_R180_M1000.png	3
4	1	female	23	STIM_E045_C000_S11111_OC3_O01_P10_R090_M1000.png	2
4	1	female	23	STIM_E999_C080_NoH_S11000_OC2_O04_P08_R270_M0000.png	1
4	1	female	23	STIM_E999_C080_NoH_S10000_OC2_O06_P01_R270_M0000.png	3
4	1	female	23	BROKEN_STIM_E999_C000_S00100_OC2_O03_P06_R180_M1000.png	2
4	1	female	23	STIM_E045_C000_S10000_OC3_O02_P05_R270_M1000.png	4
4	1	female	23	STIM_E999_C000_S00100_OC2_O01_P10_R090_M1000.png	3
4	1	female	23	STIM_E999_C080_NoH_S00000_OC2_O08_P03_R270_M1000.png	5
4	1	female	23	STIM_E999_C080_NoH_S10000_OC3_O01_P09_R000_M0000.png	1
4	1	female	23	STIM_E999_C080_NoH_S00000_OC3_O10_P03_R180_M1000.png	5
4	1	female	23	NEWLY_BROKEN_STIM_E999_C000_S00100_OC2_O01_P10_R090_M1000.png	5
4	1	female	23	BROKEN_STIM_E999_C100_S00110_OC2_O06_P10_R000_M1000.png	3
4	1	female	23	BROKEN_STIM_E045_C000_S11111_OC3_O09_P04_R180_M0000.png	3
4	1	female	23	BROKEN_STIM_E999_C000_S11111_OC3_O01_P02_R000_M1000.png	2
4	1	female	23	STIM_E999_C000_S11000_OC2_O07_P02_R180_M1000.png	2
4	1	female	23	STIM_E999_C080_NoH_S00000_OC2_O03_P04_R000_M1000.png	4
4	1	female	23	STIM_E999_C080_NoH_S10000_OC2_O04_P10_R090_M0000.png	3
4	1	female	23	BROKEN_STIM_E999_C000_S00110_OC2_O03_P05_R180_M0000.png	3
4	1	female	23	STIM_E999_C100_S10000_OC2_O10_P09_R000_M1000.png	4
4	1	female	23	STIM_E999_C000_S11111_OC3_O09_P03_R180_M1000.png	2
4	1	female	23	STIM_E045_C000_S11111_OC2_O09_P08_R180_M1000.png	2
4	1	female	23	BROKEN_STIM_E999_C080_NoH_S11000_OC3_O05_P10_R000_M0000.png	3
4	1	female	23	BROKEN_STIM_E999_C100_S11000_OC3_O08_P04_R000_M0000.png	4
4	1	female	23	STIM_E045_C000_S00000_OC3_O03_P04_R270_M1000.png	4
4	1	female	23	STIM_E999_C100_S11000_OC2_O03_P06_R090_M0000.png	1
4	1	female	23	STIM_E045_C000_S00110_OC2_O01_P04_R270_M1000.png	3
4	1	female	23	NEWLY_BROKEN_STIM_E045_C000_S10000_OC3_O08_P03_R000_M0000.png	4
4	1	female	23	STIM_E999_C000_S00000_OC2_O05_P01_R090_M0000.png	4
4	1	female	23	STIM_E999_C100_S11111_OC2_O04_P09_R000_M0000.png	1
4	1	female	23	NEWLY_BROKEN_STIM_E999_C100_S11000_OC2_O08_P01_R270_M0000.png	5
4	1	female	23	BROKEN_STIM_E045_C000_S11000_OC2_O04_P02_R180_M1000.png	4
4	1	female	23	STIM_E999_C080_NoH_S00000_OC3_O10_P05_R180_M1000.png	5
4	1	female	23	NEWLY_BROKEN_STIM_E999_C100_S11000_OC2_O04_P03_R090_M0000.png	2
4	1	female	23	BROKEN_STIM_E999_C100_S00110_OC3_O10_P04_R180_M0000.png	3
4	1	female	23	NEWLY_BROKEN_STIM_E999_C000_S10000_OC3_O06_P04_R270_M0000.png	5
4	1	female	23	STIM_E999_C100_S00000_OC3_O06_P04_R000_M1000.png	1
4	1	female	23	STIM_E045_C000_S11000_OC2_O04_P02_R000_M0000.png	3
4	1	female	23	BROKEN_STIM_E999_C080_NoH_S10000_OC3_O08_P04_R000_M1000.png	4
4	1	female	23	BROKEN_STIM_E999_C000_S11111_OC2_O06_P04_R270_M1000.png	5
4	1	female	23	BROKEN_STIM_E999_C000_S11000_OC3_O07_P04_R180_M0000.png	4
4	1	female	23	BROKEN_STIM_E045_C000_S10000_OC3_O06_P07_R180_M1000.png	5
4	1	female	23	STIM_E999_C080_NoH_S00100_OC2_O09_P10_R000_M1000.png	3
4	1	female	23	STIM_E999_C080_NoH_S00000_OC3_O05_P04_R090_M0000.png	5
4	1	female	23	STIM_E999_C080_NoH_S00000_OC3_O02_P03_R180_M0000.png	4
4	1	female	23	STIM_E999_C080_NoH_S00000_OC2_O07_P10_R270_M1000.png	5
4	1	female	23	BROKEN_STIM_E999_C000_S11000_OC3_O07_P05_R270_M1000.png	3
4	1	female	23	STIM_E045_C000_S00000_OC2_O02_P10_R090_M0000.png	4
4	1	female	23	BROKEN_STIM_E045_C000_S11000_OC2_O03_P04_R000_M0000.png	5
4	1	female	23	STIM_E999_C000_S10000_OC2_O01_P01_R180_M0000.png	4
4	1	female	23	STIM_E999_C100_S00000_OC3_O08_P08_R270_M0000.png	1
4	1	female	23	STIM_E999_C000_S00000_OC3_O09_P08_R090_M1000.png	4
4	1	female	23	BROKEN_STIM_E999_C100_S11111_OC2_O04_P09_R270_M1000.png	3
4	1	female	23	NEWLY_BROKEN_STIM_E999_C100_S00110_OC3_O07_P03_R180_M1000.png	2
4	1	female	23	BROKEN_STIM_E999_C000_S11000_OC3_O10_P06_R090_M1000.png	4
4	1	female	23	BROKEN_STIM_E999_C080_NoH_S00100_OC2_O06_P10_R180_M1000.png	4
4	1	female	23	STIM_E999_C100_S00100_OC3_O03_P07_R000_M0000.png	1
4	1	female	23	STIM_E999_C080_NoH_S00100_OC2_O08_P01_R090_M1000.png	4
4	1	female	23	STIM_E999_C100_S00000_OC3_O04_P08_R270_M0000.png	2
4	1	female	23	STIM_E999_C100_S00110_OC2_O08_P06_R090_M1000.png	1
4	1	female	23	STIM_E999_C000_S10000_OC3_O06_P04_R000_M0000.png	5
4	1	female	23	STIM_E999_C080_NoH_S00110_OC2_O08_P04_R000_M0000.png	1
4	1	female	23	STIM_E999_C100_S11000_OC2_O07_P09_R270_M1000.png	1
4	1	female	23	STIM_E999_C080_NoH_S10000_OC3_O08_P04_R090_M1000.png	4
4	1	female	23	STIM_E999_C080_NoH_S00100_OC2_O06_P10_R270_M1000.png	3
4	1	female	23	STIM_E999_C080_NoH_S10000_OC2_O02_P10_R000_M1000.png	2
4	1	female	23	BROKEN_STIM_E999_C080_NoH_S00100_OC2_O03_P08_R000_M0000.png	4
4	1	female	23	STIM_E999_C080_NoH_S11000_OC3_O01_P06_R270_M1000.png	3
4	1	female	23	STIM_E999_C000_S11000_OC3_O10_P06_R270_M0000.png	4
4	1	female	23	STIM_E999_C000_S11111_OC3_O10_P05_R090_M1000.png	2
4	1	female	23	BROKEN_STIM_E999_C100_S10000_OC2_O07_P09_R180_M1000.png	2
4	1	female	23	STIM_E999_C100_S00100_OC2_O07_P07_R180_M1000.png	3
4	1	female	23	STIM_E999_C080_NoH_S00000_OC3_O06_P07_R180_M0000.png	3
4	1	female	23	BROKEN_STIM_E999_C000_S00110_OC3_O05_P08_R090_M1000.png	3
4	1	female	23	STIM_E045_C000_S11111_OC3_O09_P04_R090_M1000.png	1
4	1	female	23	STIM_E999_C000_S10000_OC2_O07_P05_R180_M1000.png	3
4	1	female	23	STIM_E999_C000_S00100_OC2_O04_P05_R180_M0000.png	1
4	1	female	23	STIM_E999_C000_S10000_OC2_O02_P07_R090_M1000.png	2
4	1	female	23	STIM_E999_C080_NoH_S10000_OC2_O04_P05_R090_M0000.png	2
4	1	female	23	STIM_E045_C000_S11111_OC3_O02_P08_R180_M0000.png	1
4	1	female	23	BROKEN_STIM_E999_C000_S00100_OC2_O01_P08_R270_M1000.png	5
4	1	female	23	STIM_E999_C080_NoH_S00110_OC2_O01_P06_R180_M1000.png	1
4	1	female	23	STIM_E999_C100_S00110_OC3_O07_P03_R270_M0000.png	2
4	1	female	23	BROKEN_STIM_E999_C100_S00110_OC2_O06_P08_R270_M0000.png	1
4	1	female	23	BROKEN_STIM_E999_C080_NoH_S10000_OC2_O02_P10_R180_M1000.png	2
4	1	female	23	STIM_E999_C080_NoH_S10000_OC3_O03_P05_R000_M1000.png	4
4	1	female	23	NEWLY_BROKEN_STIM_E999_C100_S00100_OC3_O06_P05_R090_M0000.png	3
4	1	female	23	STIM_E999_C000_S00100_OC2_O03_P06_R180_M0000.png	3
4	1	female	23	BROKEN_STIM_E999_C100_S00110_OC2_O08_P06_R090_M1000.png	3
4	1	female	23	BROKEN_STIM_E999_C080_NoH_S00100_OC2_O09_P07_R270_M0000.png	3
4	1	female	23	STIM_E999_C080_NoH_S00000_OC2_O04_P07_R090_M1000.png	5
4	1	female	23	STIM_E045_C000_S11111_OC3_O02_P09_R000_M0000.png	1
4	1	female	23	STIM_E999_C000_S00100_OC3_O07_P01_R000_M1000.png	5
4	1	female	23	BROKEN_STIM_E999_C000_S00110_OC3_O10_P07_R000_M0000.png	4
4	1	female	23	BROKEN_STIM_E999_C100_S11111_OC2_O09_P03_R090_M1000.png	1
4	1	female	23	BROKEN_STIM_E999_C080_NoH_S11000_OC2_O08_P07_R180_M0000.png	4
4	1	female	23	BROKEN_STIM_E999_C100_S10000_OC2_O09_P02_R270_M1000.png	5
4	1	female	23	STIM_E999_C080_NoH_S00000_OC2_O01_P07_R180_M0000.png	4
4	1	female	23	STIM_E999_C000_S11111_OC3_O01_P02_R090_M0000.png	1
4	1	female	23	BROKEN_STIM_E999_C000_S11111_OC2_O10_P04_R000_M1000.png	4
4	1	female	23	STIM_E999_C000_S00110_OC2_O03_P05_R270_M0000.png	2
4	1	female	23	STIM_E999_C100_S11111_OC2_O08_P09_R270_M0000.png	1
4	1	female	23	STIM_E999_C080_NoH_S00100_OC3_O07_P03_R090_M0000.png	5
4	1	female	23	BROKEN_STIM_E999_C000_S11000_OC2_O10_P09_R270_M1000.png	4
4	1	female	23	BROKEN_STIM_E999_C000_S11111_OC3_O09_P03_R090_M0000.png	3
4	1	female	23	NEWLY_BROKEN_STIM_E045_C000_S10000_OC2_O02_P03_R000_M1000.png	4
4	1	female	23	BROKEN_STIM_E999_C080_NoH_S00110_OC2_O02_P07_R090_M1000.png	2
4	1	female	23	STIM_E045_C000_S00000_OC2_O09_P08_R180_M1000.png	4
4	1	female	23	NEWLY_BROKEN_STIM_E999_C000_S00100_OC2_O07_P05_R270_M1000.png	2
4	1	female	23	STIM_E045_C000_S00000_OC2_O06_P05_R000_M0000.png	3
4	1	female	23	BROKEN_STIM_E999_C000_S10000_OC2_O07_P05_R270_M1000.png	5
4	1	female	23	BROKEN_STIM_E999_C000_S10000_OC2_O02_P07_R090_M1000.png	5
4	1	female	23	STIM_E999_C100_S00000_OC3_O06_P01_R180_M1000.png	1
4	1	female	23	BROKEN_STIM_E999_C000_S11111_OC2_O06_P09_R180_M0000.png	4
4	1	female	23	STIM_E999_C000_S00110_OC2_O05_P03_R180_M1000.png	1
4	1	female	23	STIM_E999_C100_S00110_OC3_O05_P08_R000_M0000.png	1
4	1	female	23	STIM_E999_C080_NoH_S10000_OC2_O02_P01_R000_M1000.png	2
4	1	female	23	STIM_E999_C000_S11000_OC2_O10_P09_R000_M1000.png	2
4	1	female	23	BROKEN_STIM_E045_C000_S11000_OC2_O09_P02_R180_M0000.png	3
4	1	female	23	STIM_E999_C100_S10000_OC2_O07_P09_R270_M1000.png	2
4	1	female	23	BROKEN_STIM_E999_C000_S11111_OC2_O06_P03_R270_M1000.png	4
4	1	female	23	NEWLY_BROKEN_STIM_E999_C000_S10000_OC2_O01_P01_R270_M0000.png	4
4	1	female	23	BROKEN_STIM_E999_C080_NoH_S00100_OC3_O07_P03_R180_M1000.png	2
4	1	female	23	BROKEN_STIM_E045_C000_S00110_OC2_O03_P05_R000_M1000.png	4
4	1	female	23	BROKEN_STIM_E999_C080_NoH_S11000_OC2_O04_P08_R090_M0000.png	2
4	1	female	23	BROKEN_STIM_E999_C000_S00100_OC3_O04_P08_R270_M0000.png	3
4	1	female	23	STIM_E999_C000_S00110_OC3_O10_P07_R090_M0000.png	3
4	1	female	23	STIM_E999_C000_S11000_OC3_O03_P10_R270_M1000.png	1
4	1	female	23	STIM_E999_C000_S00000_OC2_O06_P01_R000_M0000.png	5
4	1	female	23	STIM_E999_C100_S00110_OC2_O02_P06_R090_M0000.png	1
4	1	female	23	STIM_E045_C000_S00000_OC3_O09_P05_R270_M0000.png	5
4	1	female	23	STIM_E999_C100_S11000_OC2_O08_P01_R180_M1000.png	1
4	1	female	23	BROKEN_STIM_E999_C000_S11000_OC2_O09_P09_R180_M1000.png	5
4	1	female	23	BROKEN_STIM_E999_C080_NoH_S00100_OC2_O07_P05_R090_M1000.png	3
4	1	female	23	BROKEN_STIM_E045_C000_S00110_OC3_O04_P06_R270_M0000.png	3
4	1	female	23	STIM_E999_C080_NoH_S00000_OC3_O02_P09_R270_M1000.png	5
4	1	female	23	BROKEN_STIM_E999_C000_S11000_OC2_O07_P02_R270_M0000.png	5
4	1	female	23	STIM_E999_C100_S11000_OC3_O10_P02_R090_M0000.png	2
4	1	female	23	STIM_E999_C100_S11111_OC2_O01_P04_R090_M0000.png	1
4	1	female	23	STIM_E045_C000_S11111_OC2_O01_P06_R270_M1000.png	2
4	1	female	23	STIM_E045_C000_S00110_OC2_O04_P03_R090_M1000.png	3
4	1	female	23	BROKEN_STIM_E999_C100_S00100_OC3_O05_P08_R180_M1000.png	3
4	1	female	23	STIM_E999_C080_NoH_S00100_OC3_O04_P06_R000_M1000.png	2
4	1	female	23	STIM_E045_C000_S11000_OC3_O02_P10_R090_M1000.png	2
4	1	female	23	NEWLY_BROKEN_STIM_E999_C100_S00100_OC3_O03_P07_R270_M0000.png	4
4	1	female	23	BROKEN_STIM_E999_C080_NoH_S11111_OC3_O08_P07_R270_M1000.png	2
4	1	female	23	STIM_E999_C080_NoH_S00110_OC3_O04_P06_R270_M1000.png	1
4	1	female	23	BROKEN_STIM_E999_C100_S00110_OC3_O04_P09_R180_M1000.png	1
4	1	female	23	BROKEN_STIM_E999_C100_S11000_OC3_O10_P02_R180_M1000.png	2
4	1	female	23	STIM_E999_C100_S10000_OC2_O09_P02_R180_M1000.png	4
4	1	female	23	STIM_E999_C000_S00000_OC2_O01_P07_R000_M1000.png	5
4	1	female	23	BROKEN_STIM_E999_C080_NoH_S00100_OC2_O10_P07_R270_M1000.png	3
4	1	female	23	BROKEN_STIM_E045_C000_S10000_OC2_O06_P03_R270_M1000.png	4
4	1	female	23	STIM_E999_C100_S00000_OC2_O08_P02_R000_M0000.png	4
4	1	female	23	STIM_E999_C000_S11000_OC3_O07_P04_R180_M0000.png	2
4	1	female	23	STIM_E045_C000_S00000_OC3_O10_P04_R180_M1000.png	4
4	1	female	23	BROKEN_STIM_E999_C100_S00110_OC2_O03_P05_R090_M1000.png	2
4	1	female	23	NEWLY_BROKEN_STIM_E999_C080_NoH_S10000_OC2_O06_P01_R180_M0000.png	3
4	1	female	23	STIM_E999_C080_NoH_S00100_OC2_O07_P05_R180_M0000.png	3
4	1	female	23	STIM_E999_C000_S11000_OC2_O09_P09_R180_M0000.png	3
4	1	female	23	BROKEN_STIM_E999_C080_NoH_S10000_OC2_O04_P10_R090_M1000.png	5
4	1	female	23	STIM_E999_C000_S10000_OC2_O01_P05_R000_M0000.png	4
4	1	female	23	STIM_E999_C080_NoH_S11111_OC3_O08_P07_R270_M0000.png	2
4	1	female	23	STIM_E999_C000_S11111_OC2_O06_P03_R180_M0000.png	2
4	1	female	23	NEWLY_BROKEN_STIM_E999_C100_S11111_OC2_O01_P04_R270_M0000.png	2
4	1	female	23	BROKEN_STIM_E045_C000_S00110_OC2_O01_P04_R180_M0000.png	5
4	1	female	23	BROKEN_STIM_E045_C000_S11111_OC2_O01_P06_R090_M1000.png	5
4	1	female	23	BROKEN_STIM_E999_C000_S00110_OC2_O05_P03_R270_M1000.png	4
4	1	female	23	BROKEN_STIM_E999_C000_S11000_OC3_O03_P10_R000_M1000.png	1
4	1	female	23	BROKEN_STIM_E045_C000_S00100_OC2_O01_P02_R090_M0000.png	5
4	1	female	23	BROKEN_STIM_E999_C080_NoH_S11111_OC2_O05_P03_R000_M0000.png	1
4	1	female	23	STIM_E999_C000_S00000_OC3_O01_P06_R180_M0000.png	5
4	1	female	23	STIM_E999_C000_S00100_OC3_O06_P01_R090_M0000.png	3
4	1	female	23	STIM_E999_C100_S10000_OC2_O04_P09_R180_M1000.png	1
4	1	female	23	STIM_E999_C000_S00100_OC3_O07_P02_R180_M0000.png	5
4	1	female	23	STIM_E999_C000_S11111_OC2_O06_P09_R180_M0000.png	1
4	1	female	23	STIM_E999_C080_NoH_S00000_OC3_O10_P04_R090_M1000.png	5
4	1	female	23	STIM_E999_C080_NoH_S00000_OC2_O04_P05_R180_M1000.png	3
4	1	female	23	NEWLY_BROKEN_STIM_E999_C000_S10000_OC2_O01_P05_R090_M0000.png	5
4	1	female	23	STIM_E045_C000_S10000_OC2_O02_P03_R000_M0000.png	1
4	1	female	23	BROKEN_STIM_E999_C100_S00110_OC2_O10_P03_R000_M1000.png	3
4	1	female	23	BROKEN_STIM_E999_C080_NoH_S10000_OC2_O04_P05_R000_M1000.png	2
4	1	female	23	STIM_E999_C100_S00110_OC3_O04_P09_R090_M0000.png	1
4	1	female	23	STIM_E045_C000_S00000_OC3_O05_P07_R090_M0000.png	2
4	1	female	23	BROKEN_STIM_E045_C000_S00110_OC2_O02_P02_R090_M0000.png	2
4	1	female	23	BROKEN_STIM_E999_C080_NoH_S00100_OC2_O09_P10_R270_M0000.png	5
4	1	female	23	STIM_E999_C080_NoH_S00100_OC2_O10_P07_R180_M1000.png	5
4	1	female	23	STIM_E045_C000_S00000_OC3_O06_P08_R270_M0000.png	2
4	1	female	23	STIM_E999_C100_S00110_OC2_O06_P10_R270_M0000.png	2
4	1	female	23	BROKEN_STIM_E999_C100_S11111_OC2_O08_P09_R180_M1000.png	3
4	1	female	23	BROKEN_STIM_E045_C000_S11111_OC3_O02_P09_R270_M1000.png	3
4	1	female	23	STIM_E999_C080_NoH_S11000_OC3_O08_P01_R270_M1000.png	1
4	1	female	23	STIM_E999_C000_S11111_OC3_O10_P09_R180_M0000.png	1
4	1	female	23	STIM_E999_C000_S00100_OC3_O04_P08_R180_M0000.png	2
4	1	female	23	BROKEN_STIM_E999_C100_S11000_OC2_O07_P09_R000_M0000.png	1
4	1	female	23	STIM_E999_C080_NoH_S00000_OC3_O06_P05_R000_M0000.png	3
4	1	female	23	STIM_E999_C080_NoH_S11000_OC3_O05_P10_R090_M1000.png	3
4	1	female	23	BROKEN_STIM_E999_C000_S00100_OC2_O04_P05_R270_M1000.png	2
4	1	female	23	STIM_E999_C080_NoH_S00000_OC2_O08_P02_R090_M1000.png	3
4	1	female	23	STIM_E999_C000_S00000_OC3_O09_P07_R180_M0000.png	5
4	1	female	23	STIM_E999_C100_S00110_OC2_O03_P05_R090_M1000.png	1
4	1	female	23	STIM_E045_C000_S10000_OC3_O06_P07_R000_M1000.png	2
4	1	female	23	NEWLY_BROKEN_STIM_E999_C080_NoH_S00110_OC2_O08_P04_R270_M1000.png	3
4	1	female	23	STIM_E999_C080_NoH_S00000_OC2_O02_P01_R180_M0000.png	3
4	1	female	23	NEWLY_BROKEN_STIM_E999_C080_NoH_S10000_OC3_O03_P05_R090_M0000.png	2
4	1	female	23	STIM_E999_C000_S00000_OC2_O08_P06_R000_M0000.png	5
4	1	female	23	BROKEN_STIM_E999_C100_S10000_OC2_O10_P09_R000_M0000.png	3
4	1	female	23	BROKEN_STIM_E999_C080_NoH_S11111_OC3_O09_P02_R000_M0000.png	3
4	1	female	23	STIM_E999_C100_S00110_OC2_O06_P08_R090_M1000.png	2
4	1	female	23	STIM_E999_C080_NoH_S00000_OC3_O05_P02_R180_M0000.png	3
4	1	female	23	STIM_E045_C000_S10000_OC2_O06_P03_R090_M0000.png	1
4	1	female	23	STIM_E999_C000_S00110_OC3_O05_P08_R270_M1000.png	3
4	1	female	23	STIM_E999_C100_S11000_OC3_O08_P04_R270_M0000.png	2
4	1	female	23	BROKEN_STIM_E999_C080_NoH_S11000_OC3_O08_P01_R090_M1000.png	3
4	1	female	23	STIM_E045_C000_S10000_OC2_O08_P05_R000_M1000.png	4
4	1	female	23	STIM_E999_C080_NoH_S00000_OC2_O03_P03_R090_M0000.png	5
4	1	female	23	STIM_E999_C080_NoH_S00000_OC2_O09_P09_R180_M1000.png	5
4	1	female	23	STIM_E999_C000_S11111_OC2_O10_P04_R180_M0000.png	2
4	1	female	23	BROKEN_STIM_E999_C100_S00100_OC2_O07_P07_R000_M0000.png	3
4	1	female	23	STIM_E045_C000_S00100_OC2_O01_P02_R180_M0000.png	1
4	1	female	23	STIM_E999_C100_S00000_OC3_O09_P08_R000_M0000.png	2
4	1	female	23	BROKEN_STIM_E999_C100_S00110_OC3_O05_P08_R090_M1000.png	1
4	1	female	23	BROKEN_STIM_E999_C080_NoH_S00110_OC2_O01_P06_R270_M1000.png	2
4	1	female	23	BROKEN_STIM_E045_C000_S11000_OC3_O02_P10_R270_M1000.png	5
4	1	female	23	STIM_E045_C000_S00110_OC2_O03_P05_R000_M0000.png	2
4	1	female	23	BROKEN_STIM_E999_C080_NoH_S00100_OC2_O10_P09_R000_M0000.png	4
4	1	female	23	STIM_E999_C000_S11000_OC3_O07_P05_R180_M0000.png	4
4	1	female	23	STIM_E045_C000_S11000_OC2_O03_P04_R180_M1000.png	1
4	1	female	23	BROKEN_STIM_E999_C080_NoH_S11000_OC3_O01_P06_R000_M1000.png	4
4	1	female	23	BROKEN_STIM_E999_C000_S11111_OC3_O10_P09_R180_M0000.png	3
4	1	female	23	STIM_E999_C080_NoH_S00000_OC2_O06_P09_R270_M1000.png	4
4	1	female	23	BROKEN_STIM_E999_C100_S11000_OC2_O03_P06_R180_M1000.png	2
4	1	female	23	NEWLY_BROKEN_STIM_E999_C100_S10000_OC2_O04_P09_R270_M1000.png	2
4	1	female	23	STIM_E999_C100_S00000_OC2_O04_P02_R180_M0000.png	1
4	1	female	23	STIM_E999_C100_S11000_OC2_O04_P03_R090_M0000.png	1
4	1	female	23	STIM_E999_C080_NoH_S00110_OC2_O02_P07_R270_M0000.png	3
4	1	female	23	BROKEN_STIM_E045_C000_S10000_OC2_O08_P05_R180_M1000.png	3
4	1	female	23	STIM_E999_C100_S00100_OC3_O05_P08_R180_M1000.png	1
4	1	female	23	BROKEN_STIM_E045_C000_S11111_OC3_O01_P10_R270_M0000.png	4
4	1	female	23	STIM_E999_C000_S00000_OC2_O01_P01_R270_M0000.png	5
4	1	female	23	STIM_E999_C000_S00100_OC2_O01_P08_R270_M1000.png	4
4	1	female	23	STIM_E999_C000_S00000_OC3_O07_P05_R090_M1000.png	5
4	1	female	23	STIM_E999_C080_NoH_S00100_OC2_O03_P08_R090_M0000.png	3
4	1	female	23	STIM_E999_C080_NoH_S00100_OC2_O09_P07_R000_M0000.png	4
4	1	female	23	BROKEN_STIM_E045_C000_S00110_OC2_O04_P03_R270_M0000.png	2
4	1	female	23	NEWLY_BROKEN_STIM_E999_C080_NoH_S10000_OC2_O01_P01_R000_M0000.png	4
4	1	female	23	STIM_E045_C000_S00110_OC2_O02_P02_R090_M1000.png	3
4	1	female	23	STIM_E045_C000_S00110_OC3_O04_P06_R000_M1000.png	2
4	1	female	23	STIM_E999_C080_NoH_S00100_OC2_O10_P09_R090_M1000.png	5
4	1	female	23	STIM_E999_C000_S11000_OC3_O06_P08_R000_M0000.png	1
4	1	female	23	STIM_E999_C000_S11111_OC3_O01_P09_R000_M1000.png	1
4	1	female	23	STIM_E999_C080_NoH_S11000_OC2_O08_P07_R180_M0000.png	3
4	1	female	23	STIM_E999_C100_S00100_OC3_O06_P05_R270_M0000.png	1
4	1	female	23	BROKEN_STIM_E045_C000_S11111_OC3_O02_P08_R090_M0000.png	2
4	1	female	23	BROKEN_STIM_E999_C000_S00100_OC3_O06_P01_R180_M0000.png	4
4	1	female	23	BROKEN_STIM_E045_C000_S10000_OC3_O02_P05_R090_M0000.png	3
4	1	female	23	NEWLY_BROKEN_STIM_E999_C080_NoH_S10000_OC2_O02_P01_R180_M0000.png	1
4	1	female	23	STIM_E999_C100_S00110_OC3_O10_P04_R090_M1000.png	3
4	1	female	23	STIM_E999_C100_S11111_OC2_O09_P03_R180_M1000.png	1
4	1	female	23	STIM_E999_C080_NoH_S00000_OC3_O10_P07_R000_M1000.png	3
4	1	female	23	STIM_E999_C080_NoH_S11111_OC2_O05_P03_R090_M1000.png	1
4	1	female	23	BROKEN_STIM_E999_C000_S00100_OC3_O07_P02_R270_M0000.png	5
4	1	female	23	STIM_E999_C100_S00110_OC2_O10_P03_R000_M0000.png	4
4	1	female	23	STIM_E045_C000_S11000_OC2_O09_P02_R090_M0000.png	2
4	1	female	23	STIM_E999_C100_S00000_OC3_O07_P09_R180_M0000.png	1
4	1	female	23	BROKEN_STIM_E999_C000_S11000_OC3_O10_P10_R090_M1000.png	4
4	1	female	23	STIM_E999_C000_S00100_OC2_O07_P05_R180_M1000.png	3
4	1	female	23	BROKEN_STIM_E999_C080_NoH_S00100_OC3_O04_P06_R000_M0000.png	5
4	1	female	23	STIM_E999_C000_S11111_OC3_O10_P10_R180_M1000.png	2
4	1	female	23	BROKEN_STIM_E999_C000_S11111_OC3_O10_P05_R000_M1000.png	4
4	1	female	23	BROKEN_STIM_E999_C000_S11111_OC2_O05_P08_R090_M0000.png	3
4	1	female	23	STIM_E999_C000_S00000_OC2_O03_P05_R090_M1000.png	5
4	1	female	23	NEWLY_BROKEN_STIM_E045_C000_S00110_OC3_O01_P04_R000_M0000.png	2
4	1	female	23	BROKEN_STIM_E999_C000_S11000_OC3_O06_P08_R000_M1000.png	3
4	1	female	23	BROKEN_STIM_E999_C080_NoH_S10000_OC3_O01_P09_R090_M0000.png	4
4	1	female	23	STIM_E999_C080_NoH_S10000_OC2_O01_P01_R090_M1000.png	1
5	1	female	29	BROKEN_STIM_E999_C080_NoH_S10000_OC2_O04_P05_R000_M1000.png	3
5	1	female	29	STIM_E045_C000_S10000_OC2_O02_P03_R000_M0000.png	2
5	1	female	29	BROKEN_STIM_E999_C000_S11000_OC3_O07_P05_R270_M1000.png	3
5	1	female	29	BROKEN_STIM_E999_C080_NoH_S10000_OC3_O08_P04_R000_M1000.png	4
5	1	female	29	BROKEN_STIM_E999_C000_S11111_OC3_O10_P05_R000_M1000.png	5
5	1	female	29	STIM_E999_C100_S11000_OC2_O03_P06_R090_M0000.png	2
5	1	female	29	STIM_E999_C000_S11000_OC2_O09_P09_R180_M0000.png	3
5	1	female	29	BROKEN_STIM_E999_C000_S11111_OC2_O06_P03_R270_M1000.png	4
5	1	female	29	BROKEN_STIM_E045_C000_S11111_OC3_O01_P10_R270_M0000.png	1
5	1	female	29	BROKEN_STIM_E999_C100_S00110_OC3_O10_P04_R180_M0000.png	4
5	1	female	29	NEWLY_BROKEN_STIM_E999_C000_S00100_OC2_O07_P05_R270_M1000.png	3
5	1	female	29	STIM_E999_C080_NoH_S10000_OC2_O04_P05_R090_M0000.png	2
5	1	female	29	STIM_E999_C000_S00000_OC2_O01_P01_R270_M0000.png	3
5	1	female	29	STIM_E999_C000_S00110_OC3_O05_P08_R270_M1000.png	3
5	1	female	29	STIM_E999_C100_S00110_OC3_O04_P09_R090_M0000.png	1
5	1	female	29	STIM_E999_C000_S11000_OC3_O03_P10_R270_M1000.png	3
5	1	female	29	STIM_E999_C100_S00000_OC2_O04_P02_R180_M0000.png	1
5	1	female	29	STIM_E999_C000_S00100_OC2_O04_P05_R180_M0000.png	2
5	1	female	29	NEWLY_BROKEN_STIM_E045_C000_S00110_OC3_O01_P04_R000_M0000.png	1
5	1	female	29	STIM_E045_C000_S00000_OC2_O09_P08_R180_M1000.png	4
5	1	female	29	STIM_E999_C000_S10000_OC2_O01_P01_R180_M0000.png	2
5	1	female	29	NEWLY_BROKEN_STIM_E999_C000_S10000_OC3_O06_P04_R270_M0000.png	4
5	1	female	29	STIM_E999_C080_NoH_S10000_OC2_O02_P01_R000_M1000.png	2
5	1	female	29	STIM_E999_C080_NoH_S10000_OC2_O01_P01_R090_M1000.png	1
5	1	female	29	STIM_E999_C000_S10000_OC2_O02_P07_R090_M1000.png	3
5	1	female	29	STIM_E999_C080_NoH_S00100_OC3_O07_P03_R090_M0000.png	4
5	1	female	29	STIM_E045_C000_S00110_OC3_O04_P06_R000_M1000.png	3
5	1	female	29	BROKEN_STIM_E045_C000_S10000_OC2_O06_P03_R270_M1000.png	3
5	1	female	29	STIM_E999_C080_NoH_S00100_OC2_O09_P07_R000_M0000.png	4
5	1	female	29	STIM_E999_C080_NoH_S00100_OC2_O10_P07_R180_M1000.png	4
5	1	female	29	BROKEN_STIM_E999_C080_NoH_S00100_OC3_O07_P03_R180_M1000.png	4
5	1	female	29	STIM_E045_C000_S00110_OC2_O01_P04_R270_M1000.png	2
5	1	female	29	STIM_E999_C080_NoH_S00100_OC2_O07_P05_R180_M0000.png	4
5	1	female	29	STIM_E045_C000_S11000_OC3_O02_P10_R090_M1000.png	2
5	1	female	29	STIM_E999_C100_S00110_OC2_O03_P05_R090_M1000.png	2
5	1	female	29	STIM_E045_C000_S00110_OC2_O02_P02_R090_M1000.png	2
5	1	female	29	STIM_E999_C100_S10000_OC2_O04_P09_R180_M1000.png	1
5	1	female	29	STIM_E999_C080_NoH_S00000_OC2_O07_P10_R270_M1000.png	5
5	1	female	29	BROKEN_STIM_E999_C000_S00100_OC2_O04_P05_R270_M1000.png	3
5	1	female	29	STIM_E999_C080_NoH_S00100_OC2_O10_P09_R090_M1000.png	5
5	1	female	29	STIM_E999_C080_NoH_S10000_OC3_O01_P09_R000_M0000.png	1
5	1	female	29	STIM_E045_C000_S00000_OC3_O06_P08_R270_M0000.png	3
5	1	female	29	BROKEN_STIM_E045_C000_S11000_OC3_O02_P10_R270_M1000.png	2
5	1	female	29	BROKEN_STIM_E999_C000_S11000_OC3_O10_P06_R090_M1000.png	5
5	1	female	29	STIM_E999_C100_S11000_OC3_O10_P02_R090_M0000.png	4
5	1	female	29	STIM_E999_C000_S11000_OC3_O10_P10_R180_M1000.png	5
5	1	female	29	STIM_E045_C000_S11111_OC3_O01_P10_R090_M1000.png	1
5	1	female	29	BROKEN_STIM_E999_C000_S11000_OC2_O10_P09_R270_M1000.png	5
5	1	female	29	STIM_E999_C100_S00000_OC3_O06_P01_R180_M1000.png	3
5	1	female	29	BROKEN_STIM_E999_C080_NoH_S11000_OC3_O01_P06_R000_M1000.png	2
5	1	female	29	NEWLY_BROKEN_STIM_E045_C000_S10000_OC2_O02_P03_R000_M1000.png	3
5	1	female	29	BROKEN_STIM_E999_C100_S11000_OC3_O10_P02_R180_M1000.png	4
5	1	female	29	STIM_E999_C100_S11000_OC2_O04_P03_R090_M0000.png	2
5	1	female	29	STIM_E045_C000_S11000_OC2_O04_P02_R000_M0000.png	2
5	1	female	29	STIM_E045_C000_S10000_OC2_O08_P05_R000_M1000.png	4
5	1	female	29	STIM_E999_C080_NoH_S00000_OC3_O06_P05_R000_M0000.png	4
5	1	female	29	STIM_E045_C000_S00110_OC2_O04_P03_R090_M1000.png	2
5	1	female	29	STIM_E999_C100_S11111_OC2_O04_P09_R000_M0000.png	1
5	1	female	29	BROKEN_STIM_E045_C000_S00100_OC2_O01_P02_R090_M0000.png	3
5	1	female	29	STIM_E999_C080_NoH_S00000_OC3_O05_P02_R180_M0000.png	4
5	1	female	29	STIM_E045_C000_S00110_OC3_O01_P04_R270_M0000.png	2
5	1	female	29	STIM_E045_C000_S00000_OC3_O09_P05_R270_M0000.png	4
5	1	female	29	STIM_E045_C000_S10000_OC3_O08_P03_R090_M1000.png	3
5	1	female	29	NEWLY_BROKEN_STIM_E999_C100_S11111_OC2_O01_P04_R270_M0000.png	1
5	1	female	29	STIM_E999_C080_NoH_S00000_OC2_O09_P09_R180_M1000.png	5
5	1	female	29	BROKEN_STIM_E045_C000_S11111_OC2_O01_P06_R090_M1000.png	2
5	1	female	29	STIM_E999_C000_S00100_OC2_O01_P10_R090_M1000.png	2
5	1	female	29	STIM_E999_C000_S11111_OC3_O10_P05_R090_M1000.png	3
5	1	female	29	BROKEN_STIM_E999_C000_S00100_OC3_O07_P02_R270_M0000.png	5
5	1	female	29	STIM_E045_C000_S11111_OC3_O02_P08_R180_M0000.png	2
5	1	female	29	BROKEN_STIM_E999_C000_S10000_OC2_O02_P07_R090_M1000.png	3
5	1	female	29	STIM_E999_C080_NoH_S00110_OC2_O02_P07_R270_M0000.png	2
5	1	female	29	STIM_E999_C100_S11111_OC2_O09_P03_R180_M1000.png	4
5	1	female	29	NEWLY_BROKEN_STIM_E999_C100_S10000_OC2_O04_P09_R270_M1000.png	2
5	1	female	29	STIM_E045_C000_S00000_OC2_O02_P10_R090_M0000.png	3
5	1	female	29	STIM_E999_C080_NoH_S11000_OC3_O05_P10_R090_M1000.png	3
5	1	female	29	NEWLY_BROKEN_STIM_E999_C000_S00100_OC2_O01_P10_R090_M1000.png	2
5	1	female	29	STIM_E999_C000_S11000_OC3_O10_P06_R270_M0000.png	4
5	1	female	29	BROKEN_STIM_E999_C080_NoH_S00100_OC2_O03_P08_R000_M0000.png	2
5	1	female	29	BROKEN_STIM_E999_C000_S11000_OC2_O07_P02_R270_M0000.png	4
5	1	female	29	STIM_E999_C080_NoH_S00000_OC3_O02_P09_R270_M1000.png	3
5	1	female	29	STIM_E999_C100_S00000_OC3_O07_P09_R180_M0000.png	2
5	1	female	29	STIM_E999_C100_S00110_OC3_O10_P04_R090_M1000.png	4
5	1	female	29	BROKEN_STIM_E999_C000_S00100_OC3_O04_P08_R270_M0000.png	4
5	1	female	29	BROKEN_STIM_E999_C000_S00110_OC3_O05_P08_R090_M1000.png	4
5	1	female	29	NEWLY_BROKEN_STIM_E999_C100_S00100_OC3_O06_P05_R090_M0000.png	2
5	1	female	29	BROKEN_STIM_E045_C000_S10000_OC3_O06_P07_R180_M1000.png	3
5	1	female	29	NEWLY_BROKEN_STIM_E999_C080_NoH_S10000_OC3_O03_P05_R090_M0000.png	3
5	1	female	29	STIM_E045_C000_S00000_OC2_O06_P05_R000_M0000.png	4
5	1	female	29	STIM_E999_C000_S00000_OC3_O09_P07_R180_M0000.png	5
5	1	female	29	BROKEN_STIM_E999_C000_S00100_OC3_O06_P01_R180_M0000.png	3
5	1	female	29	STIM_E999_C080_NoH_S00110_OC2_O08_P04_R000_M0000.png	4
5	1	female	29	BROKEN_STIM_E045_C000_S10000_OC3_O02_P05_R090_M0000.png	3
5	1	female	29	STIM_E045_C000_S10000_OC2_O06_P03_R090_M0000.png	3
5	1	female	29	BROKEN_STIM_E999_C000_S11111_OC2_O06_P09_R180_M0000.png	3
5	1	female	29	BROKEN_STIM_E999_C080_NoH_S11000_OC3_O05_P10_R000_M0000.png	3
5	1	female	29	STIM_E999_C000_S11111_OC2_O06_P09_R180_M0000.png	3
5	1	female	29	BROKEN_STIM_E999_C080_NoH_S00110_OC2_O02_P07_R090_M1000.png	3
5	1	female	29	STIM_E999_C000_S11111_OC3_O01_P02_R090_M0000.png	1
5	1	female	29	STIM_E999_C080_NoH_S00110_OC3_O04_P06_R270_M1000.png	3
5	1	female	29	STIM_E999_C100_S00000_OC3_O04_P08_R270_M0000.png	1
5	1	female	29	BROKEN_STIM_E045_C000_S11000_OC2_O03_P04_R000_M0000.png	2
5	1	female	29	NEWLY_BROKEN_STIM_E999_C080_NoH_S10000_OC2_O06_P01_R180_M0000.png	5
5	1	female	29	STIM_E999_C000_S11000_OC3_O07_P05_R180_M0000.png	3
5	1	female	29	NEWLY_BROKEN_STIM_E999_C100_S00110_OC3_O07_P03_R180_M1000.png	3
5	1	female	29	NEWLY_BROKEN_STIM_E999_C080_NoH_S10000_OC2_O01_P01_R000_M0000.png	1
5	1	female	29	BROKEN_STIM_E999_C000_S11111_OC2_O10_P04_R000_M1000.png	5
5	1	female	29	STIM_E999_C100_S00000_OC3_O08_P08_R270_M0000.png	4
5	1	female	29	BROKEN_STIM_E999_C100_S10000_OC2_O10_P09_R000_M0000.png	4
5	1	female	29	STIM_E999_C100_S10000_OC2_O07_P09_R270_M1000.png	3
5	1	female	29	STIM_E999_C080_NoH_S11111_OC3_O08_P07_R270_M0000.png	2
5	1	female	29	STIM_E999_C100_S00100_OC3_O06_P05_R270_M0000.png	3
5	1	female	29	BROKEN_STIM_E045_C000_S11000_OC2_O09_P02_R180_M0000.png	4
5	1	female	29	STIM_E999_C000_S00000_OC2_O10_P04_R180_M1000.png	5
5	1	female	29	BROKEN_STIM_E045_C000_S00110_OC2_O01_P04_R180_M0000.png	3
5	1	female	29	STIM_E999_C080_NoH_S10000_OC3_O03_P05_R000_M1000.png	3
5	1	female	29	STIM_E999_C080_NoH_S00110_OC2_O01_P06_R180_M1000.png	1
5	1	female	29	STIM_E999_C100_S11111_OC2_O01_P04_R090_M0000.png	1
5	1	female	29	BROKEN_STIM_E045_C000_S00110_OC2_O04_P03_R270_M0000.png	4
5	1	female	29	STIM_E999_C080_NoH_S00000_OC2_O06_P09_R270_M1000.png	4
5	1	female	29	STIM_E999_C080_NoH_S00100_OC2_O08_P01_R090_M1000.png	4
5	1	female	29	STIM_E999_C080_NoH_S00000_OC3_O10_P05_R180_M1000.png	5
5	1	female	29	STIM_E999_C100_S11111_OC2_O08_P09_R270_M0000.png	2
5	1	female	29	STIM_E999_C100_S00110_OC2_O10_P03_R000_M0000.png	4
5	1	female	29	BROKEN_STIM_E999_C080_NoH_S11111_OC3_O09_P02_R000_M0000.png	3
5	1	female	29	NEWLY_BROKEN_STIM_E045_C000_S10000_OC3_O08_P03_R000_M0000.png	3
5	1	female	29	STIM_E999_C000_S11111_OC2_O10_P04_R180_M0000.png	4
5	1	female	29	STIM_E045_C000_S11000_OC2_O03_P04_R180_M1000.png	1
5	1	female	29	BROKEN_STIM_E999_C100_S11000_OC2_O03_P06_R180_M1000.png	2
5	1	female	29	STIM_E999_C100_S11000_OC2_O08_P01_R180_M1000.png	4
5	1	female	29	STIM_E999_C100_S10000_OC2_O09_P02_R180_M1000.png	3
5	1	female	29	BROKEN_STIM_E999_C100_S00110_OC2_O02_P06_R090_M0000.png	2
5	1	female	29	STIM_E999_C100_S00100_OC3_O05_P08_R180_M1000.png	1
5	1	female	29	BROKEN_STIM_E999_C080_NoH_S11000_OC2_O08_P07_R180_M0000.png	5
5	1	female	29	STIM_E999_C080_NoH_S00000_OC3_O06_P07_R180_M0000.png	4
5	1	female	29	BROKEN_STIM_E999_C080_NoH_S00100_OC2_O06_P10_R180_M1000.png	3
5	1	female	29	BROKEN_STIM_E999_C000_S11111_OC2_O06_P04_R270_M1000.png	3
5	1	female	29	STIM_E999_C100_S10000_OC2_O10_P09_R000_M1000.png	3
5	1	female	29	STIM_E999_C080_NoH_S00000_OC3_O02_P03_R180_M0000.png	3
5	1	female	29	BROKEN_STIM_E999_C080_NoH_S00100_OC2_O08_P01_R270_M1000.png	4
5	1	female	29	STIM_E999_C080_NoH_S00000_OC2_O03_P03_R090_M0000.png	2
5	1	female	29	STIM_E999_C100_S00100_OC3_O03_P07_R000_M0000.png	1
5	1	female	29	BROKEN_STIM_E999_C080_NoH_S00100_OC2_O09_P10_R270_M0000.png	4
5	1	female	29	BROKEN_STIM_E045_C000_S00110_OC2_O02_P02_R090_M0000.png	3
5	1	female	29	BROKEN_STIM_E999_C080_NoH_S00100_OC2_O10_P07_R270_M1000.png	4
5	1	female	29	NEWLY_BROKEN_STIM_E999_C000_S10000_OC2_O01_P01_R270_M0000.png	3
5	1	female	29	STIM_E999_C000_S11111_OC3_O01_P09_R000_M1000.png	2
5	1	female	29	STIM_E999_C080_NoH_S00000_OC3_O10_P04_R090_M1000.png	5
5	1	female	29	STIM_E999_C000_S11111_OC2_O06_P03_R180_M0000.png	4
5	1	female	29	BROKEN_STIM_E999_C080_NoH_S10000_OC2_O04_P10_R090_M1000.png	4
5	1	female	29	BROKEN_STIM_E999_C000_S11000_OC3_O10_P10_R090_M1000.png	5
5	1	female	29	STIM_E999_C080_NoH_S11111_OC2_O05_P03_R090_M1000.png	3
5	1	female	29	STIM_E045_C000_S00000_OC3_O10_P04_R180_M1000.png	4
5	1	female	29	STIM_E999_C000_S11111_OC3_O10_P10_R180_M1000.png	4
5	1	female	29	BROKEN_STIM_E999_C100_S00110_OC3_O04_P09_R180_M1000.png	2
5	1	female	29	STIM_E045_C000_S00000_OC3_O03_P04_R270_M1000.png	3
5	1	female	29	STIM_E999_C100_S11000_OC3_O08_P04_R270_M0000.png	3
5	1	female	29	BROKEN_STIM_E999_C000_S00100_OC2_O03_P06_R180_M1000.png	3
5	1	female	29	BROKEN_STIM_E999_C000_S11000_OC3_O07_P04_R180_M0000.png	2
5	1	female	29	STIM_E999_C000_S00000_OC2_O05_P01_R090_M0000.png	3
5	1	female	29	STIM_E999_C000_S00100_OC2_O01_P08_R270_M1000.png	3
5	1	female	29	STIM_E999_C080_NoH_S00000_OC3_O10_P07_R000_M1000.png	4
5	1	female	29	STIM_E999_C080_NoH_S00000_OC2_O04_P05_R180_M1000.png	3
5	1	female	29	STIM_E999_C100_S00110_OC2_O08_P06_R090_M1000.png	4
5	1	female	29	STIM_E999_C080_NoH_S00000_OC3_O05_P04_R090_M0000.png	3
5	1	female	29	NEWLY_BROKEN_STIM_E999_C080_NoH_S00110_OC2_O08_P04_R270_M1000.png	4
5	1	female	29	STIM_E999_C080_NoH_S10000_OC2_O06_P01_R270_M0000.png	3
5	1	female	29	BROKEN_STIM_E999_C100_S11111_OC2_O04_P09_R270_M1000.png	2
5	1	female	29	STIM_E999_C100_S00110_OC2_O06_P08_R090_M1000.png	3
5	1	female	29	BROKEN_STIM_E999_C100_S00110_OC2_O06_P10_R000_M1000.png	3
5	1	female	29	BROKEN_STIM_E999_C080_NoH_S00100_OC2_O07_P05_R090_M1000.png	4
5	1	female	29	STIM_E999_C000_S11111_OC3_O09_P03_R180_M1000.png	4
5	1	female	29	BROKEN_STIM_E999_C100_S00110_OC3_O05_P08_R090_M1000.png	2
5	1	female	29	NEWLY_BROKEN_STIM_E999_C100_S11000_OC2_O04_P03_R090_M0000.png	2
5	1	female	29	STIM_E999_C100_S00100_OC2_O07_P07_R180_M1000.png	2
5	1	female	29	BROKEN_STIM_E999_C000_S00110_OC2_O05_P03_R270_M1000.png	4
5	1	female	29	STIM_E999_C100_S00110_OC2_O06_P10_R270_M0000.png	3
5	1	female	29	BROKEN_STIM_E999_C080_NoH_S00110_OC2_O01_P06_R270_M1000.png	2
5	1	female	29	BROKEN_STIM_E045_C000_S11111_OC3_O02_P09_R270_M1000.png	2
5	1	female	29	STIM_E999_C000_S00000_OC3_O09_P08_R090_M1000.png	5
5	1	female	29	STIM_E999_C080_NoH_S11111_OC3_O09_P02_R180_M1000.png	4
5	1	female	29	STIM_E999_C000_S00000_OC2_O08_P06_R000_M0000.png	4
5	1	female	29	BROKEN_STIM_E999_C100_S11111_OC2_O09_P03_R090_M1000.png	3
5	1	female	29	STIM_E045_C000_S11111_OC2_O09_P08_R180_M1000.png	2
5	1	female	29	STIM_E045_C000_S11111_OC3_O09_P04_R090_M1000.png	2
5	1	female	29	NEWLY_BROKEN_STIM_E999_C080_NoH_S00110_OC3_O04_P06_R090_M1000.png	3
5	1	female	29	STIM_E999_C000_S00100_OC3_O04_P08_R180_M0000.png	4
5	1	female	29	BROKEN_STIM_E045_C000_S11111_OC3_O09_P04_R180_M0000.png	4
5	1	female	29	STIM_E999_C000_S00110_OC2_O05_P03_R180_M1000.png	4
5	1	female	29	STIM_E999_C080_NoH_S00000_OC2_O01_P07_R180_M0000.png	2
5	1	female	29	STIM_E999_C080_NoH_S00100_OC2_O06_P10_R270_M1000.png	2
5	1	female	29	STIM_E999_C000_S00100_OC3_O06_P01_R090_M0000.png	4
5	1	female	29	BROKEN_STIM_E999_C100_S00110_OC2_O06_P08_R270_M0000.png	2
5	1	female	29	STIM_E999_C000_S00100_OC3_O07_P02_R180_M0000.png	4
5	1	female	29	BROKEN_STIM_E999_C000_S11111_OC2_O05_P08_R090_M0000.png	2
5	1	female	29	STIM_E999_C000_S11111_OC3_O10_P09_R180_M0000.png	4
5	1	female	29	STIM_E045_C000_S10000_OC3_O06_P07_R000_M1000.png	4
5	1	female	29	BROKEN_STIM_E045_C000_S11111_OC3_O02_P08_R090_M0000.png	3
5	1	female	29	STIM_E999_C000_S00100_OC2_O07_P05_R180_M1000.png	4
5	1	female	29	STIM_E999_C000_S11000_OC2_O10_P09_R000_M1000.png	4
5	1	female	29	STIM_E999_C080_NoH_S00100_OC3_O04_P06_R000_M1000.png	2
5	1	female	29	BROKEN_STIM_E999_C100_S00110_OC2_O08_P06_R090_M1000.png	3
5	1	female	29	STIM_E999_C080_NoH_S11000_OC2_O04_P08_R270_M0000.png	2
5	1	female	29	BROKEN_STIM_E999_C000_S10000_OC2_O07_P05_R270_M1000.png	3
5	1	female	29	STIM_E045_C000_S11000_OC2_O09_P02_R090_M0000.png	3
5	1	female	29	STIM_E045_C000_S00110_OC2_O03_P05_R000_M0000.png	3
5	1	female	29	STIM_E999_C000_S11111_OC2_O05_P08_R090_M0000.png	2
5	1	female	29	STIM_E999_C080_NoH_S00000_OC2_O08_P03_R270_M1000.png	5
5	1	female	29	STIM_E999_C000_S11111_OC2_O06_P04_R000_M1000.png	4
5	1	female	29	BROKEN_STIM_E999_C080_NoH_S00100_OC3_O04_P06_R000_M0000.png	2
5	1	female	29	STIM_E999_C080_NoH_S00000_OC2_O03_P04_R000_M1000.png	3
5	1	female	29	BROKEN_STIM_E045_C000_S00110_OC2_O03_P05_R000_M1000.png	3
5	1	female	29	NEWLY_BROKEN_STIM_E999_C080_NoH_S10000_OC2_O02_P01_R180_M0000.png	2
5	1	female	29	BROKEN_STIM_E999_C000_S11000_OC2_O09_P09_R180_M1000.png	4
5	1	female	29	STIM_E999_C000_S00100_OC2_O03_P06_R180_M0000.png	4
5	1	female	29	STIM_E999_C000_S00000_OC2_O06_P01_R000_M0000.png	5
5	1	female	29	BROKEN_STIM_E999_C080_NoH_S10000_OC2_O02_P10_R180_M1000.png	1
5	1	female	29	BROKEN_STIM_E999_C080_NoH_S11000_OC3_O08_P01_R090_M1000.png	4
5	1	female	29	STIM_E999_C080_NoH_S00000_OC2_O02_P01_R180_M0000.png	2
5	1	female	29	BROKEN_STIM_E999_C080_NoH_S11000_OC2_O04_P08_R090_M0000.png	2
5	1	female	29	BROKEN_STIM_E999_C000_S00110_OC3_O10_P07_R000_M0000.png	5
5	1	female	29	BROKEN_STIM_E999_C000_S00100_OC2_O01_P08_R270_M1000.png	3
5	1	female	29	BROKEN_STIM_E999_C000_S11111_OC3_O10_P09_R180_M0000.png	5
5	1	female	29	NEWLY_BROKEN_STIM_E999_C100_S00100_OC3_O03_P07_R270_M0000.png	2
5	1	female	29	NEWLY_BROKEN_STIM_E999_C100_S11000_OC2_O08_P01_R270_M0000.png	4
5	1	female	29	NEWLY_BROKEN_STIM_E999_C000_S10000_OC2_O01_P05_R090_M0000.png	3
5	1	female	29	BROKEN_STIM_E999_C100_S11000_OC2_O07_P09_R000_M0000.png	3
5	1	female	29	BROKEN_STIM_E999_C100_S00100_OC3_O05_P08_R180_M1000.png	2
5	1	female	29	STIM_E999_C100_S00110_OC2_O02_P06_R090_M0000.png	2
5	1	female	29	STIM_E999_C080_NoH_S10000_OC3_O08_P04_R090_M1000.png	4
5	1	female	29	BROKEN_STIM_E999_C000_S00100_OC3_O07_P01_R270_M1000.png	4
5	1	female	29	STIM_E999_C000_S00000_OC2_O01_P07_R000_M1000.png	3
5	1	female	29	STIM_E999_C000_S00110_OC3_O10_P07_R090_M0000.png	3
5	1	female	29	STIM_E999_C080_NoH_S00000_OC2_O04_P07_R090_M1000.png	2
5	1	female	29	BROKEN_STIM_E045_C000_S11000_OC2_O04_P02_R180_M1000.png	4
5	1	female	29	STIM_E999_C000_S00000_OC2_O03_P05_R090_M1000.png	3
5	1	female	29	BROKEN_STIM_E999_C080_NoH_S00100_OC2_O10_P09_R000_M0000.png	5
5	1	female	29	STIM_E999_C000_S00000_OC3_O07_P05_R090_M1000.png	4
5	1	female	29	BROKEN_STIM_E999_C100_S00110_OC2_O03_P05_R090_M1000.png	2
5	1	female	29	STIM_E999_C000_S10000_OC2_O07_P05_R180_M1000.png	3
5	1	female	29	STIM_E045_C000_S00000_OC3_O05_P07_R090_M0000.png	3
5	1	female	29	STIM_E999_C000_S00110_OC2_O03_P05_R270_M0000.png	3
5	1	female	29	STIM_E999_C100_S11000_OC2_O07_P09_R270_M1000.png	2
5	1	female	29	STIM_E045_C000_S11111_OC3_O02_P09_R000_M0000.png	2
5	1	female	29	STIM_E999_C100_S00000_OC2_O08_P02_R000_M0000.png	4
5	1	female	29	STIM_E999_C080_NoH_S11000_OC2_O08_P07_R180_M0000.png	4
5	1	female	29	BROKEN_STIM_E999_C100_S10000_OC2_O07_P09_R180_M1000.png	4
5	1	female	29	BROKEN_STIM_E999_C000_S11000_OC3_O03_P10_R000_M1000.png	4
5	1	female	29	BROKEN_STIM_E999_C100_S00110_OC2_O10_P03_R000_M1000.png	4
5	1	female	29	STIM_E999_C000_S11000_OC2_O07_P02_R180_M1000.png	3
5	1	female	29	STIM_E999_C080_NoH_S11000_OC3_O08_P01_R270_M1000.png	3
5	1	female	29	STIM_E045_C000_S11111_OC2_O01_P06_R270_M1000.png	2
5	1	female	29	STIM_E999_C000_S11000_OC3_O07_P04_R180_M0000.png	3
5	1	female	29	BROKEN_STIM_E045_C000_S00110_OC3_O04_P06_R270_M0000.png	4
5	1	female	29	STIM_E045_C000_S10000_OC3_O02_P05_R270_M1000.png	3
5	1	female	29	STIM_E045_C000_S00100_OC2_O01_P02_R180_M0000.png	3
5	1	female	29	BROKEN_STIM_E999_C080_NoH_S11111_OC2_O05_P03_R000_M0000.png	3
5	1	female	29	STIM_E999_C080_NoH_S11000_OC3_O01_P06_R270_M1000.png	2
5	1	female	29	BROKEN_STIM_E999_C100_S11000_OC3_O08_P04_R000_M0000.png	3
5	1	female	29	BROKEN_STIM_E999_C000_S11111_OC3_O10_P10_R000_M0000.png	4
5	1	female	29	STIM_E999_C000_S10000_OC2_O01_P05_R000_M0000.png	3
5	1	female	29	BROKEN_STIM_E999_C000_S11111_OC3_O01_P09_R090_M0000.png	1
5	1	female	29	STIM_E999_C080_NoH_S00100_OC2_O03_P08_R090_M0000.png	3
5	1	female	29	BROKEN_STIM_E999_C000_S11111_OC3_O01_P02_R000_M1000.png	2
5	1	female	29	STIM_E999_C080_NoH_S00000_OC2_O08_P02_R090_M1000.png	4
5	1	female	29	STIM_E999_C080_NoH_S00000_OC3_O10_P03_R180_M1000.png	5
5	1	female	29	BROKEN_STIM_E999_C000_S11111_OC3_O09_P03_R090_M0000.png	4
5	1	female	29	STIM_E999_C000_S00100_OC3_O07_P01_R000_M1000.png	5
5	1	female	29	STIM_E999_C000_S11000_OC3_O06_P08_R000_M0000.png	5
5	1	female	29	BROKEN_STIM_E999_C100_S11111_OC2_O08_P09_R180_M1000.png	4
5	1	female	29	STIM_E999_C080_NoH_S10000_OC2_O04_P10_R090_M0000.png	3
5	1	female	29	STIM_E999_C000_S10000_OC3_O06_P04_R000_M0000.png	4
5	1	female	29	BROKEN_STIM_E999_C100_S10000_OC2_O09_P02_R270_M1000.png	4
5	1	female	29	STIM_E999_C100_S00000_OC3_O06_P04_R000_M1000.png	1
5	1	female	29	STIM_E999_C100_S00110_OC3_O05_P08_R000_M0000.png	1
5	1	female	29	STIM_E999_C000_S00000_OC3_O01_P06_R180_M0000.png	3
5	1	female	29	BROKEN_STIM_E045_C000_S11111_OC2_O09_P08_R270_M0000.png	4
5	1	female	29	STIM_E999_C080_NoH_S10000_OC2_O02_P10_R000_M1000.png	2
5	1	female	29	BROKEN_STIM_E999_C000_S11000_OC3_O06_P08_R000_M1000.png	4
5	1	female	29	STIM_E999_C080_NoH_S00100_OC2_O09_P10_R000_M1000.png	4
5	1	female	29	STIM_E999_C100_S00110_OC3_O07_P03_R270_M0000.png	3
5	1	female	29	BROKEN_STIM_E999_C080_NoH_S00100_OC2_O09_P07_R270_M0000.png	4
5	1	female	29	BROKEN_STIM_E999_C000_S00110_OC2_O03_P05_R180_M0000.png	4
5	1	female	29	BROKEN_STIM_E999_C080_NoH_S10000_OC3_O01_P09_R090_M0000.png	2
5	1	female	29	BROKEN_STIM_E045_C000_S10000_OC2_O08_P05_R180_M1000.png	4
5	1	female	29	BROKEN_STIM_E999_C080_NoH_S11111_OC3_O08_P07_R270_M1000.png	3
5	1	female	29	BROKEN_STIM_E999_C100_S00100_OC2_O07_P07_R000_M0000.png	4
5	1	female	29	STIM_E999_C100_S00000_OC3_O09_P08_R000_M0000.png	4
6	1	female	24	STIM_E999_C000_S00000_OC2_O01_P01_R270_M0000.png	4
6	1	female	24	BROKEN_STIM_E999_C000_S00100_OC2_O04_P05_R270_M1000.png	3
6	1	female	24	STIM_E999_C100_S10000_OC2_O09_P02_R180_M1000.png	4
6	1	female	24	STIM_E999_C100_S10000_OC2_O04_P09_R180_M1000.png	1
6	1	female	24	STIM_E999_C080_NoH_S11111_OC3_O08_P07_R270_M0000.png	2
6	1	female	24	STIM_E999_C080_NoH_S10000_OC3_O01_P09_R000_M0000.png	3
6	1	female	24	BROKEN_STIM_E999_C000_S10000_OC2_O07_P05_R270_M1000.png	3
6	1	female	24	STIM_E999_C100_S11111_OC2_O08_P09_R270_M0000.png	1
6	1	female	24	STIM_E999_C080_NoH_S00000_OC3_O06_P07_R180_M0000.png	2
6	1	female	24	STIM_E999_C080_NoH_S00000_OC2_O07_P10_R270_M1000.png	2
6	1	female	24	BROKEN_STIM_E045_C000_S11111_OC2_O09_P08_R270_M0000.png	2
6	1	female	24	BROKEN_STIM_E999_C000_S11111_OC2_O06_P04_R270_M1000.png	5
6	1	female	24	BROKEN_STIM_E999_C080_NoH_S11111_OC3_O08_P07_R270_M1000.png	2
6	1	female	24	STIM_E999_C000_S00000_OC3_O07_P05_R090_M1000.png	5
6	1	female	24	BROKEN_STIM_E999_C100_S11000_OC2_O07_P09_R000_M0000.png	2
6	1	female	24	NEWLY_BROKEN_STIM_E045_C000_S10000_OC2_O02_P03_R000_M1000.png	4
6	1	female	24	STIM_E999_C100_S11000_OC2_O04_P03_R090_M0000.png	1
6	1	female	24	BROKEN_STIM_E999_C100_S00110_OC3_O10_P04_R180_M0000.png	4
6	1	female	24	STIM_E999_C000_S11000_OC2_O07_P02_R180_M1000.png	4
6	1	female	24	BROKEN_STIM_E999_C080_NoH_S10000_OC2_O04_P05_R000_M1000.png	3
6	1	female	24	STIM_E999_C080_NoH_S00100_OC2_O03_P08_R090_M0000.png	2
6	1	female	24	STIM_E999_C080_NoH_S10000_OC2_O01_P01_R090_M1000.png	2
6	1	female	24	STIM_E999_C100_S00110_OC2_O03_P05_R090_M1000.png	1
6	1	female	24	BROKEN_STIM_E045_C000_S11000_OC2_O04_P02_R180_M1000.png	2
6	1	female	24	BROKEN_STIM_E999_C080_NoH_S00100_OC3_O07_P03_R180_M1000.png	2
6	1	female	24	STIM_E999_C000_S11111_OC3_O01_P02_R090_M0000.png	1
6	1	female	24	BROKEN_STIM_E999_C000_S00100_OC3_O07_P02_R270_M0000.png	5
6	1	female	24	STIM_E999_C000_S00100_OC3_O04_P08_R180_M0000.png	2
6	1	female	24	BROKEN_STIM_E999_C080_NoH_S00100_OC2_O08_P01_R270_M1000.png	5
6	1	female	24	BROKEN_STIM_E999_C100_S11111_OC2_O09_P03_R090_M1000.png	2
6	1	female	24	STIM_E045_C000_S00110_OC2_O04_P03_R090_M1000.png	2
6	1	female	24	STIM_E999_C080_NoH_S00000_OC2_O03_P03_R090_M0000.png	3
6	1	female	24	STIM_E999_C080_NoH_S00000_OC2_O03_P04_R000_M1000.png	3
6	1	female	24	STIM_E999_C080_NoH_S00000_OC2_O09_P09_R180_M1000.png	4
6	1	female	24	STIM_E999_C080_NoH_S00100_OC2_O09_P07_R000_M0000.png	5
6	1	female	24	NEWLY_BROKEN_STIM_E045_C000_S00110_OC3_O01_P04_R000_M0000.png	2
6	1	female	24	STIM_E045_C000_S11111_OC3_O09_P04_R090_M1000.png	1
6	1	female	24	BROKEN_STIM_E045_C000_S11000_OC3_O02_P10_R270_M1000.png	2
6	1	female	24	STIM_E999_C100_S00110_OC3_O07_P03_R270_M0000.png	2
6	1	female	24	STIM_E045_C000_S00000_OC2_O02_P10_R090_M0000.png	4
6	1	female	24	BROKEN_STIM_E999_C080_NoH_S00100_OC2_O10_P07_R270_M1000.png	5
6	1	female	24	BROKEN_STIM_E999_C080_NoH_S11111_OC2_O05_P03_R000_M0000.png	2
6	1	female	24	BROKEN_STIM_E999_C100_S10000_OC2_O09_P02_R270_M1000.png	3
6	1	female	24	STIM_E045_C000_S00000_OC3_O06_P08_R270_M0000.png	3
6	1	female	24	BROKEN_STIM_E999_C100_S00110_OC2_O10_P03_R000_M1000.png	5
6	1	female	24	STIM_E999_C000_S00000_OC2_O06_P01_R000_M0000.png	4
6	1	female	24	BROKEN_STIM_E999_C000_S00100_OC3_O06_P01_R180_M0000.png	3
6	1	female	24	STIM_E045_C000_S11111_OC3_O02_P09_R000_M0000.png	3
6	1	female	24	BROKEN_STIM_E999_C000_S00110_OC2_O03_P05_R180_M0000.png	4
6	1	female	24	BROKEN_STIM_E045_C000_S11111_OC3_O09_P04_R180_M0000.png	3
6	1	female	24	BROKEN_STIM_E999_C000_S11000_OC2_O10_P09_R270_M1000.png	4
6	1	female	24	STIM_E999_C080_NoH_S00110_OC3_O04_P06_R270_M1000.png	1
6	1	female	24	BROKEN_STIM_E045_C000_S11111_OC3_O02_P09_R270_M1000.png	1
6	1	female	24	BROKEN_STIM_E999_C100_S00110_OC3_O04_P09_R180_M1000.png	2
6	1	female	24	STIM_E999_C100_S11111_OC2_O09_P03_R180_M1000.png	3
6	1	female	24	NEWLY_BROKEN_STIM_E999_C100_S11000_OC2_O04_P03_R090_M0000.png	2
6	1	female	24	NEWLY_BROKEN_STIM_E999_C000_S10000_OC3_O06_P04_R270_M0000.png	4
6	1	female	24	NEWLY_BROKEN_STIM_E999_C000_S10000_OC2_O01_P05_R090_M0000.png	4
6	1	female	24	STIM_E045_C000_S00000_OC3_O09_P05_R270_M0000.png	4
6	1	female	24	BROKEN_STIM_E999_C000_S11111_OC3_O10_P09_R180_M0000.png	3
6	1	female	24	STIM_E999_C000_S11111_OC2_O10_P04_R180_M0000.png	3
6	1	female	24	BROKEN_STIM_E999_C080_NoH_S00110_OC2_O01_P06_R270_M1000.png	2
6	1	female	24	STIM_E999_C000_S00000_OC2_O03_P05_R090_M1000.png	4
6	1	female	24	STIM_E999_C100_S00000_OC3_O08_P08_R270_M0000.png	2
6	1	female	24	STIM_E999_C100_S00100_OC3_O06_P05_R270_M0000.png	1
6	1	female	24	STIM_E045_C000_S00000_OC2_O06_P05_R000_M0000.png	5
6	1	female	24	BROKEN_STIM_E045_C000_S00110_OC2_O03_P05_R000_M1000.png	3
6	1	female	24	BROKEN_STIM_E999_C000_S11111_OC3_O09_P03_R090_M0000.png	2
6	1	female	24	STIM_E045_C000_S00110_OC3_O01_P04_R270_M0000.png	1
6	1	female	24	STIM_E999_C000_S11000_OC3_O10_P06_R270_M0000.png	2
6	1	female	24	STIM_E999_C100_S00100_OC3_O05_P08_R180_M1000.png	1
6	1	female	24	BROKEN_STIM_E999_C000_S11111_OC2_O06_P03_R270_M1000.png	3
6	1	female	24	STIM_E999_C000_S00100_OC3_O06_P01_R090_M0000.png	2
6	1	female	24	STIM_E999_C080_NoH_S10000_OC2_O04_P05_R090_M0000.png	1
6	1	female	24	BROKEN_STIM_E999_C000_S11000_OC3_O10_P06_R090_M1000.png	2
6	1	female	24	STIM_E999_C080_NoH_S11000_OC3_O08_P01_R270_M1000.png	3
6	1	female	24	STIM_E999_C100_S00100_OC2_O07_P07_R180_M1000.png	3
6	1	female	24	BROKEN_STIM_E999_C100_S10000_OC2_O10_P09_R000_M0000.png	4
6	1	female	24	STIM_E999_C080_NoH_S11000_OC2_O04_P08_R270_M0000.png	1
6	1	female	24	STIM_E999_C080_NoH_S11000_OC3_O01_P06_R270_M1000.png	1
6	1	female	24	BROKEN_STIM_E045_C000_S11111_OC3_O02_P08_R090_M0000.png	2
6	1	female	24	STIM_E999_C000_S00110_OC3_O10_P07_R090_M0000.png	2
6	1	female	24	STIM_E999_C000_S00100_OC2_O01_P10_R090_M1000.png	3
6	1	female	24	STIM_E999_C000_S00100_OC3_O07_P02_R180_M0000.png	5
6	1	female	24	STIM_E999_C100_S11111_OC2_O01_P04_R090_M0000.png	1
6	1	female	24	STIM_E999_C000_S11111_OC3_O01_P09_R000_M1000.png	1
6	1	female	24	STIM_E999_C080_NoH_S10000_OC3_O08_P04_R090_M1000.png	3
6	1	female	24	STIM_E999_C100_S11000_OC2_O08_P01_R180_M1000.png	2
6	1	female	24	STIM_E999_C080_NoH_S00100_OC2_O07_P05_R180_M0000.png	3
6	1	female	24	STIM_E999_C080_NoH_S00000_OC3_O10_P03_R180_M1000.png	2
6	1	female	24	STIM_E999_C100_S00000_OC2_O08_P02_R000_M0000.png	2
6	1	female	24	BROKEN_STIM_E045_C000_S10000_OC3_O02_P05_R090_M0000.png	3
6	1	female	24	NEWLY_BROKEN_STIM_E999_C080_NoH_S10000_OC3_O03_P05_R090_M0000.png	3
6	1	female	24	STIM_E999_C000_S11000_OC3_O07_P04_R180_M0000.png	1
6	1	female	24	BROKEN_STIM_E999_C100_S00110_OC2_O02_P06_R090_M0000.png	2
6	1	female	24	STIM_E045_C000_S11000_OC2_O04_P02_R000_M0000.png	2
6	1	female	24	STIM_E999_C000_S10000_OC2_O01_P05_R000_M0000.png	2
6	1	female	24	STIM_E045_C000_S10000_OC2_O08_P05_R000_M1000.png	2
6	1	female	24	STIM_E045_C000_S00000_OC3_O05_P07_R090_M0000.png	3
6	1	female	24	BROKEN_STIM_E999_C000_S11000_OC3_O10_P10_R090_M1000.png	5
6	1	female	24	NEWLY_BROKEN_STIM_E999_C000_S00100_OC2_O01_P10_R090_M1000.png	4
6	1	female	24	NEWLY_BROKEN_STIM_E999_C100_S11111_OC2_O01_P04_R270_M0000.png	2
6	1	female	24	NEWLY_BROKEN_STIM_E999_C080_NoH_S10000_OC2_O01_P01_R000_M0000.png	2
6	1	female	24	BROKEN_STIM_E999_C000_S11111_OC2_O06_P09_R180_M0000.png	3
6	1	female	24	STIM_E999_C080_NoH_S00110_OC2_O02_P07_R270_M0000.png	2
6	1	female	24	BROKEN_STIM_E999_C100_S00110_OC3_O05_P08_R090_M1000.png	2
6	1	female	24	STIM_E999_C080_NoH_S00000_OC3_O10_P04_R090_M1000.png	3
6	1	female	24	STIM_E999_C100_S00000_OC3_O06_P04_R000_M1000.png	1
6	1	female	24	STIM_E999_C000_S00000_OC2_O01_P07_R000_M1000.png	4
6	1	female	24	BROKEN_STIM_E999_C000_S11000_OC3_O03_P10_R000_M1000.png	2
6	1	female	24	STIM_E999_C000_S11000_OC3_O10_P10_R180_M1000.png	5
6	1	female	24	BROKEN_STIM_E999_C100_S11111_OC2_O04_P09_R270_M1000.png	2
6	1	female	24	STIM_E999_C080_NoH_S00000_OC3_O02_P03_R180_M0000.png	5
6	1	female	24	STIM_E999_C000_S00000_OC3_O01_P06_R180_M0000.png	4
6	1	female	24	BROKEN_STIM_E999_C100_S00100_OC2_O07_P07_R000_M0000.png	2
6	1	female	24	STIM_E999_C000_S10000_OC2_O02_P07_R090_M1000.png	4
6	1	female	24	STIM_E045_C000_S11000_OC2_O09_P02_R090_M0000.png	3
6	1	female	24	STIM_E999_C100_S11000_OC2_O07_P09_R270_M1000.png	2
6	1	female	24	STIM_E045_C000_S11000_OC3_O02_P10_R090_M1000.png	1
6	1	female	24	STIM_E999_C080_NoH_S00100_OC2_O06_P10_R270_M1000.png	2
6	1	female	24	STIM_E999_C000_S00110_OC2_O05_P03_R180_M1000.png	4
6	1	female	24	BROKEN_STIM_E999_C080_NoH_S10000_OC2_O04_P10_R090_M1000.png	3
6	1	female	24	STIM_E999_C100_S11000_OC3_O10_P02_R090_M0000.png	2
6	1	female	24	STIM_E999_C080_NoH_S00000_OC3_O06_P05_R000_M0000.png	4
6	1	female	24	STIM_E999_C100_S11000_OC3_O08_P04_R270_M0000.png	1
6	1	female	24	STIM_E999_C080_NoH_S00000_OC2_O02_P01_R180_M0000.png	3
6	1	female	24	STIM_E999_C100_S00000_OC2_O04_P02_R180_M0000.png	2
6	1	female	24	STIM_E999_C100_S11111_OC2_O04_P09_R000_M0000.png	1
6	1	female	24	BROKEN_STIM_E999_C080_NoH_S00100_OC3_O04_P06_R000_M0000.png	2
6	1	female	24	STIM_E045_C000_S11111_OC2_O01_P06_R270_M1000.png	1
6	1	female	24	NEWLY_BROKEN_STIM_E999_C080_NoH_S00110_OC2_O08_P04_R270_M1000.png	5
6	1	female	24	BROKEN_STIM_E999_C000_S11111_OC3_O01_P02_R000_M1000.png	2
6	1	female	24	STIM_E999_C080_NoH_S00000_OC2_O01_P07_R180_M0000.png	2
6	1	female	24	NEWLY_BROKEN_STIM_E999_C080_NoH_S10000_OC2_O06_P01_R180_M0000.png	2
6	1	female	24	STIM_E999_C000_S11000_OC2_O10_P09_R000_M1000.png	4
6	1	female	24	BROKEN_STIM_E999_C080_NoH_S11000_OC3_O01_P06_R000_M1000.png	3
6	1	female	24	STIM_E999_C080_NoH_S10000_OC2_O06_P01_R270_M0000.png	4
6	1	female	24	STIM_E999_C080_NoH_S00100_OC2_O08_P01_R090_M1000.png	4
6	1	female	24	BROKEN_STIM_E999_C080_NoH_S11000_OC3_O08_P01_R090_M1000.png	2
6	1	female	24	STIM_E045_C000_S11111_OC2_O09_P08_R180_M1000.png	2
6	1	female	24	BROKEN_STIM_E999_C000_S11111_OC2_O10_P04_R000_M1000.png	5
6	1	female	24	BROKEN_STIM_E999_C080_NoH_S00100_OC2_O09_P10_R270_M0000.png	5
6	1	female	24	STIM_E999_C000_S11111_OC3_O10_P05_R090_M1000.png	3
6	1	female	24	BROKEN_STIM_E045_C000_S10000_OC2_O08_P05_R180_M1000.png	3
6	1	female	24	STIM_E045_C000_S11111_OC3_O02_P08_R180_M0000.png	1
6	1	female	24	STIM_E045_C000_S11000_OC2_O03_P04_R180_M1000.png	2
6	1	female	24	STIM_E999_C000_S11000_OC3_O03_P10_R270_M1000.png	1
6	1	female	24	STIM_E045_C000_S00110_OC2_O01_P04_R270_M1000.png	3
6	1	female	24	BROKEN_STIM_E045_C000_S00100_OC2_O01_P02_R090_M0000.png	3
6	1	female	24	STIM_E999_C080_NoH_S00100_OC2_O10_P07_R180_M1000.png	4
6	1	female	24	BROKEN_STIM_E999_C080_NoH_S11111_OC3_O09_P02_R000_M0000.png	2
6	1	female	24	STIM_E045_C000_S00110_OC2_O02_P02_R090_M1000.png	3
6	1	female	24	STIM_E999_C080_NoH_S00000_OC3_O05_P04_R090_M0000.png	4
6	1	female	24	STIM_E999_C080_NoH_S00000_OC2_O06_P09_R270_M1000.png	4
6	1	female	24	STIM_E999_C000_S11111_OC2_O06_P09_R180_M0000.png	2
6	1	female	24	BROKEN_STIM_E999_C080_NoH_S00110_OC2_O02_P07_R090_M1000.png	3
6	1	female	24	BROKEN_STIM_E045_C000_S00110_OC2_O01_P04_R180_M0000.png	3
6	1	female	24	STIM_E999_C000_S11000_OC3_O06_P08_R000_M0000.png	3
6	1	female	24	STIM_E045_C000_S00000_OC3_O03_P04_R270_M1000.png	2
6	1	female	24	STIM_E999_C080_NoH_S00000_OC2_O04_P07_R090_M1000.png	4
6	1	female	24	STIM_E999_C080_NoH_S10000_OC2_O04_P10_R090_M0000.png	2
6	1	female	24	BROKEN_STIM_E999_C100_S00110_OC2_O03_P05_R090_M1000.png	1
6	1	female	24	STIM_E999_C000_S11111_OC2_O06_P04_R000_M1000.png	3
6	1	female	24	STIM_E045_C000_S00100_OC2_O01_P02_R180_M0000.png	3
6	1	female	24	STIM_E999_C000_S10000_OC2_O01_P01_R180_M0000.png	1
6	1	female	24	BROKEN_STIM_E999_C080_NoH_S00100_OC2_O06_P10_R180_M1000.png	4
6	1	female	24	STIM_E045_C000_S11111_OC3_O01_P10_R090_M1000.png	1
6	1	female	24	STIM_E999_C080_NoH_S11111_OC3_O09_P02_R180_M1000.png	1
6	1	female	24	STIM_E999_C080_NoH_S00110_OC2_O01_P06_R180_M1000.png	1
6	1	female	24	STIM_E045_C000_S00110_OC2_O03_P05_R000_M0000.png	2
6	1	female	24	NEWLY_BROKEN_STIM_E999_C100_S00100_OC3_O03_P07_R270_M0000.png	3
6	1	female	24	BROKEN_STIM_E999_C100_S11111_OC2_O08_P09_R180_M1000.png	2
6	1	female	24	BROKEN_STIM_E999_C100_S00110_OC2_O06_P08_R270_M0000.png	3
6	1	female	24	STIM_E999_C080_NoH_S10000_OC2_O02_P01_R000_M1000.png	1
6	1	female	24	NEWLY_BROKEN_STIM_E999_C100_S10000_OC2_O04_P09_R270_M1000.png	2
6	1	female	24	STIM_E999_C000_S00000_OC2_O10_P04_R180_M1000.png	3
6	1	female	24	BROKEN_STIM_E999_C000_S00110_OC2_O05_P03_R270_M1000.png	5
6	1	female	24	STIM_E999_C000_S00000_OC3_O09_P07_R180_M0000.png	5
6	1	female	24	STIM_E999_C080_NoH_S00000_OC2_O08_P02_R090_M1000.png	3
6	1	female	24	STIM_E999_C000_S10000_OC3_O06_P04_R000_M0000.png	5
6	1	female	24	BROKEN_STIM_E999_C000_S00100_OC2_O01_P08_R270_M1000.png	4
6	1	female	24	STIM_E999_C000_S00000_OC3_O09_P08_R090_M1000.png	5
6	1	female	24	STIM_E999_C080_NoH_S00000_OC3_O05_P02_R180_M0000.png	3
6	1	female	24	BROKEN_STIM_E999_C000_S11000_OC2_O09_P09_R180_M1000.png	3
6	1	female	24	NEWLY_BROKEN_STIM_E999_C080_NoH_S00110_OC3_O04_P06_R090_M1000.png	2
6	1	female	24	STIM_E999_C080_NoH_S11000_OC2_O08_P07_R180_M0000.png	4
6	1	female	24	BROKEN_STIM_E045_C000_S11111_OC2_O01_P06_R090_M1000.png	3
6	1	female	24	STIM_E999_C000_S00100_OC2_O03_P06_R180_M0000.png	4
6	1	female	24	STIM_E999_C080_NoH_S00100_OC3_O04_P06_R000_M1000.png	3
6	1	female	24	STIM_E999_C080_NoH_S10000_OC2_O02_P10_R000_M1000.png	1
6	1	female	24	STIM_E999_C000_S10000_OC2_O07_P05_R180_M1000.png	3
6	1	female	24	BROKEN_STIM_E999_C080_NoH_S11000_OC2_O04_P08_R090_M0000.png	3
6	1	female	24	BROKEN_STIM_E999_C000_S11111_OC3_O10_P05_R000_M1000.png	3
6	1	female	24	STIM_E999_C100_S00110_OC3_O05_P08_R000_M0000.png	1
6	1	female	24	STIM_E999_C000_S00000_OC2_O05_P01_R090_M0000.png	4
6	1	female	24	BROKEN_STIM_E999_C080_NoH_S10000_OC2_O02_P10_R180_M1000.png	2
6	1	female	24	STIM_E999_C000_S00100_OC2_O04_P05_R180_M0000.png	2
6	1	female	24	STIM_E999_C100_S00110_OC2_O10_P03_R000_M0000.png	3
6	1	female	24	STIM_E999_C000_S00100_OC3_O07_P01_R000_M1000.png	4
6	1	female	24	STIM_E999_C100_S00110_OC2_O06_P10_R270_M0000.png	2
6	1	female	24	BROKEN_STIM_E999_C080_NoH_S00100_OC2_O09_P07_R270_M0000.png	3
6	1	female	24	STIM_E999_C100_S00110_OC3_O04_P09_R090_M0000.png	1
6	1	female	24	BROKEN_STIM_E999_C000_S11111_OC3_O01_P09_R090_M0000.png	2
6	1	female	24	STIM_E999_C100_S10000_OC2_O07_P09_R270_M1000.png	2
6	1	female	24	BROKEN_STIM_E045_C000_S00110_OC2_O04_P03_R270_M0000.png	4
6	1	female	24	BROKEN_STIM_E999_C000_S10000_OC2_O02_P07_R090_M1000.png	4
6	1	female	24	BROKEN_STIM_E999_C000_S11000_OC2_O07_P02_R270_M0000.png	5
6	1	female	24	BROKEN_STIM_E999_C000_S00110_OC3_O05_P08_R090_M1000.png	5
6	1	female	24	BROKEN_STIM_E999_C080_NoH_S11000_OC3_O05_P10_R000_M0000.png	3
6	1	female	24	STIM_E999_C100_S00110_OC2_O06_P08_R090_M1000.png	3
6	1	female	24	BROKEN_STIM_E999_C100_S11000_OC3_O10_P02_R180_M1000.png	3
6	1	female	24	BROKEN_STIM_E999_C000_S00100_OC2_O03_P06_R180_M1000.png	5
6	1	female	24	NEWLY_BROKEN_STIM_E999_C100_S00100_OC3_O06_P05_R090_M0000.png	1
6	1	female	24	STIM_E999_C080_NoH_S00000_OC2_O08_P03_R270_M1000.png	3
6	1	female	24	BROKEN_STIM_E999_C080_NoH_S00100_OC2_O07_P05_R090_M1000.png	3
6	1	female	24	STIM_E045_C000_S10000_OC3_O06_P07_R000_M1000.png	3
6	1	female	24	BROKEN_STIM_E045_C000_S00110_OC2_O02_P02_R090_M0000.png	3
6	1	female	24	STIM_E045_C000_S10000_OC3_O08_P03_R090_M1000.png	3
6	1	female	24	STIM_E999_C080_NoH_S00100_OC2_O09_P10_R000_M1000.png	3
6	1	female	24	BROKEN_STIM_E999_C100_S11000_OC3_O08_P04_R000_M0000.png	2
6	1	female	24	STIM_E999_C080_NoH_S00100_OC3_O07_P03_R090_M0000.png	3
6	1	female	24	STIM_E999_C100_S00000_OC3_O04_P08_R270_M0000.png	1
6	1	female	24	STIM_E999_C080_NoH_S00000_OC3_O10_P05_R180_M1000.png	2
6	1	female	24	STIM_E999_C080_NoH_S11000_OC3_O05_P10_R090_M1000.png	2
6	1	female	24	STIM_E999_C080_NoH_S00000_OC3_O02_P09_R270_M1000.png	3
6	1	female	24	STIM_E999_C000_S11111_OC2_O06_P03_R180_M0000.png	5
6	1	female	24	BROKEN_STIM_E999_C000_S11111_OC3_O10_P10_R000_M0000.png	4
6	1	female	24	NEWLY_BROKEN_STIM_E999_C100_S11000_OC2_O08_P01_R270_M0000.png	3
6	1	female	24	BROKEN_STIM_E999_C100_S00110_OC2_O08_P06_R090_M1000.png	3
6	1	female	24	BROKEN_STIM_E999_C080_NoH_S10000_OC3_O08_P04_R000_M1000.png	3
6	1	female	24	STIM_E999_C080_NoH_S11111_OC2_O05_P03_R090_M1000.png	1
6	1	female	24	BROKEN_STIM_E999_C000_S11111_OC2_O05_P08_R090_M0000.png	2
6	1	female	24	STIM_E999_C080_NoH_S00100_OC2_O10_P09_R090_M1000.png	4
6	1	female	24	BROKEN_STIM_E999_C080_NoH_S00100_OC2_O10_P09_R000_M0000.png	5
6	1	female	24	STIM_E999_C000_S00110_OC3_O05_P08_R270_M1000.png	3
6	1	female	24	STIM_E999_C000_S00100_OC2_O07_P05_R180_M1000.png	3
6	1	female	24	STIM_E999_C080_NoH_S00000_OC3_O10_P07_R000_M1000.png	3
6	1	female	24	STIM_E999_C000_S11111_OC2_O05_P08_R090_M0000.png	1
6	1	female	24	STIM_E999_C100_S00110_OC3_O10_P04_R090_M1000.png	3
6	1	female	24	STIM_E999_C000_S11111_OC3_O10_P09_R180_M0000.png	4
6	1	female	24	STIM_E045_C000_S10000_OC3_O02_P05_R270_M1000.png	4
6	1	female	24	STIM_E999_C100_S00000_OC3_O09_P08_R000_M0000.png	1
6	1	female	24	STIM_E999_C000_S00100_OC2_O01_P08_R270_M1000.png	4
6	1	female	24	BROKEN_STIM_E999_C100_S10000_OC2_O07_P09_R180_M1000.png	3
6	1	female	24	STIM_E999_C000_S11000_OC3_O07_P05_R180_M0000.png	3
6	1	female	24	STIM_E999_C100_S00100_OC3_O03_P07_R000_M0000.png	1
6	1	female	24	BROKEN_STIM_E045_C000_S00110_OC3_O04_P06_R270_M0000.png	2
6	1	female	24	STIM_E999_C100_S00110_OC2_O08_P06_R090_M1000.png	3
6	1	female	24	BROKEN_STIM_E045_C000_S11111_OC3_O01_P10_R270_M0000.png	3
6	1	female	24	NEWLY_BROKEN_STIM_E999_C100_S00110_OC3_O07_P03_R180_M1000.png	2
6	1	female	24	STIM_E999_C100_S11000_OC2_O03_P06_R090_M0000.png	1
6	1	female	24	BROKEN_STIM_E999_C080_NoH_S00100_OC2_O03_P08_R000_M0000.png	3
6	1	female	24	NEWLY_BROKEN_STIM_E999_C000_S10000_OC2_O01_P01_R270_M0000.png	3
6	1	female	24	BROKEN_STIM_E999_C000_S00100_OC3_O04_P08_R270_M0000.png	5
6	1	female	24	BROKEN_STIM_E999_C100_S00100_OC3_O05_P08_R180_M1000.png	1
6	1	female	24	STIM_E999_C100_S00000_OC3_O06_P01_R180_M1000.png	1
6	1	female	24	STIM_E045_C000_S00000_OC3_O10_P04_R180_M1000.png	4
6	1	female	24	BROKEN_STIM_E999_C000_S11000_OC3_O07_P05_R270_M1000.png	3
6	1	female	24	STIM_E999_C000_S11111_OC3_O10_P10_R180_M1000.png	3
6	1	female	24	BROKEN_STIM_E045_C000_S11000_OC2_O09_P02_R180_M0000.png	3
6	1	female	24	STIM_E999_C080_NoH_S00110_OC2_O08_P04_R000_M0000.png	5
6	1	female	24	BROKEN_STIM_E045_C000_S10000_OC2_O06_P03_R270_M1000.png	2
6	1	female	24	BROKEN_STIM_E999_C000_S00110_OC3_O10_P07_R000_M0000.png	2
6	1	female	24	NEWLY_BROKEN_STIM_E045_C000_S10000_OC3_O08_P03_R000_M0000.png	1
6	1	female	24	BROKEN_STIM_E999_C100_S11000_OC2_O03_P06_R180_M1000.png	2
6	1	female	24	NEWLY_BROKEN_STIM_E999_C080_NoH_S10000_OC2_O02_P01_R180_M0000.png	1
6	1	female	24	STIM_E999_C100_S10000_OC2_O10_P09_R000_M1000.png	3
6	1	female	24	STIM_E045_C000_S00000_OC2_O09_P08_R180_M1000.png	4
6	1	female	24	STIM_E999_C100_S00000_OC3_O07_P09_R180_M0000.png	1
6	1	female	24	BROKEN_STIM_E999_C000_S11000_OC3_O06_P08_R000_M1000.png	4
6	1	female	24	NEWLY_BROKEN_STIM_E999_C000_S00100_OC2_O07_P05_R270_M1000.png	4
6	1	female	24	STIM_E999_C080_NoH_S00000_OC2_O04_P05_R180_M1000.png	3
6	1	female	24	STIM_E999_C000_S00110_OC2_O03_P05_R270_M0000.png	4
6	1	female	24	BROKEN_STIM_E999_C080_NoH_S11000_OC2_O08_P07_R180_M0000.png	4
6	1	female	24	BROKEN_STIM_E999_C080_NoH_S10000_OC3_O01_P09_R090_M0000.png	2
6	1	female	24	STIM_E999_C000_S00000_OC2_O08_P06_R000_M0000.png	5
6	1	female	24	BROKEN_STIM_E045_C000_S11000_OC2_O03_P04_R000_M0000.png	2
6	1	female	24	STIM_E045_C000_S10000_OC2_O02_P03_R000_M0000.png	3
6	1	female	24	STIM_E999_C000_S11000_OC2_O09_P09_R180_M0000.png	3
6	1	female	24	STIM_E045_C000_S00110_OC3_O04_P06_R000_M1000.png	1
6	1	female	24	BROKEN_STIM_E999_C000_S00100_OC3_O07_P01_R270_M1000.png	5
6	1	female	24	STIM_E999_C000_S11111_OC3_O09_P03_R180_M1000.png	3
6	1	female	24	STIM_E999_C080_NoH_S10000_OC3_O03_P05_R000_M1000.png	3
6	1	female	24	BROKEN_STIM_E045_C000_S10000_OC3_O06_P07_R180_M1000.png	2
6	1	female	24	STIM_E045_C000_S10000_OC2_O06_P03_R090_M0000.png	2
6	1	female	24	BROKEN_STIM_E999_C000_S11000_OC3_O07_P04_R180_M0000.png	2
6	1	female	24	BROKEN_STIM_E999_C100_S00110_OC2_O06_P10_R000_M1000.png	2
6	1	female	24	STIM_E999_C100_S00110_OC2_O02_P06_R090_M0000.png	1
7	1	female	20	STIM_E999_C100_S00000_OC2_O08_P02_R000_M0000.png	5
7	1	female	20	BROKEN_STIM_E999_C100_S11000_OC3_O10_P02_R180_M1000.png	4
7	1	female	20	BROKEN_STIM_E999_C080_NoH_S10000_OC2_O04_P10_R090_M1000.png	4
7	1	female	20	STIM_E999_C000_S11000_OC3_O07_P04_R180_M0000.png	2
7	1	female	20	STIM_E999_C000_S11111_OC2_O06_P04_R000_M1000.png	3
7	1	female	20	STIM_E999_C080_NoH_S00110_OC2_O01_P06_R180_M1000.png	1
7	1	female	20	BROKEN_STIM_E999_C000_S11000_OC3_O07_P05_R270_M1000.png	4
7	1	female	20	BROKEN_STIM_E999_C000_S11000_OC3_O10_P06_R090_M1000.png	4
7	1	female	20	BROKEN_STIM_E045_C000_S00110_OC2_O02_P02_R090_M0000.png	4
7	1	female	20	STIM_E999_C000_S11000_OC3_O06_P08_R000_M0000.png	3
7	1	female	20	STIM_E999_C100_S00110_OC3_O07_P03_R270_M0000.png	3
7	1	female	20	STIM_E999_C100_S10000_OC2_O10_P09_R000_M1000.png	3
7	1	female	20	STIM_E045_C000_S10000_OC2_O02_P03_R000_M0000.png	2
7	1	female	20	BROKEN_STIM_E999_C100_S00110_OC3_O10_P04_R180_M0000.png	4
7	1	female	20	BROKEN_STIM_E045_C000_S10000_OC3_O02_P05_R090_M0000.png	4
7	1	female	20	STIM_E999_C000_S11111_OC2_O05_P08_R090_M0000.png	1
7	1	female	20	BROKEN_STIM_E999_C000_S11111_OC2_O06_P09_R180_M0000.png	4
7	1	female	20	STIM_E999_C080_NoH_S11000_OC3_O01_P06_R270_M1000.png	1
7	1	female	20	STIM_E999_C080_NoH_S00100_OC2_O09_P07_R000_M0000.png	3
7	1	female	20	STIM_E999_C080_NoH_S00100_OC2_O10_P07_R180_M1000.png	3
7	1	female	20	STIM_E999_C080_NoH_S10000_OC2_O01_P01_R090_M1000.png	1
7	1	female	20	STIM_E999_C100_S00000_OC2_O04_P02_R180_M0000.png	4
7	1	female	20	STIM_E045_C000_S00000_OC3_O06_P08_R270_M0000.png	5
7	1	female	20	STIM_E999_C080_NoH_S00100_OC2_O03_P08_R090_M0000.png	3
7	1	female	20	STIM_E999_C000_S11111_OC3_O10_P09_R180_M0000.png	3
7	1	female	20	NEWLY_BROKEN_STIM_E999_C000_S00100_OC2_O01_P10_R090_M1000.png	3
7	1	female	20	BROKEN_STIM_E999_C100_S11000_OC3_O08_P04_R000_M0000.png	4
7	1	female	20	BROKEN_STIM_E999_C000_S11000_OC2_O09_P09_R180_M1000.png	4
7	1	female	20	BROKEN_STIM_E045_C000_S11000_OC2_O04_P02_R180_M1000.png	4
7	1	female	20	BROKEN_STIM_E999_C000_S11000_OC3_O07_P04_R180_M0000.png	3
7	1	female	20	STIM_E999_C080_NoH_S00000_OC3_O05_P04_R090_M0000.png	5
7	1	female	20	STIM_E999_C080_NoH_S00000_OC3_O02_P03_R180_M0000.png	5
7	1	female	20	STIM_E999_C080_NoH_S00100_OC3_O04_P06_R000_M1000.png	2
7	1	female	20	STIM_E999_C100_S00000_OC3_O08_P08_R270_M0000.png	5
7	1	female	20	BROKEN_STIM_E045_C000_S11000_OC2_O03_P04_R000_M0000.png	3
7	1	female	20	STIM_E999_C080_NoH_S00000_OC3_O10_P05_R180_M1000.png	5
7	1	female	20	STIM_E999_C100_S00110_OC3_O05_P08_R000_M0000.png	2
7	1	female	20	STIM_E999_C000_S11000_OC3_O10_P06_R270_M0000.png	3
7	1	female	20	STIM_E999_C000_S00000_OC3_O09_P08_R090_M1000.png	5
7	1	female	20	BROKEN_STIM_E999_C000_S00100_OC2_O04_P05_R270_M1000.png	3
7	1	female	20	NEWLY_BROKEN_STIM_E999_C000_S10000_OC2_O01_P01_R270_M0000.png	4
7	1	female	20	BROKEN_STIM_E045_C000_S11111_OC2_O01_P06_R090_M1000.png	3
7	1	female	20	STIM_E999_C080_NoH_S11000_OC2_O08_P07_R180_M0000.png	3
7	1	female	20	BROKEN_STIM_E999_C100_S00110_OC3_O04_P09_R180_M1000.png	4
7	1	female	20	STIM_E999_C000_S00000_OC2_O06_P01_R000_M0000.png	5
7	1	female	20	STIM_E045_C000_S00000_OC2_O06_P05_R000_M0000.png	5
7	1	female	20	NEWLY_BROKEN_STIM_E999_C100_S11000_OC2_O04_P03_R090_M0000.png	4
7	1	female	20	STIM_E999_C080_NoH_S00100_OC2_O06_P10_R270_M1000.png	3
7	1	female	20	STIM_E999_C100_S00110_OC2_O03_P05_R090_M1000.png	2
7	1	female	20	STIM_E999_C000_S00100_OC2_O01_P10_R090_M1000.png	3
7	1	female	20	STIM_E045_C000_S00110_OC2_O01_P04_R270_M1000.png	2
7	1	female	20	STIM_E999_C100_S11111_OC2_O01_P04_R090_M0000.png	1
7	1	female	20	STIM_E999_C100_S11000_OC3_O08_P04_R270_M0000.png	3
7	1	female	20	STIM_E045_C000_S00000_OC3_O09_P05_R270_M0000.png	5
7	1	female	20	STIM_E999_C000_S11000_OC2_O07_P02_R180_M1000.png	3
7	1	female	20	NEWLY_BROKEN_STIM_E999_C100_S11111_OC2_O01_P04_R270_M0000.png	1
7	1	female	20	BROKEN_STIM_E999_C080_NoH_S11000_OC2_O08_P07_R180_M0000.png	4
7	1	female	20	BROKEN_STIM_E999_C100_S00100_OC3_O05_P08_R180_M1000.png	4
7	1	female	20	BROKEN_STIM_E999_C080_NoH_S00100_OC2_O03_P08_R000_M0000.png	4
7	1	female	20	BROKEN_STIM_E999_C000_S11111_OC3_O10_P05_R000_M1000.png	4
7	1	female	20	STIM_E999_C080_NoH_S00000_OC3_O02_P09_R270_M1000.png	5
7	1	female	20	STIM_E999_C000_S00100_OC2_O03_P06_R180_M0000.png	3
7	1	female	20	BROKEN_STIM_E999_C080_NoH_S00100_OC2_O09_P07_R270_M0000.png	4
7	1	female	20	STIM_E999_C080_NoH_S00000_OC2_O04_P07_R090_M1000.png	5
7	1	female	20	STIM_E999_C000_S11000_OC2_O09_P09_R180_M0000.png	3
7	1	female	20	NEWLY_BROKEN_STIM_E999_C080_NoH_S00110_OC2_O08_P04_R270_M1000.png	4
7	1	female	20	BROKEN_STIM_E045_C000_S00110_OC3_O04_P06_R270_M0000.png	4
7	1	female	20	STIM_E999_C080_NoH_S00110_OC3_O04_P06_R270_M1000.png	2
7	1	female	20	STIM_E045_C000_S11000_OC2_O03_P04_R180_M1000.png	2
7	1	female	20	NEWLY_BROKEN_STIM_E999_C000_S10000_OC2_O01_P05_R090_M0000.png	5
7	1	female	20	STIM_E045_C000_S10000_OC3_O02_P05_R270_M1000.png	3
7	1	female	20	STIM_E999_C000_S11111_OC3_O10_P05_R090_M1000.png	3
7	1	female	20	STIM_E999_C080_NoH_S11000_OC2_O04_P08_R270_M0000.png	2
7	1	female	20	STIM_E999_C080_NoH_S11000_OC3_O05_P10_R090_M1000.png	3
7	1	female	20	STIM_E999_C000_S00110_OC3_O05_P08_R270_M1000.png	3
7	1	female	20	STIM_E999_C080_NoH_S11000_OC3_O08_P01_R270_M1000.png	2
7	1	female	20	BROKEN_STIM_E045_C000_S00100_OC2_O01_P02_R090_M0000.png	4
7	1	female	20	STIM_E045_C000_S00110_OC2_O04_P03_R090_M1000.png	2
7	1	female	20	STIM_E999_C000_S11111_OC3_O01_P09_R000_M1000.png	1
7	1	female	20	BROKEN_STIM_E999_C080_NoH_S00100_OC2_O09_P10_R270_M0000.png	5
7	1	female	20	STIM_E999_C000_S00110_OC2_O03_P05_R270_M0000.png	3
7	1	female	20	NEWLY_BROKEN_STIM_E999_C080_NoH_S10000_OC2_O06_P01_R180_M0000.png	3
7	1	female	20	STIM_E999_C080_NoH_S00000_OC2_O08_P03_R270_M1000.png	5
7	1	female	20	STIM_E999_C100_S00110_OC2_O02_P06_R090_M0000.png	2
7	1	female	20	STIM_E999_C080_NoH_S00100_OC2_O07_P05_R180_M0000.png	3
7	1	female	20	BROKEN_STIM_E999_C100_S00110_OC3_O05_P08_R090_M1000.png	3
7	1	female	20	STIM_E999_C080_NoH_S00100_OC3_O07_P03_R090_M0000.png	3
7	1	female	20	BROKEN_STIM_E999_C000_S11111_OC2_O06_P03_R270_M1000.png	3
7	1	female	20	BROKEN_STIM_E045_C000_S11111_OC2_O09_P08_R270_M0000.png	3
7	1	female	20	BROKEN_STIM_E045_C000_S11111_OC3_O02_P09_R270_M1000.png	3
7	1	female	20	STIM_E045_C000_S11111_OC3_O02_P09_R000_M0000.png	2
7	1	female	20	NEWLY_BROKEN_STIM_E999_C080_NoH_S10000_OC2_O02_P01_R180_M0000.png	3
7	1	female	20	BROKEN_STIM_E999_C100_S00110_OC2_O02_P06_R090_M0000.png	3
7	1	female	20	STIM_E999_C080_NoH_S00000_OC3_O05_P02_R180_M0000.png	5
7	1	female	20	STIM_E045_C000_S00100_OC2_O01_P02_R180_M0000.png	3
7	1	female	20	STIM_E999_C000_S11111_OC3_O01_P02_R090_M0000.png	1
7	1	female	20	STIM_E999_C000_S10000_OC2_O01_P01_R180_M0000.png	2
7	1	female	20	BROKEN_STIM_E999_C100_S10000_OC2_O10_P09_R000_M0000.png	4
7	1	female	20	STIM_E999_C000_S11111_OC3_O09_P03_R180_M1000.png	2
7	1	female	20	STIM_E999_C080_NoH_S10000_OC2_O04_P05_R090_M0000.png	3
7	1	female	20	BROKEN_STIM_E999_C100_S11000_OC2_O03_P06_R180_M1000.png	2
7	1	female	20	STIM_E045_C000_S00110_OC3_O04_P06_R000_M1000.png	2
7	1	female	20	NEWLY_BROKEN_STIM_E045_C000_S00110_OC3_O01_P04_R000_M0000.png	4
7	1	female	20	BROKEN_STIM_E999_C000_S00100_OC3_O04_P08_R270_M0000.png	4
7	1	female	20	STIM_E999_C000_S00110_OC3_O10_P07_R090_M0000.png	2
7	1	female	20	BROKEN_STIM_E045_C000_S11111_OC3_O02_P08_R090_M0000.png	3
7	1	female	20	NEWLY_BROKEN_STIM_E999_C080_NoH_S00110_OC3_O04_P06_R090_M1000.png	3
7	1	female	20	STIM_E999_C000_S00100_OC3_O06_P01_R090_M0000.png	3
7	1	female	20	BROKEN_STIM_E045_C000_S11000_OC3_O02_P10_R270_M1000.png	3
7	1	female	20	BROKEN_STIM_E999_C080_NoH_S10000_OC2_O04_P05_R000_M1000.png	3
7	1	female	20	STIM_E999_C100_S00000_OC3_O06_P04_R000_M1000.png	4
7	1	female	20	STIM_E999_C000_S00000_OC2_O03_P05_R090_M1000.png	5
7	1	female	20	BROKEN_STIM_E999_C100_S11111_OC2_O08_P09_R180_M1000.png	3
7	1	female	20	BROKEN_STIM_E999_C080_NoH_S11000_OC3_O01_P06_R000_M1000.png	3
7	1	female	20	STIM_E045_C000_S11111_OC3_O01_P10_R090_M1000.png	1
7	1	female	20	BROKEN_STIM_E045_C000_S10000_OC2_O08_P05_R180_M1000.png	3
7	1	female	20	BROKEN_STIM_E999_C000_S00100_OC3_O07_P01_R270_M1000.png	5
7	1	female	20	BROKEN_STIM_E999_C000_S11111_OC2_O06_P04_R270_M1000.png	4
7	1	female	20	BROKEN_STIM_E999_C000_S10000_OC2_O02_P07_R090_M1000.png	4
7	1	female	20	NEWLY_BROKEN_STIM_E999_C000_S00100_OC2_O07_P05_R270_M1000.png	4
7	1	female	20	BROKEN_STIM_E999_C000_S00110_OC2_O05_P03_R270_M1000.png	4
7	1	female	20	STIM_E045_C000_S11111_OC2_O01_P06_R270_M1000.png	1
7	1	female	20	STIM_E999_C080_NoH_S10000_OC2_O02_P01_R000_M1000.png	2
7	1	female	20	STIM_E999_C080_NoH_S00000_OC2_O06_P09_R270_M1000.png	5
7	1	female	20	STIM_E999_C000_S00100_OC3_O04_P08_R180_M0000.png	3
7	1	female	20	BROKEN_STIM_E999_C000_S00100_OC3_O06_P01_R180_M0000.png	4
7	1	female	20	STIM_E045_C000_S10000_OC2_O06_P03_R090_M0000.png	3
7	1	female	20	BROKEN_STIM_E045_C000_S00110_OC2_O03_P05_R000_M1000.png	4
7	1	female	20	STIM_E045_C000_S11111_OC3_O02_P08_R180_M0000.png	2
7	1	female	20	STIM_E999_C000_S10000_OC2_O02_P07_R090_M1000.png	3
7	1	female	20	STIM_E999_C080_NoH_S10000_OC2_O04_P10_R090_M0000.png	3
7	1	female	20	BROKEN_STIM_E045_C000_S11000_OC2_O09_P02_R180_M0000.png	3
7	1	female	20	STIM_E999_C100_S11000_OC2_O08_P01_R180_M1000.png	3
7	1	female	20	BROKEN_STIM_E999_C080_NoH_S11111_OC3_O08_P07_R270_M1000.png	4
7	1	female	20	BROKEN_STIM_E999_C000_S11111_OC2_O05_P08_R090_M0000.png	2
7	1	female	20	NEWLY_BROKEN_STIM_E999_C080_NoH_S10000_OC2_O01_P01_R000_M0000.png	4
7	1	female	20	STIM_E999_C080_NoH_S10000_OC3_O01_P09_R000_M0000.png	2
7	1	female	20	NEWLY_BROKEN_STIM_E999_C100_S10000_OC2_O04_P09_R270_M1000.png	4
7	1	female	20	BROKEN_STIM_E999_C080_NoH_S11000_OC3_O05_P10_R000_M0000.png	3
7	1	female	20	BROKEN_STIM_E999_C100_S00100_OC2_O07_P07_R000_M0000.png	4
7	1	female	20	NEWLY_BROKEN_STIM_E999_C000_S10000_OC3_O06_P04_R270_M0000.png	4
7	1	female	20	BROKEN_STIM_E999_C000_S11000_OC3_O06_P08_R000_M1000.png	3
7	1	female	20	STIM_E999_C080_NoH_S11111_OC3_O09_P02_R180_M1000.png	2
7	1	female	20	STIM_E045_C000_S00000_OC2_O09_P08_R180_M1000.png	5
7	1	female	20	STIM_E999_C000_S10000_OC3_O06_P04_R000_M0000.png	3
7	1	female	20	STIM_E999_C000_S00000_OC2_O05_P01_R090_M0000.png	5
7	1	female	20	BROKEN_STIM_E999_C100_S11000_OC2_O07_P09_R000_M0000.png	4
7	1	female	20	STIM_E999_C100_S00100_OC3_O05_P08_R180_M1000.png	2
7	1	female	20	BROKEN_STIM_E999_C100_S11111_OC2_O09_P03_R090_M1000.png	4
7	1	female	20	NEWLY_BROKEN_STIM_E045_C000_S10000_OC2_O02_P03_R000_M1000.png	3
7	1	female	20	BROKEN_STIM_E999_C100_S10000_OC2_O09_P02_R270_M1000.png	4
7	1	female	20	STIM_E045_C000_S11111_OC2_O09_P08_R180_M1000.png	2
7	1	female	20	STIM_E045_C000_S00000_OC3_O05_P07_R090_M0000.png	5
7	1	female	20	STIM_E999_C080_NoH_S00000_OC2_O07_P10_R270_M1000.png	5
7	1	female	20	STIM_E999_C100_S00000_OC3_O09_P08_R000_M0000.png	5
7	1	female	20	STIM_E999_C100_S11000_OC2_O07_P09_R270_M1000.png	3
7	1	female	20	STIM_E045_C000_S11000_OC2_O04_P02_R000_M0000.png	2
7	1	female	20	NEWLY_BROKEN_STIM_E999_C100_S00110_OC3_O07_P03_R180_M1000.png	4
7	1	female	20	BROKEN_STIM_E045_C000_S11111_OC3_O01_P10_R270_M0000.png	2
7	1	female	20	BROKEN_STIM_E999_C000_S00110_OC2_O03_P05_R180_M0000.png	4
7	1	female	20	STIM_E999_C100_S00000_OC3_O04_P08_R270_M0000.png	4
7	1	female	20	STIM_E999_C000_S00000_OC2_O08_P06_R000_M0000.png	5
7	1	female	20	STIM_E999_C100_S00110_OC2_O06_P10_R270_M0000.png	2
7	1	female	20	STIM_E999_C080_NoH_S00000_OC3_O06_P05_R000_M0000.png	5
7	1	female	20	STIM_E999_C100_S11111_OC2_O08_P09_R270_M0000.png	2
7	1	female	20	STIM_E999_C100_S11000_OC2_O04_P03_R090_M0000.png	2
7	1	female	20	BROKEN_STIM_E999_C080_NoH_S11111_OC3_O09_P02_R000_M0000.png	3
7	1	female	20	STIM_E999_C080_NoH_S00000_OC3_O06_P07_R180_M0000.png	5
7	1	female	20	STIM_E999_C000_S00000_OC2_O10_P04_R180_M1000.png	5
7	1	female	20	BROKEN_STIM_E999_C100_S00110_OC2_O10_P03_R000_M1000.png	4
7	1	female	20	BROKEN_STIM_E999_C080_NoH_S11000_OC3_O08_P01_R090_M1000.png	4
7	1	female	20	STIM_E999_C000_S00100_OC2_O04_P05_R180_M0000.png	2
7	1	female	20	STIM_E999_C080_NoH_S00000_OC3_O10_P04_R090_M1000.png	5
7	1	female	20	STIM_E999_C080_NoH_S00000_OC2_O09_P09_R180_M1000.png	5
7	1	female	20	STIM_E999_C080_NoH_S00000_OC2_O03_P04_R000_M1000.png	5
7	1	female	20	STIM_E999_C080_NoH_S10000_OC2_O02_P10_R000_M1000.png	2
7	1	female	20	STIM_E999_C100_S00100_OC2_O07_P07_R180_M1000.png	3
7	1	female	20	BROKEN_STIM_E999_C080_NoH_S00100_OC2_O07_P05_R090_M1000.png	4
7	1	female	20	BROKEN_STIM_E045_C000_S11111_OC3_O09_P04_R180_M0000.png	4
7	1	female	20	BROKEN_STIM_E045_C000_S10000_OC3_O06_P07_R180_M1000.png	4
7	1	female	20	BROKEN_STIM_E999_C080_NoH_S11111_OC2_O05_P03_R000_M0000.png	3
7	1	female	20	BROKEN_STIM_E999_C000_S11111_OC3_O09_P03_R090_M0000.png	4
7	1	female	20	STIM_E999_C100_S00100_OC3_O03_P07_R000_M0000.png	2
7	1	female	20	BROKEN_STIM_E999_C100_S00110_OC2_O03_P05_R090_M1000.png	3
7	1	female	20	STIM_E999_C100_S10000_OC2_O04_P09_R180_M1000.png	2
7	1	female	20	BROKEN_STIM_E999_C080_NoH_S00100_OC2_O06_P10_R180_M1000.png	3
7	1	female	20	BROKEN_STIM_E999_C000_S00100_OC2_O01_P08_R270_M1000.png	3
7	1	female	20	BROKEN_STIM_E999_C100_S11111_OC2_O04_P09_R270_M1000.png	3
7	1	female	20	STIM_E999_C100_S10000_OC2_O09_P02_R180_M1000.png	3
7	1	female	20	BROKEN_STIM_E999_C000_S11000_OC3_O10_P10_R090_M1000.png	3
7	1	female	20	BROKEN_STIM_E999_C100_S00110_OC2_O06_P08_R270_M0000.png	3
7	1	female	20	STIM_E999_C100_S00100_OC3_O06_P05_R270_M0000.png	2
7	1	female	20	BROKEN_STIM_E999_C000_S11111_OC3_O01_P02_R000_M1000.png	2
7	1	female	20	STIM_E999_C000_S00000_OC2_O01_P07_R000_M1000.png	5
7	1	female	20	BROKEN_STIM_E999_C080_NoH_S00100_OC3_O07_P03_R180_M1000.png	4
7	1	female	20	STIM_E045_C000_S00110_OC2_O03_P05_R000_M0000.png	3
7	1	female	20	STIM_E999_C080_NoH_S00000_OC2_O04_P05_R180_M1000.png	5
7	1	female	20	BROKEN_STIM_E999_C080_NoH_S11000_OC2_O04_P08_R090_M0000.png	3
7	1	female	20	NEWLY_BROKEN_STIM_E999_C100_S00100_OC3_O06_P05_R090_M0000.png	4
7	1	female	20	BROKEN_STIM_E045_C000_S00110_OC2_O04_P03_R270_M0000.png	4
7	1	female	20	BROKEN_STIM_E999_C000_S10000_OC2_O07_P05_R270_M1000.png	3
7	1	female	20	STIM_E999_C100_S11111_OC2_O09_P03_R180_M1000.png	3
7	1	female	20	STIM_E999_C000_S11000_OC2_O10_P09_R000_M1000.png	3
7	1	female	20	STIM_E999_C080_NoH_S00000_OC2_O02_P01_R180_M0000.png	5
7	1	female	20	STIM_E999_C000_S11000_OC3_O03_P10_R270_M1000.png	2
7	1	female	20	STIM_E999_C080_NoH_S00100_OC2_O08_P01_R090_M1000.png	3
7	1	female	20	STIM_E999_C080_NoH_S10000_OC3_O08_P04_R090_M1000.png	3
7	1	female	20	STIM_E045_C000_S00000_OC3_O03_P04_R270_M1000.png	5
7	1	female	20	BROKEN_STIM_E999_C000_S00100_OC3_O07_P02_R270_M0000.png	3
7	1	female	20	STIM_E045_C000_S00000_OC2_O02_P10_R090_M0000.png	5
7	1	female	20	STIM_E999_C080_NoH_S00000_OC2_O01_P07_R180_M0000.png	5
7	1	female	20	STIM_E999_C100_S00000_OC3_O07_P09_R180_M0000.png	4
7	1	female	20	STIM_E999_C100_S11000_OC3_O10_P02_R090_M0000.png	2
7	1	female	20	STIM_E999_C000_S10000_OC2_O01_P05_R000_M0000.png	2
7	1	female	20	STIM_E999_C080_NoH_S00000_OC3_O10_P07_R000_M1000.png	5
7	1	female	20	BROKEN_STIM_E999_C080_NoH_S00100_OC3_O04_P06_R000_M0000.png	5
7	1	female	20	STIM_E999_C080_NoH_S10000_OC3_O03_P05_R000_M1000.png	3
7	1	female	20	BROKEN_STIM_E999_C080_NoH_S10000_OC2_O02_P10_R180_M1000.png	3
7	1	female	20	STIM_E999_C100_S11111_OC2_O04_P09_R000_M0000.png	2
7	1	female	20	BROKEN_STIM_E999_C080_NoH_S10000_OC3_O08_P04_R000_M1000.png	4
7	1	female	20	STIM_E999_C080_NoH_S00000_OC3_O10_P03_R180_M1000.png	5
7	1	female	20	STIM_E999_C000_S00100_OC2_O07_P05_R180_M1000.png	3
7	1	female	20	STIM_E999_C000_S11111_OC2_O06_P09_R180_M0000.png	3
7	1	female	20	STIM_E999_C000_S00000_OC3_O01_P06_R180_M0000.png	5
7	1	female	20	STIM_E999_C100_S00110_OC2_O08_P06_R090_M1000.png	3
7	1	female	20	STIM_E999_C100_S10000_OC2_O07_P09_R270_M1000.png	4
7	1	female	20	STIM_E999_C100_S00000_OC3_O06_P01_R180_M1000.png	4
7	1	female	20	NEWLY_BROKEN_STIM_E045_C000_S10000_OC3_O08_P03_R000_M0000.png	3
7	1	female	20	STIM_E999_C000_S10000_OC2_O07_P05_R180_M1000.png	3
7	1	female	20	STIM_E999_C100_S00110_OC2_O06_P08_R090_M1000.png	2
7	1	female	20	STIM_E999_C080_NoH_S00100_OC2_O09_P10_R000_M1000.png	3
7	1	female	20	BROKEN_STIM_E999_C080_NoH_S00110_OC2_O02_P07_R090_M1000.png	4
7	1	female	20	STIM_E999_C000_S11111_OC2_O06_P03_R180_M0000.png	3
7	1	female	20	STIM_E999_C080_NoH_S00000_OC2_O08_P02_R090_M1000.png	5
7	1	female	20	BROKEN_STIM_E999_C000_S11111_OC2_O10_P04_R000_M1000.png	4
7	1	female	20	STIM_E045_C000_S10000_OC3_O06_P07_R000_M1000.png	2
7	1	female	20	NEWLY_BROKEN_STIM_E999_C100_S00100_OC3_O03_P07_R270_M0000.png	3
7	1	female	20	STIM_E999_C000_S11000_OC3_O07_P05_R180_M0000.png	3
7	1	female	20	STIM_E999_C000_S00000_OC3_O07_P05_R090_M1000.png	5
7	1	female	20	BROKEN_STIM_E045_C000_S10000_OC2_O06_P03_R270_M1000.png	4
7	1	female	20	STIM_E999_C100_S00110_OC3_O10_P04_R090_M1000.png	3
7	1	female	20	BROKEN_STIM_E999_C000_S11000_OC2_O10_P09_R270_M1000.png	4
7	1	female	20	STIM_E999_C080_NoH_S11111_OC2_O05_P03_R090_M1000.png	2
7	1	female	20	STIM_E999_C000_S11000_OC3_O10_P10_R180_M1000.png	3
7	1	female	20	STIM_E045_C000_S00110_OC2_O02_P02_R090_M1000.png	2
7	1	female	20	BROKEN_STIM_E999_C000_S11000_OC2_O07_P02_R270_M0000.png	3
7	1	female	20	STIM_E999_C000_S00100_OC3_O07_P02_R180_M0000.png	4
7	1	female	20	BROKEN_STIM_E999_C000_S00100_OC2_O03_P06_R180_M1000.png	5
7	1	female	20	STIM_E999_C000_S00000_OC2_O01_P01_R270_M0000.png	4
7	1	female	20	STIM_E045_C000_S11111_OC3_O09_P04_R090_M1000.png	2
7	1	female	20	BROKEN_STIM_E999_C000_S11111_OC3_O10_P09_R180_M0000.png	2
7	1	female	20	BROKEN_STIM_E999_C000_S11111_OC3_O01_P09_R090_M0000.png	2
7	1	female	20	BROKEN_STIM_E999_C100_S00110_OC2_O06_P10_R000_M1000.png	3
7	1	female	20	BROKEN_STIM_E999_C080_NoH_S00100_OC2_O08_P01_R270_M1000.png	3
7	1	female	20	STIM_E999_C000_S00110_OC2_O05_P03_R180_M1000.png	3
7	1	female	20	STIM_E999_C000_S00000_OC3_O09_P07_R180_M0000.png	5
7	1	female	20	STIM_E999_C080_NoH_S00100_OC2_O10_P09_R090_M1000.png	3
7	1	female	20	BROKEN_STIM_E999_C100_S00110_OC2_O08_P06_R090_M1000.png	4
7	1	female	20	STIM_E045_C000_S11000_OC3_O02_P10_R090_M1000.png	2
7	1	female	20	STIM_E999_C100_S00110_OC3_O04_P09_R090_M0000.png	2
7	1	female	20	STIM_E999_C080_NoH_S00000_OC2_O03_P03_R090_M0000.png	5
7	1	female	20	STIM_E045_C000_S10000_OC2_O08_P05_R000_M1000.png	3
7	1	female	20	STIM_E999_C000_S00100_OC2_O01_P08_R270_M1000.png	2
7	1	female	20	STIM_E999_C100_S00110_OC2_O10_P03_R000_M0000.png	3
7	1	female	20	STIM_E999_C080_NoH_S11111_OC3_O08_P07_R270_M0000.png	2
7	1	female	20	STIM_E045_C000_S00000_OC3_O10_P04_R180_M1000.png	5
7	1	female	20	NEWLY_BROKEN_STIM_E999_C080_NoH_S10000_OC3_O03_P05_R090_M0000.png	3
7	1	female	20	STIM_E045_C000_S00110_OC3_O01_P04_R270_M0000.png	2
7	1	female	20	STIM_E999_C080_NoH_S10000_OC2_O06_P01_R270_M0000.png	3
7	1	female	20	BROKEN_STIM_E999_C000_S11000_OC3_O03_P10_R000_M1000.png	4
7	1	female	20	BROKEN_STIM_E999_C000_S00110_OC3_O05_P08_R090_M1000.png	3
[truncated: 48,305 more rows]
