# Supplementary material for: Predicting perceived visual complexity of abstract patterns using computational measures: The influence of mirror symmetry on complexity perception
Source: PLoS One. 2017 Nov 3;12(11):e0185276. doi: 10.1371/journal.pone.0185276 (PMC5669424; doi:10.1371/journal.pone.0185276)
Supplement: S3 Dataset — Text file with tab-separated values. First row contains variable names. Variables are the same as in S1 Dataset. (DAT) [file pone.0185276.s012.dat]

Pattern	APB	DCM	MS	MSA	MSB	MSC	MSD	HG	HGIF	VGIF	HPNG	VPNG	HTIF	VTIF	HJPG	VJPG	HPHCMN	VPHCMN	HPHCSD	VPHCSD	HCANMN	VCANMN	HCANSD	VCANSD	PERMN	PERSD	RMSMN	RMSSD	HPHCGIF	VPHCGIF	HCANGIF	VCANGIF	HPERGIF	VPERGIF	HRMSGIF	VRMSGIF
Jacobsen001.png	3.1712020908	0.0086360276	91.2331708816	0.9952868755	0.9883826506	0.8328360829	0.8328212262	99.6090287463	0.0888080000	0.0901920000	0.0869720000	0.0895960000	0.0969840000	0.0984000000	0.1134680000	0.1137640000	0.0235168841	0.0235168883	0.0845407886	0.0845407735	0.0256880000	0.0256880000	0.1582031187	0.1582031187	0.0248240000	0.1555887716	0.1008682050	0.1597175542	0.2207120000	0.2224480000	0.0244040000	0.0252880000	0.0262480000	0.0269320000	0.3025240000	0.3089720000
Jacobsen002.png	3.5185253082	0.0381615865	96.4330354977	0.9884858688	0.9865767925	0.9409738363	0.9412849223	99.6101905014	0.0879240000	0.0877960000	0.0858880000	0.0851440000	0.0954000000	0.0954640000	0.1087880000	0.1086840000	0.0230823501	0.0230822970	0.0832258730	0.0832258317	0.0251720000	0.0251720000	0.1566475936	0.1566475936	0.0247600000	0.1553931755	0.0977584774	0.1594819833	0.2159920000	0.2157360000	0.0245840000	0.0244880000	0.0261640000	0.0261960000	0.2843760000	0.2843160000
Jacobsen003.png	2.2921600653	0.0047916277	96.6992804083	0.9943819438	0.9883026506	0.9425705743	0.9427160476	99.7010366305	0.0850760000	0.0843920000	0.0849080000	0.0852440000	0.0955680000	0.0950880000	0.1098120000	0.1100400000	0.0235400086	0.0235399850	0.0858881095	0.0858880908	0.0251680000	0.0251680000	0.1566354683	0.1566354683	0.0246560000	0.1550747493	0.1000298086	0.1603871608	0.2076320000	0.2082720000	0.0244320000	0.0246080000	0.0263120000	0.0264480000	0.2785320000	0.2784200000
Jacobsen004.png	2.3068202371	0.0147812402	96.6878496347	0.9931204070	0.9903102972	0.9420496406	0.9420336407	99.7340773968	0.0887160000	0.0881040000	0.0907080000	0.0897040000	0.0971360000	0.0967920000	0.1127760000	0.1126640000	0.0231306289	0.0231305768	0.0850784540	0.0850783953	0.0251960000	0.0251960000	0.1567203236	0.1567203236	0.0239680000	0.1529497583	0.0967199691	0.1569107677	0.2109560000	0.2097040000	0.0243120000	0.0243800000	0.0258880000	0.0259480000	0.2877800000	0.2849320000
Jacobsen005.png	4.6316966601	0.0122932488	96.7144176325	0.9961433574	0.9905754859	0.9409345272	0.9409233347	99.5399280679	0.0826080000	0.0815680000	0.0846200000	0.0853000000	0.0933280000	0.0922560000	0.1051000000	0.1052840000	0.0212640128	0.0212639964	0.0801521458	0.0801521362	0.0241440000	0.0241440000	0.1534964544	0.1534964544	0.0231600000	0.1504117844	0.0918511388	0.1551388655	0.1941720000	0.1950040000	0.0239960000	0.0237600000	0.0253640000	0.0250240000	0.2680360000	0.2687120000
Jacobsen006.png	1.9415040528	0.0122552672	96.9086909000	0.9967030361	0.9887837430	0.9453600426	0.9455008143	99.7369184938	0.0817920000	0.0813320000	0.0813040000	0.0800880000	0.0937520000	0.0929600000	0.1050000000	0.1054200000	0.0228903604	0.0228903309	0.0837373448	0.0837373246	0.0251360000	0.0251360000	0.1565384283	0.1565384283	0.0247840000	0.1554665560	0.0989888280	0.1610734293	0.2074880000	0.2090160000	0.0243720000	0.0244680000	0.0259000000	0.0258920000	0.2651720000	0.2646480000
Jacobsen007.png	3.9587081721	0.0092151177	94.1656147052	0.9922690442	0.9893730442	0.8925047250	0.8924777748	99.4366868980	0.0820640000	0.0814720000	0.0778800000	0.0770760000	0.0912320000	0.0910960000	0.1063760000	0.1065720000	0.0213759611	0.0213759288	0.0796379717	0.0796379384	0.0248800000	0.0248800000	0.1557596952	0.1557596952	0.0252320000	0.1568293485	0.1022495870	0.1613278249	0.1995800000	0.1995040000	0.0243720000	0.0244280000	0.0263360000	0.0267880000	0.2717120000	0.2717760000
Jacobsen008.png	4.6910993404	0.0126450121	98.0743442416	0.9988998768	0.9906752771	0.9667342158	0.9666643999	99.3339942577	0.0752640000	0.0742960000	0.0729200000	0.0725080000	0.0871360000	0.0867520000	0.0990160000	0.0992880000	0.0219696374	0.0219696029	0.0826142631	0.0826142341	0.0227840000	0.0227840000	0.1492145382	0.1492145382	0.0237600000	0.1523008706	0.0919357634	0.1550706443	0.1906600000	0.1916280000	0.0230680000	0.0230920000	0.0245480000	0.0246000000	0.2725840000	0.2724840000
Jacobsen009.png	3.4760225183	0.0179824643	95.8332179197	0.9895805301	0.9810659813	0.9306552360	0.9320269694	99.6592243917	0.1056120000	0.1043640000	0.1117320000	0.1087440000	0.1122320000	0.1119200000	0.1309800000	0.1310680000	0.0259420474	0.0259419501	0.0861560757	0.0861559818	0.0299480000	0.0299480000	0.1704442240	0.1704442240	0.0263200000	0.1600854775	0.1064792080	0.1634066275	0.2451440000	0.2447200000	0.0276200000	0.0277400000	0.0287640000	0.0287400000	0.3270680000	0.3250200000
Jacobsen010.png	2.7521486875	0.0122737209	93.7004290097	0.9972028916	0.9911837644	0.8799691821	0.8796613223	99.4703819796	0.0704000000	0.0771960000	0.0751680000	0.0739960000	0.0847760000	0.0913360000	0.0993320000	0.1006120000	0.0210701655	0.0210701475	0.0813887537	0.0813887420	0.0232240000	0.0232240000	0.1506145297	0.1506145297	0.0234400000	0.1512965894	0.0953833428	0.1572612065	0.1846800000	0.1933640000	0.0211520000	0.0246400000	0.0228200000	0.0269720000	0.2348880000	0.2498080000
Jacobsen011.png	3.6967366208	0.0205951633	96.8698619990	0.9885804337	0.9842532584	0.9495206963	0.9524400915	99.6060834543	0.0996120000	0.0991480000	0.1027360000	0.1026640000	0.1072880000	0.1070160000	0.1278560000	0.1277720000	0.0244677085	0.0244677288	0.0849115740	0.0849116237	0.0288280000	0.0288280000	0.1673232154	0.1673232154	0.0256080000	0.1579630658	0.1109195156	0.1651209390	0.2292120000	0.2298280000	0.0274080000	0.0273880000	0.0284320000	0.0285000000	0.3353840000	0.3353800000
Jacobsen012.png	1.7834400835	0.0148908550	96.4560663672	0.9904800000	0.9918977242	0.9379671691	0.9378977614	99.7334598544	0.0851520000	0.0852480000	0.0810000000	0.0799000000	0.0930880000	0.0934720000	0.1051200000	0.1050880000	0.0233176638	0.0233176451	0.0836087799	0.0836087704	0.0244760000	0.0244760000	0.1545219108	0.1545219108	0.0249360000	0.1559304113	0.0965458464	0.1585118852	0.2241480000	0.2234240000	0.0241200000	0.0240480000	0.0259640000	0.0260880000	0.2994120000	0.2983640000
Jacobsen013.png	6.4385749320	0.0119414959	97.4797580476	0.9955794806	0.9908592450	0.9563861298	0.9563654665	99.1935278962	0.0912040000	0.0904440000	0.0978800000	0.0977960000	0.0997600000	0.0992000000	0.1177040000	0.1179080000	0.0209166515	0.0209165960	0.0790651916	0.0790651135	0.0252080000	0.0252080000	0.1567566746	0.1567566746	0.0230320000	0.1500053898	0.0979605499	0.1572935594	0.1965640000	0.1973000000	0.0243800000	0.0244320000	0.0270720000	0.0271120000	0.2857480000	0.2872680000
Jacobsen014.png	4.0111986152	0.0735313606	91.0388530276	0.9944952932	0.9866219224	0.8302442851	0.8301926205	99.5314538696	0.0779560000	0.0820440000	0.0754000000	0.0748160000	0.0870880000	0.0916560000	0.1014440000	0.1016560000	0.0210317127	0.0210316789	0.0791150080	0.0791149618	0.0240800000	0.0240800000	0.1532979048	0.1532979048	0.0249040000	0.1558328846	0.0987423207	0.1594719417	0.1946520000	0.1986400000	0.0226040000	0.0245000000	0.0237840000	0.0264520000	0.2751480000	0.2818000000
Jacobsen015.png	3.8628498525	0.0140770376	96.9023156522	0.9912434592	0.9948917162	0.9450136482	0.9449438025	99.4368955504	0.0811240000	0.0820680000	0.0732280000	0.0725080000	0.0913600000	0.0913440000	0.1040200000	0.1043520000	0.0230941164	0.0230941030	0.0807582235	0.0807582352	0.0251520000	0.0251520000	0.1565869566	0.1565869566	0.0267600000	0.1613815559	0.1027428110	0.1636012738	0.2220960000	0.2218600000	0.0245400000	0.0251560000	0.0270920000	0.0273280000	0.3155400000	0.3147440000
Jacobsen016.png	4.0972475532	0.0120779388	97.8760219002	0.9969985971	0.9904000428	0.9638963071	0.9637459290	98.9177202339	0.0774000000	0.0764240000	0.0795480000	0.0793640000	0.0891200000	0.0886480000	0.1006720000	0.1008880000	0.0209892977	0.0209892703	0.0811940202	0.0811939930	0.0226880000	0.0226880000	0.1489071635	0.1489071635	0.0225040000	0.1483160746	0.0890633414	0.1522862426	0.1882920000	0.1890960000	0.0227200000	0.0228080000	0.0242280000	0.0241760000	0.2521760000	0.2529200000
Jacobsen017.png	5.2336465185	0.0148652388	94.7968950654	0.9912584525	0.9910244926	0.9048065563	0.9047863012	99.3245736572	0.0847880000	0.0810680000	0.0814720000	0.0811880000	0.0932640000	0.0897440000	0.1043040000	0.1037880000	0.0217682495	0.0217681795	0.0803448301	0.0803447524	0.0242040000	0.0242040000	0.1536823375	0.1536823375	0.0239200000	0.1528002847	0.0952031736	0.1571159093	0.2052200000	0.1990440000	0.0253000000	0.0230000000	0.0270200000	0.0243000000	0.2735840000	0.2666440000
Jacobsen018.png	2.9841827077	0.0158926895	92.8202108809	0.9960678554	0.9872837912	0.8647229129	0.8647338757	99.7346320397	0.0859680000	0.0854960000	0.0895680000	0.0903360000	0.0962400000	0.0959520000	0.1105680000	0.1106280000	0.0229600228	0.0229600497	0.0843184778	0.0843185067	0.0251400000	0.0251400000	0.1565505619	0.1565505619	0.0239400000	0.1528625849	0.0972635392	0.1581146321	0.2070000000	0.2088840000	0.0245040000	0.0245240000	0.0259760000	0.0260920000	0.2766160000	0.2786640000
Jacobsen019.png	1.7058298969	0.0149820007	96.3097765245	0.9941101794	0.9892924230	0.9345177236	0.9344707349	99.7607265229	0.0816800000	0.0810440000	0.0885280000	0.0870920000	0.0911680000	0.0910160000	0.1048000000	0.1048400000	0.0214093173	0.0214092488	0.0844344958	0.0844344353	0.0219280000	0.0219280000	0.1464487917	0.1464487917	0.0206000000	0.1420412641	0.0837105300	0.1477540934	0.1925640000	0.1917080000	0.0221400000	0.0219840000	0.0236000000	0.0235240000	0.2519080000	0.2498000000
Jacobsen020.png	2.7954289842	0.0111480369	96.7158518278	0.9946909344	0.9880459652	0.9427349428	0.9431622307	99.7479142066	0.0837760000	0.0834600000	0.0820680000	0.0817120000	0.0927680000	0.0926160000	0.1055560000	0.1058160000	0.0238498861	0.0238498641	0.0850752580	0.0850752585	0.0244720000	0.0244720000	0.1545096007	0.1545096007	0.0246240000	0.1549766263	0.0965488462	0.1580192168	0.2208120000	0.2213520000	0.0239880000	0.0242520000	0.0255480000	0.0260160000	0.2937520000	0.2935920000
Jacobsen021.png	4.0972475532	0.0120779388	97.8480437844	0.9969985971	0.9896292584	0.9637221371	0.9635717589	98.9177202339	0.0774880000	0.0762680000	0.0795560000	0.0794120000	0.0891200000	0.0886240000	0.1007040000	0.1008320000	0.0209889736	0.0209889458	0.0811928739	0.0811928453	0.0226800000	0.0226800000	0.1488815175	0.1488815175	0.0225040000	0.1483160746	0.0890627777	0.1522857469	0.1881080000	0.1889920000	0.0227560000	0.0227960000	0.0242280000	0.0241760000	0.2521800000	0.2532840000
Jacobsen022.png	3.8428667909	0.0148671810	96.4028226313	0.9900723963	0.9871727336	0.9394878522	0.9393799232	99.5693958549	0.0894760000	0.0891960000	0.0916320000	0.0913040000	0.0975280000	0.0973680000	0.1126200000	0.1126200000	0.0225388019	0.0225387789	0.0830489279	0.0830489079	0.0253600000	0.0253600000	0.1572163136	0.1572163136	0.0237280000	0.1522007709	0.0989443621	0.1580140208	0.2100360000	0.2088240000	0.0244200000	0.0243680000	0.0262880000	0.0263080000	0.2872520000	0.2876400000
Jacobsen023.png	2.7309653403	0.0099540808	97.6059582522	0.9952333066	0.9872785221	0.9610140372	0.9607124642	99.4364662604	0.0853800000	0.0851240000	0.0850480000	0.0848480000	0.0958960000	0.0954800000	0.1097240000	0.1101440000	0.0230535692	0.0230536002	0.0847022944	0.0847023340	0.0254360000	0.0254360000	0.1574455749	0.1574455749	0.0245920000	0.1548784345	0.1007176240	0.1596379108	0.2083920000	0.2084240000	0.0244160000	0.0245240000	0.0264840000	0.0263280000	0.2761320000	0.2766560000
Jacobsen024.png	2.6334060894	0.0150804783	92.7196303185	0.9936540402	0.9873628487	0.8639030717	0.8638652521	99.7024093355	0.0848960000	0.0841240000	0.0920880000	0.0891880000	0.0932880000	0.0933200000	0.1076360000	0.1077120000	0.0210808320	0.0210807882	0.0823018856	0.0823018369	0.0225520000	0.0225520000	0.1484705205	0.1484705205	0.0210720000	0.1436246961	0.0863272875	0.1497260414	0.1918880000	0.1904240000	0.0225360000	0.0226720000	0.0240560000	0.0241680000	0.2656760000	0.2592520000
Jacobsen025.png	4.8121426741	0.0050241402	80.5986045143	0.7717417296	0.7612255100	0.8377318618	0.8532450791	99.3953041051	0.0707440000	0.0581480000	0.0572520000	0.0571160000	0.0840960000	0.0706720000	0.0864160000	0.0826120000	0.0185572996	0.0185582033	0.0749458369	0.0749479338	0.0206880000	0.0206880000	0.1423379348	0.1423379348	0.0236240000	0.1518749449	0.0881449069	0.1550136808	0.1776960000	0.1618720000	0.0234200000	0.0175080000	0.0250800000	0.0191080000	0.2344520000	0.2157880000
Jacobsen026.png	3.4253012890	0.0171136450	91.2288211005	0.8604140509	0.8564059973	0.9660556955	0.9662771003	99.4177004120	0.0809200000	0.0808160000	0.0721000000	0.0723120000	0.0896000000	0.0895840000	0.0997040000	0.0996840000	0.0223747086	0.0223746470	0.0810031805	0.0810030739	0.0240320000	0.0240320000	0.1531488060	0.1531488060	0.0255400000	0.1577587017	0.0964778503	0.1588653094	0.2121960000	0.2125920000	0.0240000000	0.0239480000	0.0255240000	0.0255480000	0.3037480000	0.3037720000
Jacobsen027.png	2.3312120503	0.0346186469	97.3908263254	0.9875959946	0.9856778795	0.9614674140	0.9608917648	99.5390532322	0.0799680000	0.0802840000	0.0798000000	0.0797760000	0.0894800000	0.0896000000	0.1032640000	0.1031160000	0.0227935597	0.0227935405	0.0847603316	0.0847603164	0.0239720000	0.0239720000	0.1529622071	0.1529622071	0.0236200000	0.1518623977	0.0938574104	0.1564048560	0.2003400000	0.1998800000	0.0237480000	0.0237920000	0.0250240000	0.0250760000	0.2664440000	0.2664400000
Jacobsen028.png	3.8546481554	0.0169711304	96.2851361644	0.9915970656	0.9849903079	0.9394619111	0.9353561620	99.5073591883	0.0879680000	0.0879440000	0.0799440000	0.0799000000	0.0948640000	0.0950640000	0.1103680000	0.1101800000	0.0224986534	0.0224986409	0.0802791100	0.0802790809	0.0258640000	0.0258640000	0.1587298154	0.1587298154	0.0265360000	0.1607231907	0.1075034070	0.1634255645	0.2222920000	0.2225600000	0.0249000000	0.0254160000	0.0269280000	0.0271000000	0.3385720000	0.3382080000
Jacobsen029.png	6.1343931157	0.0176774096	88.9576314545	0.9925231593	0.9860731888	0.7899240669	0.7897848432	99.4223079809	0.0886880000	0.0904760000	0.0860920000	0.0852360000	0.0953360000	0.0975200000	0.1142280000	0.1143040000	0.0224891139	0.0224890903	0.0798076384	0.0798075955	0.0264080000	0.0264080000	0.1603456279	0.1603456279	0.0263320000	0.1601209803	0.1078040072	0.1632056576	0.2170960000	0.2191240000	0.0256080000	0.0268280000	0.0274320000	0.0282360000	0.3223160000	0.3255480000
Jacobsen030.png	3.0620148683	0.0085595320	93.5041086169	0.9981074378	0.9885971834	0.8767423954	0.8767173281	99.6115196148	0.0812600000	0.0795920000	0.0804600000	0.0811360000	0.0908960000	0.0890240000	0.1042400000	0.1037200000	0.0216057645	0.0216057597	0.0818284752	0.0818284597	0.0235600000	0.0235600000	0.1516740532	0.1516740532	0.0234800000	0.1514225258	0.0937928767	0.1553703929	0.1984240000	0.1974360000	0.0237440000	0.0228040000	0.0259080000	0.0245760000	0.2697840000	0.2669800000
Jacobsen031.png	4.4957679660	0.0175954193	96.0485100659	0.9895555770	0.9832743454	0.9362583277	0.9328521525	99.4525187273	0.1027240000	0.1023040000	0.0968440000	0.0964680000	0.1092400000	0.1092160000	0.1276160000	0.1274880000	0.0272162514	0.0272162492	0.0862390962	0.0862390754	0.0310400000	0.0310400000	0.1734261765	0.1734261765	0.0298800000	0.1702565756	0.1177022684	0.1707790120	0.2579560000	0.2582480000	0.0292600000	0.0292040000	0.0295240000	0.0296120000	0.3728600000	0.3720120000
Jacobsen032.png	3.5863443644	0.0177236036	91.7316545186	0.9907356573	0.9857971191	0.8464880980	0.8462453063	99.5632367577	0.0827400000	0.0830880000	0.0833280000	0.0804640000	0.0910320000	0.0914480000	0.1054840000	0.1052560000	0.0217257326	0.0217256699	0.0818781791	0.0818781086	0.0234360000	0.0234360000	0.1512839894	0.1512839894	0.0229040000	0.1495977817	0.0925421348	0.1549854729	0.2037040000	0.2034400000	0.0235280000	0.0233560000	0.0249280000	0.0247560000	0.2821840000	0.2817040000
Jacobsen033.png	7.4640136171	0.0177489348	96.4720275850	0.9923927175	0.9850374940	0.9408012682	0.9406496237	99.2517399800	0.0818600000	0.0812000000	0.0866960000	0.0878720000	0.0904160000	0.0901760000	0.1061400000	0.1060360000	0.0185003763	0.0185003651	0.0754327939	0.0754327702	0.0220480000	0.0220480000	0.1468399535	0.1468399535	0.0202800000	0.1409567348	0.0835352310	0.1486532932	0.1814640000	0.1817440000	0.0224560000	0.0223200000	0.0240240000	0.0238880000	0.2330560000	0.2331640000
Jacobsen034.png	3.4667796955	0.0483713844	95.4014393709	0.9912097242	0.9828223400	0.9210734381	0.9209520724	99.6735689834	0.0889560000	0.0886520000	0.0940920000	0.0939920000	0.0965840000	0.0964320000	0.1129960000	0.1127280000	0.0219452251	0.0219452124	0.0825590514	0.0825590137	0.0243800000	0.0243800000	0.1542261675	0.1542261675	0.0225640000	0.1485091045	0.0927394700	0.1546218021	0.1996880000	0.1984920000	0.0240320000	0.0240600000	0.0259280000	0.0254520000	0.2907320000	0.2885080000
Jacobsen035.png	4.4113998952	0.0096159880	96.2213843185	0.9981279786	0.9851690495	0.9327934913	0.9327648533	99.4890794523	0.0912800000	0.0914840000	0.0869120000	0.0871040000	0.0981680000	0.0984080000	0.1139120000	0.1142480000	0.0238473060	0.0238472837	0.0832502774	0.0832502420	0.0271760000	0.0271760000	0.1625963431	0.1625963431	0.0266640000	0.1610997670	0.1065452246	0.1644404445	0.2190160000	0.2185600000	0.0261240000	0.0262080000	0.0272760000	0.0273000000	0.3226120000	0.3229360000
Jacobsen036.png	4.3307050329	0.0173884089	97.3268750684	0.9909140562	0.9834000321	0.9606291409	0.9581317735	99.4544779537	0.0904800000	0.0905160000	0.0868400000	0.0869960000	0.0976160000	0.0975200000	0.1128120000	0.1126800000	0.0239584445	0.0239584476	0.0828049825	0.0828049761	0.0276560000	0.0276560000	0.1639855275	0.1639855275	0.0271720000	0.1625847107	0.1067727447	0.1649854318	0.2193520000	0.2190120000	0.0272120000	0.0270480000	0.0279520000	0.0279400000	0.3060240000	0.3064120000
Jacobsen037.png	3.2853977241	0.0175068028	90.5660896978	0.9901516680	0.9818468969	0.8254407044	0.8252043186	99.6234311547	0.0830040000	0.0856160000	0.0790480000	0.0784000000	0.0909200000	0.0931520000	0.1076440000	0.1079560000	0.0233227051	0.0233226756	0.0832510337	0.0832509714	0.0254680000	0.0254680000	0.1575419952	0.1575419952	0.0259120000	0.1588731230	0.1025545343	0.1623069299	0.2159040000	0.2189880000	0.0239960000	0.0261320000	0.0259480000	0.0278320000	0.2832520000	0.2892760000
Jacobsen038.png	3.7411167330	0.0172621243	96.1296765941	0.9902570495	0.9808426667	0.9372569603	0.9368303873	99.6620702198	0.0951120000	0.0950200000	0.1010520000	0.0995840000	0.1020240000	0.1017360000	0.1209360000	0.1207760000	0.0232535555	0.0232535547	0.0848913860	0.0848913758	0.0257160000	0.0257160000	0.1582870417	0.1582870417	0.0227720000	0.1491761544	0.0975877013	0.1571336444	0.2101680000	0.2102800000	0.0246720000	0.0247480000	0.0268480000	0.0269680000	0.3085240000	0.3095160000
Jacobsen039.png	4.5155547909	0.0180976691	96.4692122470	0.9933634485	0.9841809050	0.9419822510	0.9392418855	99.6492316678	0.0799000000	0.0774200000	0.0741680000	0.0742320000	0.0884720000	0.0868960000	0.1002000000	0.0995680000	0.0219337707	0.0219337570	0.0810572487	0.0810572282	0.0234840000	0.0234840000	0.1514351131	0.1514351131	0.0244280000	0.1543741175	0.0963409798	0.1577455331	0.2010600000	0.1988680000	0.0242880000	0.0233720000	0.0261240000	0.0247240000	0.2824720000	0.2765440000
Jacobsen040.png	3.5089929152	0.0092266165	92.8740608827	0.9981778420	0.9861052530	0.8653530072	0.8653263331	99.5672226090	0.0878680000	0.0864880000	0.0842600000	0.0840800000	0.0960720000	0.0939520000	0.1096520000	0.1097120000	0.0223824717	0.0223824628	0.0809875172	0.0809875045	0.0253840000	0.0253840000	0.1572887520	0.1572887520	0.0253360000	0.1571438382	0.1010752785	0.1604654172	0.2086800000	0.2073320000	0.0256440000	0.0243120000	0.0272720000	0.0260120000	0.3120880000	0.3082120000
Jacobsen041.png	3.5816884164	0.0147600157	96.9765263770	0.9941081874	0.9934765408	0.9457551242	0.9457212027	99.4891251764	0.0687800000	0.0690440000	0.0672560000	0.0664760000	0.0822160000	0.0823440000	0.0904440000	0.0901880000	0.0197330329	0.0197330194	0.0778224499	0.0778224452	0.0211840000	0.0211840000	0.1439976426	0.1439976426	0.0227200000	0.1490096991	0.0847521370	0.1515652302	0.1812800000	0.1815240000	0.0219160000	0.0218680000	0.0231440000	0.0231560000	0.2317440000	0.2312120000
Jacobsen042.png	4.2052743554	0.0037635550	96.5351756476	0.9897020187	0.9887183507	0.9415203359	0.9414663205	99.5034300327	0.0883520000	0.0879480000	0.0914520000	0.0908560000	0.0963120000	0.0963600000	0.1138480000	0.1140040000	0.0228748711	0.0228748343	0.0847753971	0.0847753675	0.0255200000	0.0255200000	0.1576985386	0.1576985386	0.0237760000	0.1523508932	0.1002517880	0.1591542846	0.2029640000	0.2021920000	0.0244040000	0.0243560000	0.0262320000	0.0263480000	0.2821240000	0.2805920000
Jacobsen043.png	5.1669648400	0.0120271132	94.0088015899	0.9951930817	0.9882955181	0.8884575642	0.8884058996	99.4917045118	0.0714640000	0.0708600000	0.0652120000	0.0644320000	0.0822880000	0.0829840000	0.0923160000	0.0918000000	0.0210810442	0.0210809582	0.0793035525	0.0793034961	0.0218240000	0.0218240000	0.1461088581	0.1461088581	0.0241440000	0.1534964544	0.0891231468	0.1550940394	0.1957440000	0.1959840000	0.0226120000	0.0224200000	0.0240000000	0.0239160000	0.2635720000	0.2659840000
Jacobsen044.png	1.9646083909	0.0124391732	96.1699234419	0.9943886908	0.9904535904	0.9309972221	0.9309574344	99.5460532971	0.0816080000	0.0804280000	0.0867520000	0.0849240000	0.0907040000	0.0905440000	0.1039560000	0.1039080000	0.0215509091	0.0215508817	0.0839577979	0.0839577773	0.0220960000	0.0220960000	0.1469960993	0.1469960993	0.0214160000	0.1447668428	0.0866282603	0.1497687980	0.1967920000	0.1950880000	0.0224320000	0.0222400000	0.0242960000	0.0239880000	0.2681640000	0.2647800000
Jacobsen045.png	3.1711886484	0.0280302097	95.2376984360	0.9962618046	0.9905828755	0.9113785922	0.9112846652	99.3826175056	0.0844160000	0.0815320000	0.0882000000	0.0871240000	0.0949280000	0.0922240000	0.1058680000	0.1055480000	0.0214405653	0.0214405362	0.0807448173	0.0807447816	0.0242880000	0.0242880000	0.1539421575	0.1539421575	0.0229440000	0.1497252902	0.0930217975	0.1556818073	0.1973280000	0.1945920000	0.0244880000	0.0233600000	0.0260680000	0.0245640000	0.2711400000	0.2663880000
Jacobsen046.png	4.8321573699	0.0147533111	92.7636280597	0.9937035181	0.9890293119	0.8639153364	0.8638969560	99.5436026486	0.0767120000	0.0774120000	0.0740000000	0.0735800000	0.0865440000	0.0874560000	0.0986120000	0.0984720000	0.0218249580	0.0218249336	0.0821024653	0.0821024434	0.0227760000	0.0227760000	0.1491889502	0.1491889502	0.0238240000	0.1525008526	0.0926955633	0.1558625552	0.1985280000	0.1991000000	0.0225480000	0.0234160000	0.0241520000	0.0249280000	0.2732200000	0.2746280000
Jacobsen047.png	2.9698641520	0.0150838352	97.0551316617	0.9905024900	0.9903331941	0.9507027785	0.9506668038	99.0270378686	0.0848640000	0.0844720000	0.0930680000	0.0928600000	0.0932400000	0.0935120000	0.1085400000	0.1085520000	0.0213882131	0.0213881623	0.0840814066	0.0840813542	0.0226880000	0.0226880000	0.1489071635	0.1489071635	0.0209040000	0.1430632890	0.0875963432	0.1498182345	0.1897000000	0.1889680000	0.0226120000	0.0226120000	0.0242000000	0.0242280000	0.2675120000	0.2664400000
Jacobsen048.png	4.1377897979	0.0150111862	92.6588979471	0.9941324337	0.9905073949	0.8608719979	0.8608440913	99.1958163505	0.0868240000	0.0845960000	0.0820160000	0.0807640000	0.0942160000	0.0933280000	0.1062080000	0.1060480000	0.0238417968	0.0238417528	0.0842802207	0.0842801823	0.0254400000	0.0254400000	0.1574576310	0.1574576310	0.0257200000	0.1582990266	0.0977344494	0.1598922816	0.2184640000	0.2149320000	0.0252000000	0.0241320000	0.0267720000	0.0259240000	0.2931840000	0.2795080000
Jacobsen049.png	4.2238613901	0.0147431055	91.7840638701	0.9937675823	0.9902841017	0.8436744196	0.8436364512	99.3734989018	0.0826640000	0.0819840000	0.0876080000	0.0863280000	0.0912640000	0.0912400000	0.1041240000	0.1039960000	0.0208687322	0.0208687100	0.0816409501	0.0816409334	0.0225360000	0.0225360000	0.1484190581	0.1484190581	0.0220160000	0.1467357553	0.0875865778	0.1506452597	0.1861280000	0.1856600000	0.0228280000	0.0229120000	0.0243960000	0.0244080000	0.2657400000	0.2668760000
Jacobsen050.png	5.0747662015	0.0126343650	91.4550853171	0.9946361017	0.9856520482	0.8389371635	0.8389780992	99.5340240743	0.1012800000	0.1002760000	0.1091920000	0.1093640000	0.1090800000	0.1085760000	0.1302560000	0.1305080000	0.0232413719	0.0232413901	0.0827504953	0.0827505237	0.0277680000	0.0277680000	0.1643077788	0.1643077788	0.0240720000	0.1532730661	0.1067990567	0.1617565597	0.2253680000	0.2254760000	0.0262480000	0.0260720000	0.0282560000	0.0280000000	0.3307840000	0.3336280000
Jacobsen051.png	5.7562556811	0.0572754009	97.3114482727	0.9900586452	0.9863114324	0.9576581021	0.9584297512	99.1207342653	0.0936600000	0.0934360000	0.0917480000	0.0911920000	0.1002880000	0.1002880000	0.1140000000	0.1138280000	0.0232653438	0.0232653218	0.0822269787	0.0822269494	0.0269040000	0.0269040000	0.1618032123	0.1618032123	0.0260240000	0.1592069496	0.1012148563	0.1614961294	0.2203240000	0.2207320000	0.0262480000	0.0262040000	0.0272800000	0.0273000000	0.3266560000	0.3263800000
Jacobsen052.png	4.5413153692	0.0166385943	93.8629592941	0.9899352503	0.9892593307	0.8877210268	0.8876027640	99.4935343938	0.0775440000	0.0783160000	0.0813080000	0.0786560000	0.0874240000	0.0880160000	0.1015880000	0.1013120000	0.0207944055	0.0207943690	0.0809274086	0.0809273557	0.0220840000	0.0220840000	0.1469570799	0.1469570799	0.0216400000	0.1455053095	0.0873166629	0.1513455361	0.1905920000	0.1910240000	0.0225120000	0.0224560000	0.0241200000	0.0240920000	0.2540440000	0.2558240000
Jacobsen053.png	5.1288485794	0.0169133615	95.5223239426	0.9946360589	0.9917930924	0.9173277705	0.9171360359	98.6782298419	0.0714720000	0.0716080000	0.0653720000	0.0652840000	0.0826960000	0.0827840000	0.0913520000	0.0911360000	0.0201920728	0.0201920612	0.0761425009	0.0761424802	0.0220200000	0.0220200000	0.1467487845	0.1467487845	0.0241840000	0.1536204041	0.0920228938	0.1556309279	0.1945880000	0.1951120000	0.0230080000	0.0227600000	0.0243080000	0.0242040000	0.2752400000	0.2727600000
Jacobsen054.png	4.0759578243	0.0310438171	93.1930393348	0.9925413655	0.9884852477	0.8733807259	0.8733142344	99.5613131764	0.0809720000	0.0806520000	0.0839280000	0.0836680000	0.0907120000	0.0902000000	0.1024320000	0.1024240000	0.0208678842	0.0208678676	0.0805813777	0.0805813578	0.0227960000	0.0227960000	0.1492529112	0.1492529112	0.0226000000	0.1486247905	0.0865304624	0.1506942125	0.1910160000	0.1910280000	0.0231880000	0.0226720000	0.0242400000	0.0239960000	0.2688000000	0.2683680000
Jacobsen055.png	2.8072133687	0.0083443410	94.8035122892	0.9723661365	0.9646166319	0.9275721155	0.9275856076	99.5760470829	0.0833040000	0.0837000000	0.0876160000	0.0878920000	0.0925840000	0.0926880000	0.1054800000	0.1054000000	0.0216567724	0.0216568082	0.0831724542	0.0831725035	0.0232160000	0.0232160000	0.1505892030	0.1505892030	0.0228400000	0.1493935195	0.0899074429	0.1524403476	0.1926040000	0.1936760000	0.0229600000	0.0231040000	0.0245880000	0.0246080000	0.2811240000	0.2827720000
Jacobsen056.png	4.3809692532	0.0125449230	98.2675580335	0.9956426667	0.9889024471	0.9729187292	0.9732384784	98.9201358726	0.0625680000	0.0621560000	0.0588960000	0.0588920000	0.0752800000	0.0752880000	0.0810320000	0.0809720000	0.0178501487	0.0178501269	0.0734802504	0.0734802284	0.0192320000	0.0192320000	0.1373397452	0.1373397452	0.0218000000	0.1460302890	0.0804366653	0.1482803614	0.1578880000	0.1575760000	0.0206240000	0.0206160000	0.0223240000	0.0223120000	0.2082440000	0.2069240000
Jacobsen057.png	1.9380183228	0.0120540920	97.4734248805	0.9896100455	0.9872672771	0.9601450403	0.9619146323	99.6668205859	0.0760080000	0.0759280000	0.0838040000	0.0837880000	0.0876880000	0.0876320000	0.1024800000	0.1023520000	0.0218569115	0.0218568406	0.0864926209	0.0864925619	0.0211640000	0.0211640000	0.1439311223	0.1439311223	0.0207760000	0.1426339343	0.0834851185	0.1475927037	0.1935560000	0.1934480000	0.0217480000	0.0216040000	0.0233360000	0.0233920000	0.2341640000	0.2351600000
Jacobsen058.png	5.0574364689	0.0142261952	97.0971284088	0.9933538313	0.9874781044	0.9514672921	0.9515859085	99.5043163361	0.0885840000	0.0894520000	0.0839080000	0.0841240000	0.0959440000	0.0965040000	0.1119880000	0.1119760000	0.0230120333	0.0230120149	0.0799961115	0.0799960769	0.0266920000	0.0266920000	0.1611820122	0.1611820122	0.0266560000	0.1610762597	0.1033752165	0.1635183454	0.2191480000	0.2197880000	0.0259280000	0.0261880000	0.0267360000	0.0270160000	0.3104400000	0.3115600000
Jacobsen059.png	3.5539309096	0.0507355525	89.2420353232	0.9939579759	0.9854343240	0.7950483578	0.7952407553	99.6309500138	0.0711920000	0.0725160000	0.0681520000	0.0684520000	0.0834880000	0.0849280000	0.0962320000	0.0961000000	0.0206154194	0.0206153242	0.0782757418	0.0782756020	0.0229840000	0.0229840000	0.1498526795	0.1498526795	0.0244680000	0.1544972895	0.0973531082	0.1588896053	0.1905640000	0.1930880000	0.0228680000	0.0237560000	0.0244200000	0.0255760000	0.2519480000	0.2540880000
Jacobsen060.png	2.8634829273	0.0050206027	91.0626668891	0.8788762945	0.8706947470	0.9465616790	0.9463739551	99.4399003408	0.0743200000	0.0739160000	0.0717520000	0.0718040000	0.0851840000	0.0849360000	0.0930280000	0.0924320000	0.0207204346	0.0207199308	0.0804618268	0.0804609808	0.0219080000	0.0219080000	0.1463834869	0.1463834869	0.0227120000	0.1489840724	0.0858139916	0.1519638908	0.1906480000	0.1906120000	0.0223240000	0.0222840000	0.0236360000	0.0235880000	0.2435800000	0.2445720000
Jacobsen061.png	3.9395310954	0.0169872361	89.3187220728	0.9893821687	0.9843483159	0.7993896015	0.7996287968	99.3451285013	0.0887760000	0.0946480000	0.0926920000	0.0909440000	0.0969120000	0.1033360000	0.1161240000	0.1174000000	0.0234051614	0.0234052494	0.0833555809	0.0833557085	0.0277400000	0.0277400000	0.1642272824	0.1642272824	0.0261360000	0.1595399991	0.1085831649	0.1643917890	0.2186640000	0.2231040000	0.0244080000	0.0285200000	0.0261640000	0.0294440000	0.3109200000	0.3211120000
Jacobsen062.png	3.6941797924	0.0137003400	88.2539244659	0.9908584525	0.9904299652	0.7742749097	0.7745936513	99.5732950970	0.0725120000	0.0742760000	0.0654400000	0.0658200000	0.0839520000	0.0857600000	0.0963760000	0.0967520000	0.0210099652	0.0210099402	0.0779247106	0.0779246728	0.0237320000	0.0237320000	0.1522132874	0.1522132874	0.0257720000	0.1584547394	0.1014252133	0.1616327410	0.1998760000	0.2032680000	0.0233360000	0.0239760000	0.0247680000	0.0258200000	0.2745920000	0.2791360000
Jacobsen063.png	6.5322348125	0.0136211105	92.4129806913	0.8844342704	0.8817985542	0.9649940319	0.9652923712	99.2599879943	0.0770680000	0.0774880000	0.0760480000	0.0782760000	0.0863920000	0.0867040000	0.0975720000	0.0990280000	0.0208915071	0.0208910561	0.0801407808	0.0801405196	0.0224400000	0.0224400000	0.1481098719	0.1481098719	0.0228680000	0.1494829220	0.0875232521	0.1524705969	0.1918640000	0.1919760000	0.0229760000	0.0228800000	0.0242280000	0.0241800000	0.2517080000	0.2511680000
Jacobsen064.png	4.1472303203	0.0150125958	89.7914228543	0.9951299384	0.9919251834	0.8021579422	0.8024438501	99.4281670878	0.0701280000	0.0589680000	0.0626840000	0.0626120000	0.0848320000	0.0715920000	0.0908840000	0.0877160000	0.0198449027	0.0198448047	0.0774041867	0.0774040972	0.0209160000	0.0209160000	0.1431034691	0.1431034691	0.0231560000	0.1503991029	0.0878347462	0.1534005715	0.1844400000	0.1624120000	0.0253560000	0.0177920000	0.0274200000	0.0194320000	0.2216280000	0.1929240000
Jacobsen065.png	3.0416654698	0.0341903715	84.1024159606	0.8679465167	0.8628728675	0.8125240635	0.8207531907	99.4890607466	0.0731120000	0.0845960000	0.0735440000	0.0737520000	0.0845840000	0.0946240000	0.0991440000	0.1018600000	0.0206522427	0.0206531442	0.0775626774	0.0775637792	0.0245960000	0.0245960000	0.1548907123	0.1548907123	0.0254200000	0.1573973402	0.1012520855	0.1612969314	0.1896400000	0.2023080000	0.0210720000	0.0265440000	0.0225880000	0.0279640000	0.2643160000	0.2846720000
Jacobsen066.png	6.6574619491	0.0169349787	93.4436371893	0.9926483534	0.9892717537	0.8812292829	0.8745960975	99.0666817829	0.0646560000	0.0582440000	0.0554320000	0.0555800000	0.0779040000	0.0699280000	0.0830280000	0.0808880000	0.0172202405	0.0172202334	0.0687624993	0.0687624937	0.0193800000	0.0193800000	0.1378567794	0.1378567794	0.0224400000	0.1481098719	0.0810535395	0.1492640144	0.1688600000	0.1568320000	0.0225840000	0.0187080000	0.0240800000	0.0203200000	0.2201720000	0.2030440000
Jacobsen067.png	5.6754530985	0.0601081821	91.8997491705	0.9854477965	0.9820903025	0.8549691146	0.8534827532	99.3454995052	0.0851480000	0.0804720000	0.0776800000	0.0780600000	0.0933840000	0.0890800000	0.1043200000	0.1038560000	0.0213830779	0.0213829343	0.0778128824	0.0778126865	0.0245440000	0.0245440000	0.1547310177	0.1547310177	0.0250640000	0.1563198441	0.0977324220	0.1592110056	0.2094640000	0.2028400000	0.0255920000	0.0231760000	0.0274120000	0.0244280000	0.3034840000	0.2937120000
Jacobsen068.png	2.4138067413	0.0166888080	97.8327482555	0.9941467845	0.9877651620	0.9661492746	0.9652487092	99.7204631631	0.0764000000	0.0760640000	0.0742000000	0.0738400000	0.0859360000	0.0861280000	0.0969240000	0.0966560000	0.0216419474	0.0216419440	0.0818875827	0.0818875681	0.0221000000	0.0221000000	0.1470091033	0.1470091033	0.0229720000	0.1498144752	0.0891429377	0.1532075680	0.1995880000	0.1995160000	0.0226000000	0.0225520000	0.0243000000	0.0243560000	0.2740120000	0.2739440000
Jacobsen069.png	5.0755991047	0.4776153698	88.7605400482	0.8740243534	0.8723120964	0.8756900943	0.9283950578	99.3733771221	0.0802560000	0.0802960000	0.0764760000	0.0762640000	0.0901120000	0.0897200000	0.1009400000	0.1001120000	0.0208097274	0.0208096756	0.0774049573	0.0774048231	0.0239600000	0.0239600000	0.1529248572	0.1529248572	0.0248560000	0.1556864677	0.0958976858	0.1578552585	0.1986600000	0.2000040000	0.0236640000	0.0235840000	0.0247800000	0.0245480000	0.2881160000	0.2924440000
Jacobsen070.png	3.5516293027	0.0077690469	90.0288698652	0.8497592289	0.8432442945	0.9545525242	0.9535987470	99.5362873635	0.0734520000	0.0738720000	0.0764840000	0.0767920000	0.0842800000	0.0841280000	0.0937120000	0.0941360000	0.0197122758	0.0197128803	0.0796853412	0.0796858257	0.0202640000	0.0202640000	0.1409022701	0.1409022701	0.0205840000	0.1419872515	0.0797537971	0.1459368374	0.1816200000	0.1819800000	0.0212120000	0.0212120000	0.0227360000	0.0228080000	0.2493360000	0.2494320000
Jacobsen071.png	5.5649878875	0.0181872964	88.1722274166	0.9900829987	0.9867419331	0.7751149570	0.7749492080	99.3685245272	0.0856800000	0.0893320000	0.0836720000	0.0829120000	0.0933600000	0.0969520000	0.1106280000	0.1118000000	0.0218945165	0.0218945062	0.0787642286	0.0787642098	0.0257960000	0.0257960000	0.1585265495	0.1585265495	0.0257200000	0.1582990266	0.1028823171	0.1614079765	0.2062720000	0.2134480000	0.0240360000	0.0268520000	0.0251920000	0.0280240000	0.3050160000	0.3158880000
Jacobsen072.png	3.0722340891	0.0170701699	91.9656861018	0.8788642142	0.8755986720	0.9637262839	0.9604382739	99.4241620868	0.0834520000	0.0831280000	0.0810400000	0.0810480000	0.0916640000	0.0917120000	0.1042480000	0.1043240000	0.0221738729	0.0221738709	0.0821363321	0.0821362992	0.0240160000	0.0240160000	0.1530990709	0.1530990709	0.0240760000	0.1532854860	0.0944310598	0.1563554981	0.2077640000	0.2077520000	0.0237200000	0.0238080000	0.0254320000	0.0251840000	0.2902640000	0.2897000000
Jacobsen073.png	4.3893239476	0.0176741524	91.1328545095	0.9934248996	0.9857079090	0.8331877051	0.8329936668	99.6581681152	0.0761360000	0.0736000000	0.0729120000	0.0733880000	0.0857520000	0.0843440000	0.0979880000	0.0972760000	0.0210201720	0.0210201813	0.0798915400	0.0798915282	0.0221880000	0.0221880000	0.1472948724	0.1472948724	0.0230800000	0.1501579295	0.0905033863	0.1540932601	0.1917320000	0.1912400000	0.0233200000	0.0225600000	0.0247720000	0.0239480000	0.2583680000	0.2575120000
Jacobsen074.png	4.1636104811	0.0183320348	94.0207466585	0.9945054672	0.9852944578	0.8905931544	0.8904367869	99.6222659387	0.0766800000	0.0759200000	0.0781600000	0.0781080000	0.0859600000	0.0861200000	0.0971640000	0.0969680000	0.0200230239	0.0200230203	0.0787324178	0.0787324099	0.0211480000	0.0211480000	0.1438778819	0.1438778819	0.0219800000	0.1466184354	0.0834937487	0.1485524282	0.1830640000	0.1830120000	0.0220920000	0.0218200000	0.0238400000	0.0235120000	0.2723640000	0.2725680000
Jacobsen075.png	5.3591578392	0.0101288833	91.6959515229	0.9981279786	0.9871388273	0.8412901674	0.8412810876	99.4356223064	0.0825560000	0.0842960000	0.0832280000	0.0843800000	0.0918080000	0.0925360000	0.1068200000	0.1073760000	0.0218674242	0.0218674037	0.0820293018	0.0820292709	0.0243360000	0.0243360000	0.1540904088	0.1540904088	0.0240480000	0.1531985234	0.0953159485	0.1574470640	0.1951320000	0.1978760000	0.0239040000	0.0239840000	0.0254320000	0.0256920000	0.2744800000	0.2749800000
Jacobsen076.png	2.8071126553	0.0176613237	93.2722069446	0.9042144257	0.8982601124	0.9654561889	0.9629575507	99.4534263822	0.0805560000	0.0797640000	0.0794160000	0.0773120000	0.0894240000	0.0893600000	0.0993920000	0.1013520000	0.0218292580	0.0218291809	0.0820571991	0.0820570607	0.0234640000	0.0234640000	0.1513721651	0.1513721651	0.0235040000	0.1514980323	0.0927034868	0.1555160949	0.1966600000	0.1963000000	0.0234080000	0.0233240000	0.0247320000	0.0246400000	0.2718160000	0.2720200000
Jacobsen077.png	4.9748151798	0.0170673414	90.0830623749	0.9924424525	0.9886693012	0.8112481122	0.8109626291	99.4940589274	0.0732680000	0.0644280000	0.0687520000	0.0685400000	0.0841040000	0.0771760000	0.0923560000	0.0905960000	0.0196332189	0.0196331921	0.0777200862	0.0777200487	0.0206320000	0.0206320000	0.1421492223	0.1421492223	0.0223080000	0.1476835820	0.0840342602	0.1498788599	0.1828480000	0.1700520000	0.0243000000	0.0190440000	0.0259280000	0.0207560000	0.2378840000	0.2244400000
Jacobsen078.png	5.6714993514	0.0176416116	92.5754461281	0.9935242624	0.9857364391	0.8620084652	0.8617486785	99.2594462406	0.0804480000	0.0787680000	0.0814720000	0.0809400000	0.0893200000	0.0880560000	0.1018840000	0.1016840000	0.0204776737	0.0204776754	0.0788833888	0.0788833871	0.0227240000	0.0227240000	0.1490225106	0.1490225106	0.0223800000	0.1479162706	0.0898263723	0.1526494790	0.1879200000	0.1858640000	0.0230320000	0.0226760000	0.0247120000	0.0243360000	0.2668280000	0.2652480000
Jacobsen079.png	4.8371717855	0.0183237461	90.7446818009	0.9955703775	0.9889169050	0.8227049136	0.8225950760	99.3971138685	0.0694720000	0.0656560000	0.0643440000	0.0653040000	0.0828960000	0.0780640000	0.0905840000	0.0891000000	0.0191593582	0.0191593244	0.0749651951	0.0749651475	0.0212560000	0.0212560000	0.1442368388	0.1442368388	0.0231800000	0.1504751746	0.0875634048	0.1529753777	0.1817280000	0.1773800000	0.0233080000	0.0207680000	0.0246080000	0.0221920000	0.2432640000	0.2356320000
Jacobsen080.png	9.1585732414	0.0091269306	97.7871044947	0.9975515288	0.9881060241	0.9629456880	0.9628809389	99.2381621406	0.0652080000	0.0648680000	0.0705640000	0.0711480000	0.0766160000	0.0765120000	0.0822400000	0.0822920000	0.0166910303	0.0166909895	0.0728945434	0.0728944804	0.0171440000	0.0171440000	0.1298081302	0.1298081302	0.0181040000	0.1333278526	0.0630308422	0.1320355849	0.1556760000	0.1562400000	0.0194200000	0.0194400000	0.0210560000	0.0210440000	0.2095320000	0.2096200000
Jacobsen081.png	2.6388311864	0.2157158456	90.1423665166	0.9920760375	0.9391806158	0.8371935281	0.8372444793	99.5905715747	0.0900040000	0.0932160000	0.0924560000	0.0926400000	0.0981680000	0.1013600000	0.1151080000	0.1155600000	0.0239984301	0.0239982492	0.0851504804	0.0851502260	0.0260320000	0.0260320000	0.1592307646	0.1592307646	0.0250640000	0.1563198441	0.0994276565	0.1589439823	0.2197720000	0.2244440000	0.0239520000	0.0262880000	0.0250160000	0.0277400000	0.3010160000	0.3107480000
Jacobsen082.png	3.5194732259	0.1344037008	90.8434675008	0.9883356359	0.9560990843	0.8441989233	0.8451050565	99.6071308102	0.0895240000	0.0919120000	0.0931800000	0.0929800000	0.0967440000	0.0995760000	0.1152800000	0.1152760000	0.0224765697	0.0224763874	0.0831307210	0.0831305086	0.0255480000	0.0255480000	0.1577827598	0.1577827598	0.0243440000	0.1541151020	0.1004010673	0.1589943185	0.2079440000	0.2105360000	0.0241200000	0.0259360000	0.0261480000	0.0278040000	0.3059760000	0.3103040000
Jacobsen083.png	6.3261587747	0.1196892855	92.8522817775	0.9081152771	0.9059964444	0.9489748183	0.9510047313	99.1725269277	0.0644720000	0.0645680000	0.0613520000	0.0606960000	0.0769600000	0.0771200000	0.0828440000	0.0839240000	0.0182697995	0.0182699919	0.0733762661	0.0733765761	0.0199320000	0.0199320000	0.1397669257	0.1397669257	0.0222240000	0.1474116032	0.0819773043	0.1492502230	0.1675520000	0.1669120000	0.0209720000	0.0212360000	0.0227800000	0.0228560000	0.2147720000	0.2150360000
Jacobsen084.png	2.2193827942	0.0129892366	91.5996555418	0.8843054565	0.8817967979	0.9490506747	0.9488332926	99.7159389421	0.0776040000	0.0773960000	0.0798200000	0.0773960000	0.0872720000	0.0875200000	0.0983680000	0.0978600000	0.0212482760	0.0212482115	0.0823716253	0.0823715695	0.0217680000	0.0217680000	0.1459254582	0.1459254582	0.0218480000	0.1461873811	0.0849073228	0.1500242000	0.1956000000	0.1954720000	0.0220720000	0.0220080000	0.0233960000	0.0233800000	0.2559720000	0.2553080000
Jacobsen085.png	5.0629815149	0.0120684160	92.3869256102	0.8854303400	0.8809769853	0.9644780815	0.9645916176	99.5246336138	0.0807440000	0.0798760000	0.0822480000	0.0852400000	0.0914240000	0.0907760000	0.1034880000	0.1034280000	0.0213290628	0.0213291327	0.0812514694	0.0812515209	0.0237680000	0.0237680000	0.1523258842	0.1523258842	0.0234800000	0.1514225258	0.0929017405	0.1563207971	0.1918920000	0.1925320000	0.0237200000	0.0236720000	0.0250920000	0.0251920000	0.2536920000	0.2539000000
Jacobsen086.png	6.8297596940	1.0014487972	87.6391395036	0.8996615154	0.9936858474	0.8061292831	0.8060889342	98.5199268421	0.0644880000	0.0686880000	0.0672920000	0.0658840000	0.0770640000	0.0818160000	0.0858240000	0.0869720000	0.0191479375	0.0191483919	0.0776509560	0.0776514697	0.0197840000	0.0197840000	0.1392575704	0.1392575704	0.0214160000	0.1447668428	0.0790008315	0.1469952144	0.1743920000	0.1774000000	0.0199240000	0.0223560000	0.0213840000	0.0238040000	0.2222520000	0.2243080000
Jacobsen087.png	5.3316444918	0.0148762700	90.3000526932	0.9897307202	0.9916843266	0.8153144042	0.8152726567	99.1241266721	0.0763440000	0.0825080000	0.0716160000	0.0711960000	0.0858320000	0.0922080000	0.1011520000	0.1022520000	0.0220163490	0.0220163390	0.0792040359	0.0792040282	0.0245920000	0.0245920000	0.1548784345	0.1548784345	0.0263680000	0.1602274361	0.1019222057	0.1618639002	0.2059120000	0.2120600000	0.0227600000	0.0261360000	0.0242160000	0.0276560000	0.3096280000	0.3216440000
Jacobsen088.png	3.8035310820	0.6339229284	86.2034245144	0.9922219438	0.7979930388	0.8289836750	0.8289383229	99.2669529856	0.0850520000	0.0819000000	0.0889360000	0.0879520000	0.0932160000	0.0912640000	0.1065800000	0.1065240000	0.0214058995	0.0214056874	0.0829750156	0.0829747519	0.0229800000	0.0229800000	0.1498399460	0.1498399460	0.0218560000	0.1462135451	0.0898207909	0.1519532123	0.1945760000	0.1924320000	0.0238320000	0.0225880000	0.0256840000	0.0239960000	0.2699680000	0.2672160000
Jacobsen089.png	4.9236501375	0.3528475104	90.1013377758	0.9932868969	0.9141773280	0.8483130172	0.8482762689	99.4495627490	0.0890800000	0.0900040000	0.0896560000	0.0894640000	0.0963200000	0.0978400000	0.1129440000	0.1132280000	0.0225771155	0.0225764202	0.0817540155	0.0817530564	0.0265840000	0.0265840000	0.1608645220	0.1608645220	0.0255120000	0.1576744662	0.1036198191	0.1629946186	0.2084520000	0.2082200000	0.0256680000	0.0266440000	0.0269760000	0.0278240000	0.2863480000	0.2886080000
Jacobsen090.png	9.2712814648	0.0255205404	96.6075362838	0.9981557590	0.9906606479	0.9377339631	0.9377510813	99.1901728781	0.0679200000	0.0670240000	0.0681040000	0.0679120000	0.0806400000	0.0795440000	0.0867520000	0.0868360000	0.0188323817	0.0188321185	0.0757589431	0.0757585900	0.0193960000	0.0193960000	0.1379125493	0.1379125493	0.0209200000	0.1431168597	0.0737776599	0.1421248410	0.1771240000	0.1773880000	0.0212480000	0.0208040000	0.0226960000	0.0223960000	0.2260840000	0.2264280000
Jacobsen091.png	3.7235489803	0.0178392467	95.8491085597	0.9919037430	0.9887626024	0.9275226905	0.9257753065	99.5100010275	0.0758000000	0.0777120000	0.0788280000	0.0797600000	0.0867040000	0.0882160000	0.1007040000	0.1006360000	0.0204552211	0.0204551835	0.0801925075	0.0801924447	0.0220200000	0.0220200000	0.1467487845	0.1467487845	0.0219720000	0.1465923503	0.0865167489	0.1506757712	0.1846400000	0.1860400000	0.0217840000	0.0227080000	0.0234280000	0.0240360000	0.2545760000	0.2573960000
Jacobsen092.png	3.3274536688	0.0168487028	88.4776465062	0.8069599143	0.8046925194	0.9637900451	0.9636633814	99.5381060815	0.0767440000	0.0768320000	0.0817560000	0.0793280000	0.0867680000	0.0868000000	0.1002080000	0.0986800000	0.0205468314	0.0205467680	0.0829570194	0.0829569167	0.0214000000	0.0214000000	0.1447139377	0.1447139377	0.0208280000	0.1428085291	0.0835293534	0.1483743562	0.1847320000	0.1842600000	0.0218280000	0.0218080000	0.0233320000	0.0232520000	0.2402200000	0.2404240000
Jacobsen093.png	4.3079948220	0.0170528980	95.6147017203	0.9933345114	0.9902627470	0.9208783946	0.9201124158	99.0582143800	0.0741720000	0.0745040000	0.0714680000	0.0732480000	0.0855360000	0.0862240000	0.0989160000	0.0988160000	0.0199295368	0.0199295159	0.0759206624	0.0759206257	0.0227960000	0.0227960000	0.1492529112	0.1492529112	0.0234160000	0.1512209721	0.0910288701	0.1554259723	0.1865080000	0.1881720000	0.0227360000	0.0233440000	0.0239160000	0.0244160000	0.2476760000	0.2491400000
Jacobsen094.png	6.1521149811	2.8465994207	86.4043773805	0.9927303240	0.8295313092	0.8167530769	0.8171603851	98.9372336920	0.0696520000	0.0594160000	0.0583120000	0.0583120000	0.0830640000	0.0721520000	0.0852840000	0.0829520000	0.0180717719	0.0180711193	0.0727807985	0.0727798536	0.0208720000	0.0208720000	0.1429560819	0.1429560819	0.0236080000	0.1518247494	0.0887313803	0.1543766251	0.1779480000	0.1649120000	0.0239280000	0.0182720000	0.0257240000	0.0198040000	0.2348240000	0.2162800000
Jacobsen095.png	4.1987222200	0.0223573071	86.5291462983	0.9309106506	0.9902085783	0.7700242637	0.7700223593	99.2829151056	0.0694640000	0.0738280000	0.0721720000	0.0715920000	0.0826720000	0.0856720000	0.0944280000	0.0953120000	0.0201734046	0.0201734139	0.0791173505	0.0791173654	0.0217720000	0.0217720000	0.1459385666	0.1459385666	0.0226320000	0.1487275397	0.0877157062	0.1524793871	0.1855000000	0.1898400000	0.0212040000	0.0234200000	0.0228520000	0.0249040000	0.2355000000	0.2411600000
Jacobsen096.png	3.4280736982	0.5954585435	86.9156538086	0.9896666988	0.8708291299	0.8075955354	0.8085347883	99.5632416909	0.0938080000	0.0932400000	0.0901960000	0.0919280000	0.1015600000	0.1013920000	0.1205920000	0.1199520000	0.0247154353	0.0247151093	0.0850965788	0.0850961094	0.0284760000	0.0284760000	0.1663286749	0.1663286749	0.0273480000	0.1630956569	0.1101350732	0.1661451199	0.2285480000	0.2246800000	0.0271200000	0.0273920000	0.0281200000	0.0277320000	0.3149640000	0.3048840000
Jacobsen097.png	5.1299296313	1.1712920771	85.2160216785	0.9879631593	0.8324029344	0.7940130090	0.7942617644	99.2853580350	0.0958160000	0.0985960000	0.1022120000	0.1044720000	0.1032720000	0.1067360000	0.1238960000	0.1240840000	0.0239519892	0.0239519299	0.0846026422	0.0846025724	0.0280400000	0.0280400000	0.1650874538	0.1650874538	0.0251880000	0.1566960844	0.1060768885	0.1631847696	0.2208520000	0.2226400000	0.0255800000	0.0278800000	0.0273760000	0.0289440000	0.3143760000	0.3185600000
Jacobsen098.png	3.1555152127	0.0123945016	92.2745516563	0.9912362195	0.9891496225	0.8542209896	0.8563752347	99.5208022497	0.0810280000	0.0856080000	0.0758880000	0.0756480000	0.0901520000	0.0937280000	0.1074080000	0.1076600000	0.0225796799	0.0225796410	0.0790651987	0.0790651372	0.0256000000	0.0256000000	0.1579390382	0.1579390382	0.0268560000	0.1616627966	0.1041661969	0.1626372247	0.2172160000	0.2214080000	0.0240080000	0.0263480000	0.0252920000	0.0276720000	0.3096800000	0.3178240000
Jacobsen099.png	3.8645900526	0.3533634132	86.3980123738	0.9614678447	0.8624937082	0.8145028871	0.8174560550	99.4432339742	0.0921880000	0.0940840000	0.0973280000	0.0974240000	0.0990480000	0.1010960000	0.1182920000	0.1183280000	0.0232217033	0.0232216625	0.0839733532	0.0839733113	0.0258480000	0.0258480000	0.1586820142	0.1586820142	0.0239040000	0.1527504243	0.1001804501	0.1586082430	0.2138240000	0.2162280000	0.0244640000	0.0255840000	0.0263560000	0.0272280000	0.3165720000	0.3195240000
Jacobsen100.png	2.1409760897	0.0048257432	92.5141123526	0.8967644444	0.8894053655	0.9573134833	0.9570812009	99.7641074875	0.0724800000	0.0724920000	0.0776120000	0.0786720000	0.0842480000	0.0839440000	0.0948440000	0.0939240000	0.0202538149	0.0202536011	0.0826471970	0.0826469018	0.0200240000	0.0200240000	0.1400825397	0.1400825397	0.0198680000	0.1395469114	0.0770870313	0.1432568721	0.1828640000	0.1828640000	0.0206960000	0.0207000000	0.0223000000	0.0222840000	0.2257400000	0.2269400000
Jacobsen101.png	4.4090297908	0.0730798760	85.9038786453	0.9918345382	0.8117288139	0.8161361392	0.8164556545	99.4942578815	0.0824280000	0.0760080000	0.0794680000	0.0797400000	0.0924320000	0.0870320000	0.1044000000	0.1032040000	0.0214397927	0.0214386718	0.0800438321	0.0800425070	0.0238960000	0.0238960000	0.1527254873	0.1527254873	0.0240160000	0.1530990709	0.0953344214	0.1576854582	0.1994320000	0.1917440000	0.0256320000	0.0219480000	0.0269520000	0.0235360000	0.2659800000	0.2563840000
Jacobsen102.png	6.4663207432	0.0138334828	86.5142689294	0.9065378313	0.9173272289	0.8220271406	0.8146785563	99.1345414918	0.0681960000	0.0678320000	0.0706680000	0.0718120000	0.0790560000	0.0797920000	0.0869120000	0.0874240000	0.0184717834	0.0184728072	0.0762337564	0.0762348353	0.0188160000	0.0188160000	0.1358750602	0.1358750602	0.0197640000	0.1391885836	0.0716524907	0.1403990738	0.1751600000	0.1742320000	0.0206520000	0.0201560000	0.0220960000	0.0216760000	0.2185120000	0.2161720000
Jacobsen103.png	4.3668957851	0.0138696480	88.2089721230	0.9939354003	0.9898577992	0.7721474531	0.7724182323	99.2994709653	0.0724680000	0.0775800000	0.0728760000	0.0730280000	0.0844960000	0.0886800000	0.0977600000	0.0988360000	0.0204893477	0.0204893495	0.0772750472	0.0772750529	0.0233120000	0.0233120000	0.1508928154	0.1508928154	0.0242680000	0.1538803395	0.0957954828	0.1579038901	0.1909800000	0.1952200000	0.0220960000	0.0244800000	0.0234920000	0.0264480000	0.2641920000	0.2719120000
Jacobsen104.png	4.4348363276	0.4963943880	78.3339186246	0.7974469183	0.8089992182	0.7445118650	0.7823987435	99.4712558213	0.1125200000	0.1101160000	0.1129400000	0.1122920000	0.1192640000	0.1165520000	0.1395680000	0.1392360000	0.0270649809	0.0270649181	0.0865347741	0.0865346660	0.0337080000	0.0337080000	0.1804768712	0.1804768712	0.0304480000	0.1718168716	0.1266427376	0.1733231182	0.2587520000	0.2566200000	0.0311200000	0.0297200000	0.0314440000	0.0304280000	0.3991960000	0.3968720000
Jacobsen105.png	3.2241554067	0.0318780137	96.1537993156	0.9974334244	0.9880225971	0.9299652114	0.9307307398	99.8014398094	0.0699080000	0.0720480000	0.0686000000	0.0684280000	0.0818640000	0.0842720000	0.0932400000	0.0942360000	0.0203547025	0.0203546928	0.0794302248	0.0794301988	0.0215120000	0.0215120000	0.1450838311	0.1450838311	0.0231440000	0.1503610511	0.0889778728	0.1534255852	0.1867600000	0.1904560000	0.0215920000	0.0229480000	0.0231440000	0.0244800000	0.2573120000	0.2648160000
Jacobsen106.png	3.8262724198	0.4234178489	94.8676301351	0.9703641017	0.9721302490	0.9256766362	0.9265342185	99.6758018401	0.0819240000	0.0841760000	0.0753760000	0.0754480000	0.0897920000	0.0920320000	0.1050760000	0.1055160000	0.0221317739	0.0221317329	0.0799442796	0.0799441923	0.0247880000	0.0247880000	0.1554787823	0.1554787823	0.0257560000	0.1584068459	0.0996770677	0.1600367680	0.2105800000	0.2113160000	0.0239600000	0.0254040000	0.0254040000	0.0270720000	0.3002560000	0.3032480000
Jacobsen107.png	7.3449255967	0.0167687368	94.4843873987	0.9179183079	0.9154194806	0.9770155612	0.9690221463	99.2147207715	0.0595800000	0.0596400000	0.0563520000	0.0561360000	0.0716240000	0.0718640000	0.0790560000	0.0782960000	0.0163671093	0.0163670979	0.0694944995	0.0694944495	0.0170360000	0.0170360000	0.1294057251	0.1294057251	0.0199920000	0.1399728485	0.0684049505	0.1385073896	0.1548080000	0.1548080000	0.0192480000	0.0192400000	0.0209360000	0.0208560000	0.2019280000	0.2018000000
Jacobsen108.png	3.0596366101	0.0174140523	88.9098969438	0.8198666452	0.8164388541	0.9601164467	0.9599739317	99.5523765269	0.0805720000	0.0806520000	0.0876320000	0.0870720000	0.0898880000	0.0897120000	0.1055080000	0.1045480000	0.0204249880	0.0204249477	0.0834790989	0.0834790222	0.0217600000	0.0217600000	0.1458992376	0.1458992376	0.0200560000	0.1401921377	0.0837788210	0.1476681480	0.1839760000	0.1839320000	0.0219400000	0.0218680000	0.0235720000	0.0234680000	0.2357640000	0.2357160000
Jacobsen109.png	2.0982158516	0.0182381402	90.2403178495	0.8471202142	0.8432311004	0.9596914127	0.9595699867	99.6823793119	0.0810200000	0.0811160000	0.0858720000	0.0867480000	0.0904240000	0.0905200000	0.1076640000	0.1056480000	0.0223931659	0.0223932702	0.0871334843	0.0871335055	0.0220160000	0.0220160000	0.1467357553	0.1467357553	0.0206680000	0.1422705688	0.0857210819	0.1487669919	0.2047760000	0.2043960000	0.0222040000	0.0221800000	0.0238560000	0.0239000000	0.2408600000	0.2405920000
Jacobsen110.png	4.6263783521	1.1598089733	81.5732812873	0.8151579116	0.8359765676	0.8167734844	0.7950232878	99.4180734278	0.0948840000	0.0948840000	0.0869760000	0.0858520000	0.1016000000	0.1015360000	0.1150360000	0.1154760000	0.0255161639	0.0255161151	0.0853953559	0.0853953163	0.0276760000	0.0276760000	0.1640431244	0.1640431244	0.0280120000	0.1650073840	0.1103181511	0.1663846424	0.2446800000	0.2448480000	0.0266280000	0.0266160000	0.0282120000	0.0279760000	0.3753680000	0.3730360000
Jacobsen111.png	6.4288577913	0.2669047298	77.9504154081	0.7758225649	0.7984471861	0.7725932152	0.7711536501	99.3080921945	0.0771400000	0.0785200000	0.0783480000	0.0773880000	0.0857760000	0.0872960000	0.0980560000	0.0975360000	0.0197477437	0.0197482282	0.0769017215	0.0769023827	0.0221040000	0.0221040000	0.1470221060	0.1470221060	0.0224880000	0.1482645534	0.0861799778	0.1516567526	0.1868960000	0.1857840000	0.0221080000	0.0229720000	0.0235760000	0.0240360000	0.2474360000	0.2436080000
Jacobsen112.png	5.7941544430	0.0175001062	90.2822390440	0.9932631432	0.9892000857	0.8144957541	0.8143305787	98.8240619600	0.0656200000	0.0629200000	0.0658640000	0.0665920000	0.0770480000	0.0746480000	0.0821600000	0.0819120000	0.0169214383	0.0169214256	0.0719781588	0.0719781250	0.0175800000	0.0175800000	0.1314192249	0.1314192249	0.0198320000	0.1394229878	0.0683079419	0.1376664042	0.1599400000	0.1564920000	0.0204640000	0.0190000000	0.0222760000	0.0206160000	0.2172080000	0.2194200000
Jacobsen113.png	2.7365851821	0.0289495437	89.6744344067	0.9907694137	0.9881149344	0.8044850219	0.8036080063	99.4733629792	0.0739320000	0.0695880000	0.0740080000	0.0744240000	0.0850640000	0.0820560000	0.0948400000	0.0942040000	0.0205227310	0.0205227216	0.0815078992	0.0815078805	0.0210280000	0.0210280000	0.1434778922	0.1434778922	0.0216200000	0.1454395414	0.0836715253	0.1495020924	0.1870000000	0.1832400000	0.0227600000	0.0206840000	0.0242840000	0.0222760000	0.2498720000	0.2420200000
Jacobsen114.png	8.7223838907	0.0177099178	94.6337446371	0.9353205676	0.9288950576	0.9599977080	0.9611364523	99.0717391030	0.0813160000	0.0808040000	0.0887040000	0.0889520000	0.0901760000	0.0902400000	0.1066760000	0.1059000000	0.0174247184	0.0174246561	0.0719462993	0.0719462137	0.0221000000	0.0221000000	0.1470091033	0.1470091033	0.0204560000	0.1415543437	0.0838371874	0.1490287748	0.1772640000	0.1765480000	0.0223560000	0.0223080000	0.0242240000	0.0242840000	0.2287080000	0.2277600000
Jacobsen115.png	5.5913535999	0.0683111572	90.7191659681	0.9946181740	0.9897590147	0.8221992649	0.8221901851	98.9312304033	0.0677520000	0.0729800000	0.0639600000	0.0630760000	0.0811440000	0.0855200000	0.0904120000	0.0920520000	0.0195892965	0.0195892729	0.0738711978	0.0738711686	0.0231680000	0.0231680000	0.1504371440	0.1504371440	0.0255280000	0.1577226069	0.0964255478	0.1593058667	0.1870240000	0.1917080000	0.0222840000	0.0237080000	0.0236840000	0.0252320000	0.2609920000	0.2711280000
Jacobsen116.png	5.7269870749	0.2452141814	84.2908895157	0.8033831754	0.7964949505	0.8745186708	0.8972387840	99.3177187986	0.0640400000	0.0593920000	0.0557880000	0.0571880000	0.0760880000	0.0715280000	0.0796360000	0.0799240000	0.0181376527	0.0181379912	0.0743529601	0.0743533003	0.0182520000	0.0182520000	0.1338616307	0.1338616307	0.0213400000	0.1445153554	0.0755698895	0.1448588370	0.1689920000	0.1626200000	0.0215800000	0.0184920000	0.0231440000	0.0201920000	0.2166320000	0.2071480000
Jacobsen117.png	3.3968867161	0.3148317155	91.1942956916	0.9919252905	0.9618014244	0.8472333735	0.8468117393	99.4854368478	0.0810040000	0.0832600000	0.0784960000	0.0782280000	0.0900480000	0.0920400000	0.1045680000	0.1047440000	0.0225196738	0.0225196431	0.0826992673	0.0826992320	0.0245600000	0.0245600000	0.1547801739	0.1547801739	0.0248800000	0.1557596952	0.0997501585	0.1596151149	0.2063840000	0.2081960000	0.0237840000	0.0246360000	0.0252760000	0.0265640000	0.2842200000	0.2901360000
Jacobsen118.png	4.9137853508	1.3649184969	81.2768896519	0.8253049960	0.8269816546	0.7908508084	0.8079381271	99.2407238800	0.0739880000	0.0687720000	0.0649160000	0.0647200000	0.0857280000	0.0810880000	0.0946520000	0.0935240000	0.0192793791	0.0192790267	0.0744215066	0.0744209017	0.0230800000	0.0230800000	0.1501579295	0.1501579295	0.0250080000	0.1561495996	0.0965892778	0.1591321277	0.1865400000	0.1808440000	0.0235160000	0.0214320000	0.0253640000	0.0228440000	0.2539800000	0.2411760000
Jacobsen119.png	5.4169342950	0.7041827117	80.0284498669	0.8079043213	0.7868528193	0.8227112517	0.7836696025	99.4346998776	0.0939440000	0.0938960000	0.0854760000	0.0853640000	0.0998320000	0.1004000000	0.1142000000	0.1142880000	0.0259668088	0.0259667049	0.0852079766	0.0852078345	0.0275440000	0.0275440000	0.1636625651	0.1636625651	0.0278960000	0.1646752005	0.1078395306	0.1640923808	0.2533840000	0.2524160000	0.0268280000	0.0266560000	0.0281240000	0.0282920000	0.3581200000	0.3539920000
Jacobsen120.png	8.0995289863	0.0090940714	92.1572710565	0.9999583614	0.9851561124	0.8505881842	0.8505881842	99.2292338677	0.0616760000	0.0635080000	0.0590360000	0.0583720000	0.0736960000	0.0765440000	0.0805080000	0.0813000000	0.0185875313	0.0185875038	0.0753675972	0.0753675643	0.0185440000	0.0185440000	0.1349080904	0.1349080904	0.0214320000	0.1448197268	0.0745206379	0.1441778775	0.1719320000	0.1774480000	0.0197480000	0.0213360000	0.0212520000	0.0229880000	0.2208280000	0.2232840000
Jacobsen121.png	5.7861262223	3.2637766459	84.1638275399	0.8447277323	0.8458979598	0.8617248985	0.8142025110	99.4231873416	0.0741320000	0.0731120000	0.0745080000	0.0779240000	0.0866640000	0.0864640000	0.0970480000	0.0972640000	0.0208148764	0.0208141846	0.0808794608	0.0808789107	0.0218400000	0.0218400000	0.1461612119	0.1461612119	0.0220040000	0.1466966600	0.0843766260	0.1505076844	0.1895040000	0.1912640000	0.0222960000	0.0222360000	0.0236640000	0.0234280000	0.2363760000	0.2399480000
Jacobsen122.png	5.1795863562	0.5675688937	88.4305013079	0.9908344203	0.8906325676	0.8279042540	0.8278488104	99.3190753193	0.0751600000	0.0747960000	0.0766720000	0.0769440000	0.0855280000	0.0855440000	0.0953160000	0.0953080000	0.0207427197	0.0207423116	0.0813963494	0.0813958125	0.0211720000	0.0211720000	0.1439577345	0.1439577345	0.0217080000	0.1457286783	0.0834229783	0.1491684649	0.1848400000	0.1858200000	0.0217440000	0.0221200000	0.0233480000	0.0235600000	0.2434800000	0.2477440000
Jacobsen123.png	2.5384465554	0.0126767412	95.7151247200	0.9556204337	0.9507762035	0.9615477728	0.9606605788	99.5854474911	0.0787400000	0.0777920000	0.0860720000	0.0860160000	0.0905680000	0.0902800000	0.1035080000	0.1031760000	0.0208211515	0.0208211431	0.0824793021	0.0824792869	0.0218000000	0.0218000000	0.1460302890	0.1460302890	0.0208800000	0.1429828919	0.0848310030	0.1487891751	0.1853160000	0.1858640000	0.0221400000	0.0221520000	0.0237480000	0.0237960000	0.2434600000	0.2440120000
Jacobsen124.png	3.6140404314	0.0155081639	90.2828839253	0.8568697189	0.8549202677	0.9500675030	0.9494578674	99.2655025805	0.0803160000	0.0798520000	0.0859840000	0.0859360000	0.0897280000	0.0898000000	0.1017560000	0.1024160000	0.0212729654	0.0212728412	0.0839371656	0.0839369935	0.0220400000	0.0220400000	0.1468139115	0.1468139115	0.0212000000	0.1440508348	0.0856113364	0.1491860686	0.1899760000	0.1900120000	0.0223360000	0.0223120000	0.0239880000	0.0239960000	0.2449720000	0.2447280000
Jacobsen125.png	5.6020276116	3.3275041016	86.0932936351	0.8286845301	0.8247257403	0.8192169230	0.9711045520	99.4555962428	0.0688880000	0.0681920000	0.0697080000	0.0677080000	0.0821680000	0.0819840000	0.0907080000	0.0898040000	0.0198922664	0.0198929625	0.0796800399	0.0796803297	0.0205840000	0.0205840000	0.1419872515	0.1419872515	0.0219320000	0.1464618489	0.0811761875	0.1493757706	0.1800800000	0.1806760000	0.0215800000	0.0214080000	0.0230320000	0.0230080000	0.2220800000	0.2222720000
Jacobsen126.png	6.2632255200	0.0132918372	95.2558134883	0.9331335797	0.9277296921	0.9752567538	0.9741125139	98.1686938192	0.0633040000	0.0628480000	0.0605680000	0.0603160000	0.0753440000	0.0751440000	0.0795520000	0.0798440000	0.0178161891	0.0178161997	0.0751499316	0.0751499335	0.0178920000	0.0178920000	0.1325592193	0.1325592193	0.0205920000	0.1420142606	0.0713799992	0.1416365203	0.1579560000	0.1584320000	0.0197800000	0.0198320000	0.0215920000	0.0217360000	0.2224360000	0.2224960000
Jacobsen127.png	4.6045076904	0.8211541756	79.7234544309	0.8049868166	0.7990265703	0.8009405651	0.7839842252	99.4630780374	0.0982880000	0.0976160000	0.0965160000	0.0977800000	0.1060320000	0.1053840000	0.1222720000	0.1222440000	0.0246599866	0.0246597294	0.0845743637	0.0845740303	0.0294680000	0.0294680000	0.1691146102	0.1691146102	0.0277040000	0.1641237220	0.1127948879	0.1674886164	0.2254560000	0.2250960000	0.0282720000	0.0278240000	0.0289560000	0.0285760000	0.3286600000	0.3277880000
Jacobsen128.png	4.4147053896	1.4284487711	88.4585589247	0.9974858367	0.8755164016	0.8326704950	0.8326696237	98.9969874810	0.0741800000	0.0750160000	0.0776240000	0.0778320000	0.0865920000	0.0880080000	0.0991800000	0.0996280000	0.0203423139	0.0203421582	0.0801032362	0.0801029348	0.0224880000	0.0224880000	0.1482645534	0.1482645534	0.0223040000	0.1476706430	0.0888670062	0.1531435883	0.1845800000	0.1870720000	0.0220000000	0.0234440000	0.0234320000	0.0246840000	0.2301600000	0.2351360000
Jacobsen129.png	4.3793814048	1.1672759026	83.3350236530	0.8583380991	0.8208486212	0.8361214704	0.8180927555	99.3687092846	0.0886760000	0.0880560000	0.0968040000	0.0959240000	0.0963200000	0.0962480000	0.1121240000	0.1121200000	0.0217515887	0.0217515879	0.0840729949	0.0840730072	0.0236040000	0.0236040000	0.1518121977	0.1518121977	0.0215160000	0.1450970226	0.0915019647	0.1521652199	0.1925320000	0.1922200000	0.0232400000	0.0230480000	0.0247440000	0.0247840000	0.2890360000	0.2882320000
Jacobsen130.png	5.4123865107	2.1006504131	86.7655189799	0.8556411673	0.8496660991	0.9733527429	0.7919607499	99.1796445337	0.0679560000	0.0677960000	0.0628360000	0.0625240000	0.0809600000	0.0807120000	0.0881400000	0.0885360000	0.0207019355	0.0207018686	0.0797765695	0.0797765249	0.0212400000	0.0212400000	0.1441837215	0.1441837215	0.0234480000	0.1513217859	0.0868494513	0.1537142243	0.1840440000	0.1847160000	0.0217680000	0.0219360000	0.0233720000	0.0233480000	0.2489400000	0.2492240000
Jacobsen131.png	2.2811345041	0.0963259942	88.5267300753	0.9969327979	0.8644548112	0.8397643854	0.8399172085	99.6624498463	0.0720680000	0.0715640000	0.0754960000	0.0762600000	0.0852160000	0.0864160000	0.0967240000	0.0971560000	0.0213027887	0.0213021926	0.0835316745	0.0835308733	0.0216120000	0.0216120000	0.1454132251	0.1454132251	0.0219000000	0.1463573561	0.0869145145	0.1512232417	0.1843880000	0.1882920000	0.0217320000	0.0223920000	0.0233920000	0.0239960000	0.2316880000	0.2351600000
Jacobsen132.png	2.7137663641	0.0155331866	90.0063292345	0.8474185382	0.8473911647	0.9522125649	0.9532309017	99.4508567222	0.0822240000	0.0819240000	0.0883680000	0.0881520000	0.0912560000	0.0914480000	0.1054560000	0.1058680000	0.0209215166	0.0209215338	0.0834734926	0.0834735823	0.0221160000	0.0221160000	0.1470611065	0.1470611065	0.0205200000	0.1417709773	0.0850773173	0.1486413715	0.1924240000	0.1917080000	0.0222600000	0.0222360000	0.0237840000	0.0239120000	0.2407040000	0.2401480000
Jacobsen133.png	4.6723185093	0.0122745245	92.8329696761	0.9988894458	0.9927582972	0.8608694481	0.8608015960	99.3987213525	0.0654880000	0.0676320000	0.0705920000	0.0694280000	0.0799200000	0.0822160000	0.0909080000	0.0915560000	0.0191389659	0.0191389298	0.0781451575	0.0781451355	0.0200720000	0.0200720000	0.1402469019	0.1402469019	0.0208960000	0.1430364954	0.0793822609	0.1471623565	0.1731400000	0.1801400000	0.0202360000	0.0216280000	0.0218520000	0.0235040000	0.2059960000	0.2142080000
Jacobsen134.png	4.6482003324	0.1130133889	80.6321652292	0.8112539759	0.8206554217	0.7999863906	0.7933908210	99.4586840352	0.0909800000	0.0920480000	0.0745880000	0.0746120000	0.0980480000	0.0985680000	0.1119840000	0.1121080000	0.0253912818	0.0253911812	0.0831020369	0.0831019587	0.0279160000	0.0279160000	0.1647325271	0.1647325271	0.0302520000	0.1712802786	0.1182407989	0.1696723922	0.2526960000	0.2523120000	0.0265880000	0.0262720000	0.0284320000	0.0281600000	0.4156840000	0.4133200000
Jacobsen135.png	3.6659338668	0.0073989588	90.3242643590	0.8403862276	0.8363649585	0.9682959583	0.9679234299	99.3654217256	0.0720560000	0.0716600000	0.0767080000	0.0724840000	0.0840160000	0.0836960000	0.0934560000	0.0919680000	0.0193232769	0.0193232478	0.0780803048	0.0780802923	0.0207320000	0.0207320000	0.1424860182	0.1424860182	0.0213320000	0.1444888552	0.0814615529	0.1478112725	0.1766080000	0.1767320000	0.0214920000	0.0214760000	0.0231440000	0.0230680000	0.2380320000	0.2384000000
Jacobsen136.png	3.6133171730	0.5150244990	88.5448534859	0.9925985114	0.9686496386	0.7908232833	0.7897227062	99.6311051217	0.0725280000	0.0850200000	0.0733480000	0.0733680000	0.0849680000	0.0961120000	0.1020400000	0.1046080000	0.0226633691	0.0226634178	0.0820353118	0.0820354153	0.0255360000	0.0255360000	0.1577466711	0.1577466711	0.0265920000	0.1608880638	0.1065797056	0.1656108549	0.1942440000	0.2132080000	0.0214200000	0.0284600000	0.0228560000	0.0292320000	0.2611840000	0.2927640000
Jacobsen137.png	3.0852107254	0.0153364901	92.8696054245	0.9056824418	0.9042311539	0.9524187996	0.9524518217	99.0076373513	0.0825080000	0.0820400000	0.0903600000	0.0897200000	0.0915440000	0.0914480000	0.1054240000	0.1057440000	0.0202801942	0.0202801692	0.0817026139	0.0817026073	0.0220480000	0.0220480000	0.1468399535	0.1468399535	0.0204160000	0.1414187645	0.0846826969	0.1482783699	0.1846440000	0.1846240000	0.0222840000	0.0223480000	0.0238800000	0.0239280000	0.2522520000	0.2496800000
Jacobsen138.png	3.4636457640	0.0122676973	82.7175726377	0.8346470897	0.8289686319	0.8208985901	0.8241885939	99.6845730505	0.0814760000	0.0780040000	0.0829880000	0.0833360000	0.0918560000	0.0894720000	0.1042440000	0.1034280000	0.0212123689	0.0212122492	0.0818679607	0.0818679067	0.0234960000	0.0234960000	0.1514728681	0.1514728681	0.0226720000	0.1488558667	0.0926311430	0.1553617754	0.1945080000	0.1911720000	0.0241160000	0.0224920000	0.0258800000	0.0239040000	0.2538120000	0.2469200000
Jacobsen139.png	7.4842812205	0.0148303209	92.5124471999	0.8861267791	0.8814785328	0.9660888966	0.9668036795	98.8233298948	0.0620880000	0.0620040000	0.0663200000	0.0658840000	0.0736880000	0.0738000000	0.0760560000	0.0787880000	0.0160457987	0.0160456654	0.0725835327	0.0725834153	0.0156600000	0.0156600000	0.1241564580	0.1241564580	0.0178560000	0.1324282199	0.0589383931	0.1280666963	0.1505360000	0.1501160000	0.0182600000	0.0182640000	0.0201400000	0.0201280000	0.1967920000	0.1959120000
Jacobsen140.png	3.4901207538	0.9622741328	88.8543703625	0.9984266024	0.8558386506	0.8499887068	0.8499208547	99.6422304221	0.0663240000	0.0626320000	0.0658400000	0.0654480000	0.0803120000	0.0774320000	0.0873160000	0.0873480000	0.0199624558	0.0199624321	0.0812236911	0.0812236433	0.0195600000	0.0195600000	0.1384827899	0.1384827899	0.0210240000	0.1434645383	0.0790529351	0.1469889120	0.1758880000	0.1738520000	0.0217680000	0.0197920000	0.0234320000	0.0214440000	0.2087360000	0.2032600000
Jacobsen141.png	5.3967645269	1.3735831564	87.2290514150	0.8454781687	0.9550940830	0.8459237724	0.8426660326	99.5595529257	0.0800680000	0.0802960000	0.0780520000	0.0784880000	0.0902000000	0.0904000000	0.1031760000	0.1026360000	0.0222403755	0.0222409026	0.0825994187	0.0826000200	0.0239760000	0.0239760000	0.1529746549	0.1529746549	0.0243240000	0.1540533607	0.0953011116	0.1585611498	0.2055600000	0.2057680000	0.0241160000	0.0236760000	0.0259600000	0.0255240000	0.2604280000	0.2707840000
Jacobsen142.png	4.6706112814	0.7345671731	90.0911256614	0.9665280857	0.9746606693	0.8300571334	0.8323991380	99.3313409362	0.0864640000	0.0869080000	0.0843160000	0.0844000000	0.0958160000	0.0956400000	0.1088480000	0.1085920000	0.0226683948	0.0226683726	0.0821115678	0.0821115158	0.0257560000	0.0257560000	0.1584068459	0.1584068459	0.0253120000	0.1570713257	0.1000968637	0.1612301286	0.2096200000	0.2135120000	0.0247480000	0.0247560000	0.0262320000	0.0260200000	0.2838360000	0.2908360000
Jacobsen143.png	3.9996351652	0.7215405926	87.0251298357	0.8537649478	0.8963085408	0.8965976373	0.8343340675	99.3566828501	0.0733800000	0.0723960000	0.0677000000	0.0673200000	0.0843120000	0.0843280000	0.0946640000	0.0962680000	0.0212284952	0.0212286451	0.0799308891	0.0799311076	0.0224560000	0.0224560000	0.1481614520	0.1481614520	0.0243920000	0.1542631697	0.0941142472	0.1564484359	0.1995200000	0.1994880000	0.0228320000	0.0229120000	0.0244200000	0.0246240000	0.2872480000	0.2865280000
Jacobsen144.png	7.2861784747	0.0135418147	92.6283249978	0.8774494886	0.8739433253	0.9763449352	0.9773952508	99.4444201210	0.0572800000	0.0569200000	0.0547800000	0.0540560000	0.0686240000	0.0687840000	0.0717840000	0.0707800000	0.0160647945	0.0160646445	0.0704993598	0.0704991667	0.0151760000	0.0151760000	0.1222528069	0.1222528069	0.0184760000	0.1346651772	0.0598933420	0.1303780695	0.1491600000	0.1489640000	0.0176160000	0.0176240000	0.0196960000	0.0196040000	0.1920280000	0.1924480000
Jacobsen145.png	5.4242404749	0.9105689616	82.8784561844	0.8051841714	0.7938621473	0.8119851888	0.9041067400	99.4952807838	0.0888960000	0.0894040000	0.0844320000	0.0830120000	0.0968320000	0.0971360000	0.1110000000	0.1117200000	0.0228545398	0.0228542033	0.0808687223	0.0808682282	0.0268840000	0.0268840000	0.1617447223	0.1617447223	0.0267200000	0.1612642106	0.1070091289	0.1651584733	0.2190120000	0.2187040000	0.0261040000	0.0258880000	0.0276480000	0.0275400000	0.3079240000	0.3072120000
Jacobsen146.png	3.9642737075	1.2065457580	82.6109943088	0.8751847925	0.7935470736	0.8407570302	0.7949508760	99.4752574925	0.0702360000	0.0803800000	0.0671440000	0.0668240000	0.0807920000	0.0911040000	0.0953080000	0.0976560000	0.0204813016	0.0204818535	0.0767554361	0.0767561590	0.0236600000	0.0236600000	0.1519878179	0.1519878179	0.0256120000	0.1579750780	0.0984362175	0.1601848541	0.1887080000	0.2013920000	0.0206880000	0.0254800000	0.0221200000	0.0272080000	0.2601760000	0.2867200000
Jacobsen147.png	4.6380233918	2.0301415365	79.8448322627	0.8194764552	0.7816478715	0.8070884878	0.7855804761	99.6129740400	0.0932520000	0.0935600000	0.0882640000	0.0863960000	0.1007360000	0.1007440000	0.1138880000	0.1134120000	0.0250716178	0.0250716293	0.0843114003	0.0843114473	0.0274680000	0.0274680000	0.1634430048	0.1634430048	0.0270520000	0.1622353062	0.1024678180	0.1628907720	0.2385840000	0.2383400000	0.0264320000	0.0261640000	0.0274120000	0.0275560000	0.3218040000	0.3220760000
Jacobsen148.png	6.2545443841	2.3989982560	82.8558997641	0.8691940027	0.8380997483	0.7943048915	0.8126373480	99.3997845055	0.0847120000	0.0846640000	0.0854040000	0.0858560000	0.0925280000	0.0926720000	0.1079080000	0.1066720000	0.0220257493	0.0220257802	0.0821162012	0.0821162278	0.0238560000	0.0238560000	0.1526007353	0.1526007353	0.0234880000	0.1514476992	0.0950738503	0.1562770689	0.2013920000	0.2010080000	0.0236000000	0.0236640000	0.0255800000	0.0256680000	0.2985840000	0.2977520000
Jacobsen149.png	4.0017607342	0.5091707507	82.2312595565	0.8662308541	0.7953954056	0.8109726608	0.8166514618	99.4712343938	0.0859240000	0.0924520000	0.0856080000	0.0848400000	0.0942240000	0.1013280000	0.1111440000	0.1131320000	0.0235094541	0.0235091821	0.0836546515	0.0836544860	0.0269240000	0.0269240000	0.1618616787	0.1618616787	0.0264560000	0.1604873300	0.1056147400	0.1636624349	0.2131800000	0.2208200000	0.0237720000	0.0279840000	0.0248200000	0.0289600000	0.3016680000	0.3151160000
Jacobsen150.png	4.2927840717	0.9335423619	82.7250914250	0.7905013976	0.9059817296	0.8124792412	0.8000412886	99.5566383190	0.0702120000	0.0624760000	0.0603040000	0.0607280000	0.0850160000	0.0749920000	0.0893680000	0.0877640000	0.0203477453	0.0203470197	0.0793706505	0.0793697309	0.0218320000	0.0218320000	0.1461350375	0.1461350375	0.0242480000	0.1538184941	0.0934686688	0.1583243564	0.1822560000	0.1681400000	0.0245360000	0.0196400000	0.0269720000	0.0212640000	0.2367240000	0.2128960000
Jacobsen151.png	5.6072827444	0.0958013939	88.1387659050	0.9482108273	0.9838531084	0.7968229197	0.7966637807	98.9418357315	0.0687680000	0.0696200000	0.0681520000	0.0683520000	0.0815040000	0.0814240000	0.0927320000	0.0922400000	0.0187247287	0.0187245600	0.0744006229	0.0744003832	0.0212000000	0.0212000000	0.1440508348	0.1440508348	0.0225560000	0.1484833831	0.0852062360	0.1512592551	0.1761600000	0.1758160000	0.0219480000	0.0219760000	0.0235880000	0.0234160000	0.2307080000	0.2309600000
Jacobsen152.png	3.8623258452	1.5436836027	83.7194947420	0.8886356091	0.8162511593	0.8226365276	0.8212564937	99.5074249548	0.0824880000	0.0863880000	0.0842440000	0.0854840000	0.0904560000	0.0943360000	0.1058280000	0.1067280000	0.0224151920	0.0224149848	0.0831392037	0.0831388624	0.0235520000	0.0235520000	0.1516489211	0.1516489211	0.0233200000	0.1509180861	0.0940743366	0.1551467328	0.2064760000	0.2106040000	0.0222280000	0.0249000000	0.0238320000	0.0270960000	0.2939280000	0.3033920000
Jacobsen153.png	4.3374157080	0.3743756448	80.5330124008	0.8234984739	0.8249867738	0.7854013510	0.7874338974	99.4221513859	0.1087240000	0.1097320000	0.1125680000	0.1136440000	0.1146240000	0.1164960000	0.1385400000	0.1387720000	0.0258455916	0.0258454569	0.0858886223	0.0858884377	0.0320480000	0.0320480000	0.1761279358	0.1761279358	0.0286280000	0.1667589543	0.1220291233	0.1698965827	0.2444400000	0.2459040000	0.0291160000	0.0301080000	0.0301720000	0.0309240000	0.3748280000	0.3837200000
Jacobsen154.png	4.3856687712	2.0409385789	84.1818417697	0.8233468059	0.9563772316	0.7957507424	0.7917988909	99.5361328872	0.0909200000	0.0867720000	0.0886800000	0.0896600000	0.0994640000	0.0957280000	0.1138520000	0.1140240000	0.0232105225	0.0232104581	0.0828922831	0.0828922358	0.0264440000	0.0264440000	0.1604519175	0.1604519175	0.0253440000	0.1571680008	0.1021583292	0.1612857497	0.2213520000	0.2154240000	0.0271360000	0.0240560000	0.0282400000	0.0253040000	0.2996680000	0.2879840000
Jacobsen155.png	5.3350490249	1.0066736657	83.2124175152	0.8709134137	0.8223841071	0.8073027725	0.8278964073	99.4551542666	0.0872800000	0.0915600000	0.0850400000	0.0845720000	0.0951200000	0.0987440000	0.1103240000	0.1108240000	0.0228913863	0.0228917057	0.0802885780	0.0802890398	0.0264640000	0.0264640000	0.1605109335	0.1605109335	0.0262280000	0.1598129975	0.1036991159	0.1627565302	0.2169160000	0.2215520000	0.0244760000	0.0271120000	0.0259200000	0.0282600000	0.3061720000	0.3125480000
Jacobsen156.png	3.6192539958	0.1994272462	80.4759286833	0.8177270790	0.7629251513	0.8343595978	0.8040253193	99.5032866200	0.0927840000	0.0920880000	0.0762360000	0.0753160000	0.0993600000	0.0989840000	0.1108840000	0.1104960000	0.0255597175	0.0255596533	0.0824435956	0.0824434515	0.0283680000	0.0283680000	0.1660221878	0.1660221878	0.0301720000	0.1710607128	0.1157411437	0.1697742614	0.2574320000	0.2566560000	0.0266080000	0.0271000000	0.0283960000	0.0285040000	0.3853160000	0.3806800000
Jacobsen157.png	5.1445439413	1.3026502195	80.1387430897	0.8071726693	0.8150923481	0.7911590806	0.7921256256	99.4496082445	0.1086040000	0.1095160000	0.1078200000	0.1082760000	0.1155200000	0.1150560000	0.1374120000	0.1367840000	0.0259789720	0.0259787495	0.0836824110	0.0836820978	0.0333560000	0.0333560000	0.1795647689	0.1795647689	0.0300320000	0.1706757027	0.1255887152	0.1736206767	0.2517040000	0.2519680000	0.0294680000	0.0297480000	0.0297960000	0.0306320000	0.3658560000	0.3706040000
Jacobsen158.png	3.5081052472	0.6394560167	83.3873931669	0.8602872718	0.8472360482	0.8148528640	0.8131195427	99.4241554643	0.0825800000	0.0852960000	0.0821720000	0.0817080000	0.0910800000	0.0937040000	0.1054240000	0.1058320000	0.0224594026	0.0224593159	0.0825212942	0.0825211371	0.0242000000	0.0242000000	0.1536699530	0.1536699530	0.0241840000	0.1536204041	0.0952259556	0.1569723918	0.2069240000	0.2107880000	0.0229240000	0.0248280000	0.0243800000	0.0268480000	0.2849800000	0.2873680000
Jacobsen159.png	5.7316971072	1.3517320050	83.8443432738	0.8506196948	0.8289302918	0.8553160861	0.8189076582	99.3824175148	0.0704560000	0.0702280000	0.0644760000	0.0647160000	0.0815120000	0.0814720000	0.0900880000	0.0901720000	0.0204036063	0.0204040770	0.0784752529	0.0784757136	0.0213240000	0.0213240000	0.1444623498	0.1444623498	0.0234280000	0.1512587860	0.0888574361	0.1537001283	0.1915560000	0.1918520000	0.0221400000	0.0221560000	0.0237000000	0.0238520000	0.2567880000	0.2602320000
Jacobsen160.png	1.9442310701	0.0091804570	91.1435239828	0.9423848353	0.9438318822	0.8800566665	0.8794675753	99.7163277189	0.0620360000	0.0602800000	0.0606720000	0.0610320000	0.0757440000	0.0734960000	0.0795240000	0.0792960000	0.0189397444	0.0189393467	0.0792502203	0.0792496586	0.0176800000	0.0176800000	0.1317857620	0.1317857620	0.0198400000	0.1394505367	0.0709927730	0.1405797170	0.1701480000	0.1685160000	0.0198800000	0.0187000000	0.0216280000	0.0202240000	0.1923120000	0.1906520000
Jacobsen161.png	5.3062343910	1.2466017727	92.9161612466	0.9283354859	0.9372513628	0.9263640301	0.9246955711	99.5765140166	0.0791120000	0.0794040000	0.0705440000	0.0710560000	0.0880320000	0.0881600000	0.0979680000	0.0978760000	0.0224281268	0.0224284552	0.0813436138	0.0813439769	0.0233640000	0.0233640000	0.1510569918	0.1510569918	0.0249920000	0.1561009206	0.0941086414	0.1576417754	0.2117280000	0.2108200000	0.0235000000	0.0235960000	0.0249360000	0.0251160000	0.2896000000	0.2887440000
Jacobsen162.png	6.9745736791	0.7331509769	83.7633207828	0.8379487871	0.8447998715	0.8194883511	0.8482958216	99.4091897902	0.0845000000	0.0789200000	0.0826920000	0.0824160000	0.0932560000	0.0877760000	0.1024320000	0.1042400000	0.0208744997	0.0208749093	0.0795708450	0.0795712078	0.0232240000	0.0232240000	0.1506145297	0.1506145297	0.0229880000	0.1498654119	0.0903733970	0.1537913091	0.1965640000	0.1900400000	0.0252880000	0.0213560000	0.0271160000	0.0230000000	0.2698360000	0.2602200000
Jacobsen163.png	4.4244161072	0.5633747898	80.8491736866	0.8002226934	0.8232851834	0.7932286129	0.8172304577	99.3485273878	0.0883280000	0.0857640000	0.0845080000	0.0839640000	0.0966720000	0.0947040000	0.1104760000	0.1099160000	0.0222024547	0.0222023290	0.0809837113	0.0809836108	0.0256880000	0.0256880000	0.1582031187	0.1582031187	0.0255680000	0.1578428872	0.1039374543	0.1616589673	0.2128360000	0.2116200000	0.0259520000	0.0242640000	0.0275080000	0.0260680000	0.3027400000	0.3008560000
Jacobsen164.png	3.3818936187	0.4718223375	82.1736819955	0.8427965087	0.8226772477	0.8178457389	0.8036277846	99.3866855301	0.0673760000	0.0682880000	0.0636800000	0.0630200000	0.0796320000	0.0810640000	0.0873800000	0.0865960000	0.0205921426	0.0205916460	0.0804211596	0.0804208772	0.0201120000	0.0201120000	0.1403837109	0.1403837109	0.0224280000	0.1480711738	0.0831127675	0.1499797160	0.1889320000	0.1907320000	0.0209160000	0.0214560000	0.0224760000	0.0230000000	0.2495480000	0.2535600000
Jacobsen165.png	5.3342448544	1.1229174014	85.8545611843	0.9028806640	0.9160109023	0.8112223166	0.8040685645	99.4085771360	0.0840800000	0.0858480000	0.0814080000	0.0807320000	0.0930400000	0.0947920000	0.1061440000	0.1062640000	0.0224459874	0.0224460185	0.0803711412	0.0803712115	0.0249160000	0.0249160000	0.1558694650	0.1558694650	0.0250320000	0.1562225867	0.0968027535	0.1583707700	0.2147360000	0.2153880000	0.0236720000	0.0249280000	0.0252320000	0.0266800000	0.2972120000	0.2933880000
Jacobsen166.png	4.8502670288	1.1362556236	83.0645350022	0.8213470201	0.8902262062	0.8084360616	0.8025721122	99.5497710583	0.0757000000	0.0791040000	0.0776280000	0.0757680000	0.0865280000	0.0895840000	0.1012040000	0.1007240000	0.0207150943	0.0207147942	0.0793843796	0.0793839664	0.0230200000	0.0230200000	0.1499672283	0.1499672283	0.0234800000	0.1514225258	0.0934048523	0.1566827860	0.1881200000	0.1905920000	0.0222160000	0.0240680000	0.0235720000	0.0260600000	0.2498120000	0.2560920000
Jacobsen167.png	4.7727132884	0.8337458790	82.2675242799	0.8452070469	0.8279947309	0.8261581682	0.7913410253	99.2544220387	0.0754160000	0.0752840000	0.0717520000	0.0710280000	0.0853520000	0.0868240000	0.0968720000	0.0968040000	0.0208086566	0.0208079330	0.0796169672	0.0796158349	0.0231000000	0.0231000000	0.1502214374	0.1502214374	0.0243640000	0.1541768160	0.0965310585	0.1588142739	0.1862360000	0.1883160000	0.0228080000	0.0234800000	0.0244440000	0.0252920000	0.2535400000	0.2545480000
Jacobsen168.png	3.2152904595	1.0305557529	85.2579418802	0.8586746345	0.8637641124	0.8436579181	0.8442210101	99.6450558831	0.0763160000	0.0737120000	0.0758920000	0.0731200000	0.0868640000	0.0846160000	0.0963080000	0.0958320000	0.0208898826	0.0208892009	0.0811505155	0.0811499173	0.0219320000	0.0219320000	0.1464618489	0.1464618489	0.0226360000	0.1487403778	0.0884388802	0.1527539012	0.1922760000	0.1892040000	0.0231080000	0.0216640000	0.0245760000	0.0232000000	0.2456880000	0.2383040000
Jacobsen169.png	9.6800133050	0.0149179225	93.2403332267	0.9380679411	0.9382762410	0.9247173058	0.9285518412	99.1818392400	0.0608680000	0.0579680000	0.0610680000	0.0609320000	0.0729600000	0.0701840000	0.0756440000	0.0751240000	0.0158430023	0.0158426563	0.0711269213	0.0711265671	0.0158000000	0.0158000000	0.1247013320	0.1247013320	0.0181280000	0.1334145675	0.0609987443	0.1307322082	0.1504760000	0.1473080000	0.0192480000	0.0178280000	0.0209840000	0.0195240000	0.1915880000	0.1856880000
Jacobsen170.png	4.8776612232	1.5650375581	83.6302101353	0.8622929050	0.8701322410	0.8112032900	0.8015799695	99.4627419432	0.0748520000	0.0747520000	0.0715000000	0.0698640000	0.0862720000	0.0862560000	0.0961160000	0.0964240000	0.0219102197	0.0219097738	0.0820802750	0.0820797610	0.0232040000	0.0232040000	0.1505512041	0.1505512041	0.0243640000	0.1541768160	0.0930565599	0.1580381219	0.1955920000	0.1950840000	0.0233080000	0.0232280000	0.0245000000	0.0245240000	0.2507080000	0.2491080000
Jacobsen171.png	4.6054623941	0.6705510976	86.4952996790	0.8626639036	0.8316230469	0.9152952045	0.8502298322	99.4067769687	0.0793640000	0.0805560000	0.0792800000	0.0777400000	0.0885680000	0.0901840000	0.1029320000	0.1013120000	0.0213708325	0.0213705920	0.0805098149	0.0805094891	0.0234640000	0.0234640000	0.1513721651	0.1513721651	0.0237440000	0.1522508298	0.0935277033	0.1559300517	0.1986120000	0.2004280000	0.0229880000	0.0238800000	0.0244440000	0.0248800000	0.2752880000	0.2772400000
Jacobsen172.png	4.3946433064	0.4950452518	82.4284995791	0.8488363695	0.8412750950	0.8153588271	0.7916696916	99.4847643820	0.0886800000	0.0916200000	0.0900120000	0.0881600000	0.0956560000	0.0997520000	0.1132280000	0.1135880000	0.0230464127	0.0230458870	0.0826841640	0.0826833485	0.0268840000	0.0268840000	0.1617447223	0.1617447223	0.0258440000	0.1586700613	0.1041215922	0.1629467227	0.2140640000	0.2167640000	0.0247440000	0.0268800000	0.0263080000	0.0280360000	0.2929720000	0.2956560000
Jacobsen173.png	4.6161045625	1.2039245888	83.5406430547	0.8369681392	0.8574811245	0.8121455593	0.8350308992	99.3441052124	0.0827360000	0.0814520000	0.0859360000	0.0860040000	0.0915520000	0.0902480000	0.1055840000	0.1064560000	0.0214157367	0.0214155613	0.0824060135	0.0824056517	0.0233320000	0.0233320000	0.1509559834	0.1509559834	0.0225400000	0.1484319256	0.0921306441	0.1541195431	0.1938520000	0.1918520000	0.0236280000	0.0229360000	0.0255480000	0.0244040000	0.2723320000	0.2681960000
Jacobsen174.png	5.2546744032	0.9148151315	82.7854120063	0.8262662383	0.8200389398	0.7982233352	0.8668879670	99.4292939988	0.0802080000	0.0797320000	0.0864000000	0.0867120000	0.0894080000	0.0891840000	0.1047480000	0.1043600000	0.0208992496	0.0208991854	0.0837461489	0.0837461060	0.0216840000	0.0216840000	0.1456498850	0.1456498850	0.0202680000	0.1409158884	0.0838963711	0.1475827428	0.1881680000	0.1874840000	0.0219040000	0.0218400000	0.0237320000	0.0234440000	0.2404040000	0.2384520000
Jacobsen175.png	3.7784750431	0.9901516255	83.4655054963	0.8924425810	0.8232020134	0.8181424823	0.8048331432	99.5641701715	0.0624720000	0.0698200000	0.0610440000	0.0609600000	0.0751760000	0.0842560000	0.0866840000	0.0885040000	0.0193686260	0.0193692303	0.0762971606	0.0762979731	0.0214920000	0.0214920000	0.1450178543	0.1450178543	0.0238680000	0.1526381727	0.0910377990	0.1558120066	0.1711280000	0.1828640000	0.0192760000	0.0240720000	0.0208920000	0.0260520000	0.2218520000	0.2427960000
Jacobsen176.png	5.4903901134	0.1811070025	91.7143618542	0.9211528568	0.9256768942	0.9106812032	0.9110635199	99.2876988561	0.0823520000	0.0810320000	0.0846040000	0.0861240000	0.0913040000	0.0903440000	0.1052960000	0.1052360000	0.0209453385	0.0209445273	0.0811743801	0.0811733979	0.0229920000	0.0229920000	0.1498781431	0.1498781431	0.0219280000	0.1464487917	0.0893813646	0.1522881792	0.1937240000	0.1922320000	0.0233440000	0.0226160000	0.0249240000	0.0241880000	0.2660640000	0.2625840000
Jacobsen177.png	5.3188400681	0.2751606787	90.0595365328	0.9465243373	0.9487564552	0.8554301525	0.8516705163	99.5477782590	0.0755280000	0.0803160000	0.0722840000	0.0718840000	0.0852640000	0.0900800000	0.1008880000	0.1019800000	0.0216935573	0.0216937038	0.0792102047	0.0792103857	0.0241800000	0.0241800000	0.1536080141	0.1536080141	0.0256120000	0.1579750780	0.1012043742	0.1611172758	0.1981480000	0.2091240000	0.0227600000	0.0259640000	0.0243600000	0.0277160000	0.2706760000	0.2878240000
Jacobsen178.png	3.8056147964	0.5998599287	85.7484523375	0.8819792664	0.8755905328	0.8387949478	0.8335733465	99.4701824050	0.0831880000	0.0833640000	0.0781960000	0.0781480000	0.0916880000	0.0921280000	0.1033960000	0.1031840000	0.0235484234	0.0235484449	0.0839987368	0.0839987452	0.0249160000	0.0249160000	0.1558694650	0.1558694650	0.0253240000	0.1571075866	0.0962991182	0.1589883959	0.2177040000	0.2183720000	0.0242040000	0.0242640000	0.0256720000	0.0254880000	0.2862920000	0.2863880000
Jacobsen179.png	3.7393898830	0.4349471017	84.6865533027	0.8787003588	0.8162258420	0.9153475509	0.7771883804	99.5133746871	0.0831880000	0.0827920000	0.0883520000	0.0897000000	0.0919680000	0.0920800000	0.1093160000	0.1094200000	0.0220478427	0.0220478959	0.0858062816	0.0858063079	0.0227040000	0.0227040000	0.1489584410	0.1489584410	0.0209560000	0.1432373140	0.0884799098	0.1504971668	0.1985640000	0.1981920000	0.0225720000	0.0225840000	0.0241760000	0.0242240000	0.2495160000	0.2476720000
Jacobsen180.png	4.3124239100	1.3215373300	83.1434422707	0.8859323588	0.8225236519	0.8006536277	0.8166280524	99.5621919670	0.0762400000	0.0803400000	0.0724360000	0.0716480000	0.0863280000	0.0901760000	0.0998200000	0.1005920000	0.0215974371	0.0215977909	0.0804749752	0.0804755456	0.0238040000	0.0238040000	0.1524383893	0.1524383893	0.0252040000	0.1567445586	0.0987582807	0.1594533911	0.1986400000	0.2041200000	0.0226000000	0.0244560000	0.0241920000	0.0265240000	0.2841480000	0.2928280000
Jacobsen181.png	4.1929656292	0.7472609325	82.6731194414	0.8447072985	0.8371830576	0.8205592470	0.8044751745	99.5300523351	0.0862480000	0.0811000000	0.0778360000	0.0766840000	0.0942720000	0.0897920000	0.1052800000	0.1057040000	0.0227008561	0.0227008165	0.0813679565	0.0813678681	0.0254160000	0.0254160000	0.1573852789	0.1573852789	0.0261320000	0.1595281178	0.1041792855	0.1622778035	0.2150120000	0.2084120000	0.0268080000	0.0233240000	0.0283600000	0.0245400000	0.3090640000	0.2979440000
Jacobsen182.png	4.5311229630	1.0510304030	92.6039649795	0.9066866506	0.9197662544	0.9369788346	0.9407268596	99.2943699042	0.0872080000	0.0871520000	0.0880480000	0.0885320000	0.0950160000	0.0951840000	0.1107240000	0.1108560000	0.0222124514	0.0222124050	0.0818334532	0.0818333856	0.0244960000	0.0244960000	0.1545834453	0.1545834453	0.0237480000	0.1522633417	0.0964326469	0.1571363415	0.2084960000	0.2078320000	0.0240200000	0.0239640000	0.0259600000	0.0259560000	0.2999920000	0.2980800000
Jacobsen183.png	5.7919688312	1.8907565761	82.2009370326	0.8586310254	0.8332770228	0.7909190651	0.8052103681	99.5446312107	0.0630040000	0.0688760000	0.0608680000	0.0607160000	0.0757920000	0.0829840000	0.0873160000	0.0895000000	0.0197054838	0.0197051798	0.0763375923	0.0763372186	0.0215400000	0.0215400000	0.1451761437	0.1451761437	0.0239480000	0.1528874972	0.0913756693	0.1560524767	0.1748480000	0.1853680000	0.0200080000	0.0237360000	0.0216040000	0.0261480000	0.2142760000	0.2299560000
Jacobsen184.png	4.6152233637	0.5463181414	87.2433135458	0.9055050067	0.9018846586	0.8584546402	0.8238882363	99.0265343376	0.0739120000	0.0733120000	0.0768480000	0.0769680000	0.0847440000	0.0845360000	0.0957680000	0.0954080000	0.0199728551	0.0199726820	0.0789308162	0.0789305477	0.0210720000	0.0210720000	0.1436246961	0.1436246961	0.0215440000	0.1451893260	0.0834598318	0.1491078957	0.1836280000	0.1823000000	0.0221800000	0.0217600000	0.0235120000	0.0231760000	0.2475920000	0.2445120000
Jacobsen185.png	4.9471948187	0.7659792029	80.9699179536	0.8206355663	0.8118301687	0.8080835913	0.7982473919	99.3280614159	0.0900680000	0.0899840000	0.0874880000	0.0859080000	0.0973760000	0.0973120000	0.1119160000	0.1122720000	0.0229351914	0.0229353172	0.0817880370	0.0817882934	0.0262800000	0.0262800000	0.1599670715	0.1599670715	0.0259480000	0.1589805095	0.1054626384	0.1628453469	0.2124360000	0.2129400000	0.0260560000	0.0260480000	0.0274200000	0.0273760000	0.3232000000	0.3240320000
Jacobsen186.png	5.3621397365	1.2496760734	83.4307578522	0.8761940776	0.8117076091	0.8235494615	0.8257791659	99.4183488053	0.0782000000	0.0774000000	0.0851840000	0.0844000000	0.0873840000	0.0870080000	0.1006080000	0.0999760000	0.0195455495	0.0195455790	0.0802312924	0.0802313018	0.0206040000	0.0206040000	0.1420547637	0.1420547637	0.0197480000	0.1391333674	0.0788778685	0.1441706164	0.1768040000	0.1755840000	0.0213440000	0.0211680000	0.0230080000	0.0227960000	0.2447400000	0.2398360000
Jacobsen187.png	3.8948367487	1.5957200432	83.3795884450	0.8318193735	0.8657911861	0.8013968371	0.8361761412	99.5347047792	0.0892200000	0.0919120000	0.0957240000	0.0955600000	0.0968960000	0.1001360000	0.1149720000	0.1153840000	0.0229972675	0.0229964000	0.0839766565	0.0839758632	0.0256680000	0.0256680000	0.1581431434	0.1581431434	0.0236840000	0.1520630153	0.0984388572	0.1583202977	0.2107000000	0.2116160000	0.0239880000	0.0259040000	0.0257360000	0.0270880000	0.2934320000	0.2968360000
Jacobsen188.png	4.8183506465	0.6981446033	87.4135046681	0.8469815261	0.8382219866	0.8998185582	0.9115181158	99.5297554509	0.0800880000	0.0820280000	0.0794680000	0.0789520000	0.0883440000	0.0906400000	0.1029920000	0.1025480000	0.0211457662	0.0211457435	0.0805142789	0.0805142433	0.0231600000	0.0231600000	0.1504117844	0.1504117844	0.0234080000	0.1511957571	0.0938304620	0.1554009084	0.1966120000	0.1989840000	0.0228680000	0.0237200000	0.0244680000	0.0257640000	0.2888320000	0.2906880000
Jacobsen189.png	5.0952885085	1.1978411386	80.6805919283	0.8083688996	0.8091441821	0.8295627175	0.7801478780	99.4560420829	0.0729280000	0.0753240000	0.0651600000	0.0650480000	0.0835920000	0.0857760000	0.0959840000	0.0958120000	0.0208705622	0.0208704722	0.0775751634	0.0775750227	0.0231920000	0.0231920000	0.1505131946	0.1505131946	0.0254720000	0.1575540431	0.0988308519	0.1600363884	0.2023040000	0.2047360000	0.0226600000	0.0237560000	0.0243920000	0.0256680000	0.2800960000	0.2839440000
Jacobsen190.png	5.6846768648	1.9583725426	83.7418283131	0.8544311647	0.8329555877	0.8632732983	0.7990130819	99.3207536538	0.0912720000	0.0944200000	0.0925840000	0.0931040000	0.0986080000	0.1011520000	0.1163120000	0.1171600000	0.0231265828	0.0231264761	0.0830482886	0.0830481368	0.0266040000	0.0266040000	0.1609233692	0.1609233692	0.0254480000	0.1574817402	0.1056867566	0.1615644330	0.2153280000	0.2181360000	0.0244920000	0.0272000000	0.0266520000	0.0284520000	0.3371080000	0.3412600000
Jacobsen191.png	4.9175548561	0.9461011951	84.1256487133	0.8560127657	0.8471144525	0.8062670366	0.8556316937	99.3426472769	0.0773320000	0.0774120000	0.0847080000	0.0841160000	0.0869920000	0.0869840000	0.1002520000	0.1001560000	0.0198725576	0.0198725682	0.0814118742	0.0814118555	0.0206680000	0.0206680000	0.1422705688	0.1422705688	0.0196560000	0.1388154125	0.0791165455	0.1444402685	0.1791160000	0.1780760000	0.0212640000	0.0213240000	0.0231560000	0.0229760000	0.2361840000	0.2331160000
Jacobsen192.png	6.3992977462	2.1205690612	84.5420689493	0.8358012102	0.8396707470	0.9086266123	0.7975841885	99.3593505136	0.0786760000	0.0781280000	0.0839720000	0.0849000000	0.0881600000	0.0881200000	0.1031720000	0.1023080000	0.0201775092	0.0201774923	0.0810113202	0.0810112818	0.0211520000	0.0211520000	0.1438911940	0.1438911940	0.0200200000	0.1400688334	0.0815102157	0.1464251969	0.1908880000	0.1912040000	0.0219040000	0.0213680000	0.0233680000	0.0231280000	0.2264320000	0.2249520000
Jacobsen193.png	2.7890024907	0.0232048156	91.2715946019	0.8779791593	0.8737374029	0.9669149271	0.9322322947	99.1685875482	0.0760600000	0.0761840000	0.0743040000	0.0730480000	0.0852720000	0.0854880000	0.0981280000	0.0958000000	0.0210231045	0.0210229254	0.0802738721	0.0802736658	0.0218920000	0.0218920000	0.1463312201	0.1463312201	0.0230480000	0.1500562553	0.0873413136	0.1517944407	0.1943120000	0.1931440000	0.0225400000	0.0225360000	0.0238880000	0.0239520000	0.2688040000	0.2692720000
Jacobsen194.png	3.6257666847	0.0665461167	81.1496235821	0.8384886961	0.7935868701	0.8264784454	0.7874309316	99.3180299438	0.0904960000	0.0913080000	0.0970080000	0.0978520000	0.0979600000	0.0993360000	0.1157480000	0.1165320000	0.0223814287	0.0223811335	0.0827179008	0.0827174151	0.0251160000	0.0251160000	0.1564777444	0.1564777444	0.0230800000	0.1501579295	0.0941452040	0.1549335490	0.2074440000	0.2078560000	0.0239960000	0.0242840000	0.0256840000	0.0259720000	0.2897320000	0.2921960000
Jacobsen195.png	5.1090337818	1.6339121319	83.6700079912	0.8682650602	0.8396511914	0.8215119958	0.8173720722	99.5580085706	0.0921320000	0.0898800000	0.0929240000	0.0937360000	0.1004240000	0.0977840000	0.1128600000	0.1133960000	0.0232344779	0.0232348847	0.0836700091	0.0836706672	0.0265720000	0.0265720000	0.1608292022	0.1608292022	0.0249960000	0.1561130919	0.1016879511	0.1608819412	0.2145320000	0.2129440000	0.0268120000	0.0245640000	0.0279360000	0.0262240000	0.3025200000	0.3033080000
Jacobsen196.png	5.6311543492	1.0681376879	80.6329443398	0.8140567604	0.7828729531	0.7888661139	0.8395219462	99.3380061058	0.0723480000	0.0720400000	0.0637560000	0.0637000000	0.0828880000	0.0830800000	0.0925440000	0.0925520000	0.0204346875	0.0204346497	0.0769409773	0.0769409123	0.0223800000	0.0223800000	0.1479162706	0.1479162706	0.0247360000	0.1553197566	0.0943600872	0.1573433619	0.1959280000	0.1961360000	0.0228440000	0.0227600000	0.0244680000	0.0243560000	0.2747520000	0.2745440000
Jacobsen197.png	3.4515406148	1.1929221867	83.5942447524	0.8781862383	0.8378428701	0.8122330151	0.8155076665	99.5171007056	0.0663480000	0.0725280000	0.0629640000	0.0631520000	0.0788560000	0.0851520000	0.0894240000	0.0922080000	0.0202397740	0.0202398540	0.0778252746	0.0778254588	0.0221800000	0.0221800000	0.1472689185	0.1472689185	0.0244040000	0.1543001621	0.0942145810	0.1573765203	0.1872560000	0.1953040000	0.0208040000	0.0239240000	0.0222840000	0.0259240000	0.2492120000	0.2592960000
Jacobsen198.png	8.1515180069	3.0606735954	88.8700728565	0.8574186452	0.8525301205	0.8753757380	0.9694784105	99.5222707464	0.0673040000	0.0671440000	0.0685040000	0.0697480000	0.0779760000	0.0781280000	0.0857160000	0.0843000000	0.0184912123	0.0184907950	0.0768500755	0.0768497606	0.0185200000	0.0185200000	0.1348224103	0.1348224103	0.0198240000	0.1393954330	0.0714562954	0.1400675793	0.1705640000	0.1704240000	0.0200480000	0.0201440000	0.0216160000	0.0216880000	0.2161080000	0.2163520000
Jacobsen199.png	6.9298273580	3.6059062820	82.6517583512	0.8264798929	0.8000571673	0.8271321348	0.8524011390	99.3521143761	0.0738120000	0.0744680000	0.0749120000	0.0756120000	0.0836480000	0.0848240000	0.0956200000	0.0944560000	0.0203494205	0.0203490413	0.0805206945	0.0805196626	0.0210560000	0.0210560000	0.1435713318	0.1435713318	0.0216480000	0.1455316076	0.0818680660	0.1480660798	0.1849800000	0.1849640000	0.0216280000	0.0221200000	0.0230240000	0.0235040000	0.2334000000	0.2331000000
Jacobsen200.png	4.7485026321	2.2351320718	84.7971960863	0.8715986934	0.8612039625	0.8365686002	0.8225165873	99.5214015533	0.0747400000	0.0743640000	0.0762320000	0.0766600000	0.0859520000	0.0853520000	0.0964840000	0.0975800000	0.0203242116	0.0203240473	0.0805435889	0.0805433823	0.0217560000	0.0217560000	0.1458861254	0.1458861254	0.0219840000	0.1466314760	0.0874799009	0.1517535806	0.1869080000	0.1869520000	0.0225640000	0.0218400000	0.0242960000	0.0235520000	0.2443600000	0.2443040000
Jacobsen201.png	4.7515434316	1.4191502044	83.0029344910	0.8622043588	0.7916946078	0.8416207925	0.8245976207	99.5807891796	0.0704880000	0.0783200000	0.0744600000	0.0753440000	0.0814800000	0.0899520000	0.0975400000	0.1004600000	0.0206745561	0.0206758639	0.0798349455	0.0798362901	0.0228200000	0.0228200000	0.1493296246	0.1493296246	0.0232800000	0.1507916860	0.0937372156	0.1561159548	0.1856560000	0.1963760000	0.0203920000	0.0254640000	0.0221080000	0.0273960000	0.2282760000	0.2462200000
Jacobsen202.png	3.4264150521	1.0534389245	83.2581114616	0.8477880589	0.8253976760	0.8215593402	0.8355793834	99.5101054014	0.0877040000	0.0877640000	0.0939560000	0.0947440000	0.0961680000	0.0962960000	0.1136040000	0.1141520000	0.0219328552	0.0219328057	0.0841435895	0.0841435031	0.0242560000	0.0242560000	0.1538432356	0.1538432356	0.0219920000	0.1466575534	0.0938274309	0.1546529975	0.2002760000	0.1995920000	0.0234800000	0.0241440000	0.0253720000	0.0261480000	0.2732680000	0.2728360000
Jacobsen203.png	3.9378260922	1.0960741845	82.8736185211	0.8303758608	0.8384194270	0.8144178371	0.8317316160	99.3615764476	0.0813160000	0.0821040000	0.0851680000	0.0851560000	0.0901280000	0.0907520000	0.1048360000	0.1048560000	0.0214185811	0.0214185791	0.0826863536	0.0826863275	0.0231000000	0.0231000000	0.1502214374	0.1502214374	0.0224280000	0.1480711738	0.0914132365	0.1535751568	0.1927120000	0.1932800000	0.0230240000	0.0233080000	0.0246000000	0.0247600000	0.2708280000	0.2695920000
Jacobsen204.png	5.5125114687	1.6891176615	82.5879696779	0.8276960428	0.8197095797	0.8309761540	0.8251370106	99.4192686307	0.0864400000	0.0826800000	0.0866720000	0.0864440000	0.0941840000	0.0911840000	0.1088160000	0.1074360000	0.0218318838	0.0218318705	0.0819725015	0.0819725063	0.0243880000	0.0243880000	0.1542508367	0.1542508367	0.0233840000	0.1511200843	0.0957469022	0.1566571432	0.1981960000	0.1954320000	0.0249000000	0.0227840000	0.0269280000	0.0243440000	0.2766680000	0.2738560000
Jacobsen205.png	3.4559817781	0.8337103562	83.5827458998	0.8262486747	0.8740598876	0.8095275143	0.8334737594	99.3893018411	0.0727600000	0.0753960000	0.0763880000	0.0778360000	0.0839360000	0.0859760000	0.0949120000	0.0956800000	0.0205899422	0.0205896622	0.0821093480	0.0821089253	0.0209000000	0.0209000000	0.1430498929	0.1430498929	0.0211880000	0.1440109427	0.0826434389	0.1480825758	0.1826480000	0.1855840000	0.0207840000	0.0225400000	0.0225360000	0.0241880000	0.2401520000	0.2460880000
Jacobsen206.png	4.3053835751	1.4788250475	81.9307229413	0.7966420348	0.8492156359	0.8134476965	0.8179235504	99.6393496914	0.0840080000	0.0810680000	0.0800120000	0.0807280000	0.0931040000	0.0899440000	0.1069160000	0.1064360000	0.0218300782	0.0218295874	0.0819975532	0.0819968565	0.0246440000	0.0246440000	0.1550379612	0.1550379612	0.0245600000	0.1547801739	0.1010940273	0.1600911406	0.2043720000	0.1997840000	0.0242640000	0.0234680000	0.0266920000	0.0255640000	0.2844560000	0.2748840000
Jacobsen207.png	3.8966546470	0.9318880429	83.9081903562	0.8643309451	0.8733227952	0.7865659515	0.8321079225	99.4231023772	0.0885800000	0.0882360000	0.0874640000	0.0838360000	0.0966560000	0.0961360000	0.1109520000	0.1103880000	0.0236446374	0.0236435696	0.0832059978	0.0832050557	0.0266680000	0.0266680000	0.1611115192	0.1611115192	0.0262080000	0.1597536942	0.1031017278	0.1629850752	0.2120480000	0.2141440000	0.0259400000	0.0255400000	0.0268520000	0.0267160000	0.2868440000	0.2951360000
Jacobsen208.png	4.3938446685	0.4295673920	88.6289490625	0.9214607979	0.9114242356	0.8558053453	0.8564675837	99.2899202284	0.0678600000	0.0722480000	0.0722200000	0.0706440000	0.0798720000	0.0853520000	0.0911680000	0.0915720000	0.0193409833	0.0193409674	0.0776410265	0.0776410107	0.0210960000	0.0210960000	0.1437047020	0.1437047020	0.0219800000	0.1466184354	0.0839985664	0.1499979000	0.1695720000	0.1763400000	0.0202240000	0.0233560000	0.0217080000	0.0245760000	0.2219520000	0.2315440000
Jacobsen209.png	9.1677795764	0.0169426189	98.1100886011	0.9948775154	0.9904062115	0.9696208997	0.9694989174	99.2347353552	0.0652760000	0.0650520000	0.0710880000	0.0709720000	0.0762080000	0.0763680000	0.0831400000	0.0829600000	0.0167442506	0.0167442247	0.0729848095	0.0729847598	0.0171240000	0.0171240000	0.1297337117	0.1297337117	0.0181920000	0.1336455109	0.0631164467	0.1322506463	0.1555560000	0.1555360000	0.0194920000	0.0194560000	0.0210440000	0.0210920000	0.2073920000	0.2076960000
Jacobsen210.png	4.1839995181	1.1358672205	82.7976553311	0.8118705649	0.8481715234	0.8189892377	0.8328748872	99.3289955837	0.0838160000	0.0820520000	0.0785760000	0.0786240000	0.0932480000	0.0898800000	0.1047480000	0.1051160000	0.0223173826	0.0223172358	0.0820686996	0.0820684055	0.0247920000	0.0247920000	0.1554910076	0.1554910076	0.0252720000	0.1569503888	0.1012888032	0.1612899622	0.2048840000	0.2006400000	0.0253440000	0.0236960000	0.0271600000	0.0255760000	0.2936520000	0.2886760000
Jacobsen211.png	5.9036575095	0.7972601922	82.9663819929	0.8115844498	0.8521568942	0.8433438481	0.8115700876	99.4433705592	0.0804640000	0.0792920000	0.0804520000	0.0810280000	0.0894640000	0.0884080000	0.1024400000	0.1035480000	0.0213674994	0.0213679975	0.0813507719	0.0813512594	0.0230720000	0.0230720000	0.1501325180	0.1501325180	0.0229040000	0.1495977817	0.0919946515	0.1545094987	0.1960240000	0.1949360000	0.0235000000	0.0230200000	0.0254120000	0.0243960000	0.2652800000	0.2638280000
Jacobsen212.png	3.6873313285	0.6920346233	83.6633868811	0.8559808300	0.8475364498	0.7979386554	0.8450795401	99.4669589293	0.0841640000	0.0853640000	0.0888120000	0.0896320000	0.0925600000	0.0938960000	0.1086400000	0.1089080000	0.0217248990	0.0217248507	0.0841359381	0.0841358701	0.0232880000	0.0232880000	0.1508169753	0.1508169753	0.0220640000	0.1468920223	0.0912865718	0.1529173759	0.1957360000	0.1972080000	0.0227080000	0.0235240000	0.0242400000	0.0253760000	0.2783040000	0.2822160000
Jacobsen213.png	4.8599086615	0.4570585495	81.4839801484	0.8184390897	0.8175247122	0.8216355064	0.8017598977	99.4614102235	0.0884760000	0.0891240000	0.0834760000	0.0828720000	0.0955280000	0.0962800000	0.1109200000	0.1112840000	0.0228312642	0.0228313895	0.0815309540	0.0815311608	0.0261800000	0.0261800000	0.1596706284	0.1596706284	0.0263440000	0.1601564743	0.1066423515	0.1630381345	0.2138840000	0.2150120000	0.0254640000	0.0259840000	0.0271680000	0.0277760000	0.3317760000	0.3300240000
Jacobsen214.png	4.5035121178	0.6291838425	83.1528291868	0.8414739920	0.8455763534	0.8176622794	0.8214005426	99.4104148954	0.0741280000	0.0770160000	0.0710440000	0.0697520000	0.0837040000	0.0860640000	0.0942200000	0.0948760000	0.0206671040	0.0206669662	0.0782201162	0.0782199063	0.0219800000	0.0219800000	0.1466184354	0.1466184354	0.0234600000	0.1513595720	0.0883349947	0.1530757204	0.1921680000	0.1951800000	0.0217680000	0.0235520000	0.0232960000	0.0249360000	0.2702880000	0.2748480000
Jacobsen215.png	4.5635228430	0.8281923003	82.7659967602	0.8577480054	0.8319597323	0.8046436510	0.8162884818	99.4856694222	0.0894160000	0.0912160000	0.0927680000	0.0898400000	0.0973120000	0.0991520000	0.1138400000	0.1135040000	0.0229990932	0.0229989663	0.0826523791	0.0826521632	0.0266080000	0.0266080000	0.1609351358	0.1609351358	0.0253320000	0.1571317553	0.1038176912	0.1618053158	0.2103800000	0.2146800000	0.0246080000	0.0268520000	0.0264760000	0.0284040000	0.2934280000	0.2972480000
Jacobsen216.png	6.0184920506	1.3021766359	83.7292273917	0.8209659545	0.8330408353	0.8398124974	0.8553498084	99.3424625790	0.0851640000	0.0852080000	0.0862720000	0.0879440000	0.0929920000	0.0934400000	0.1094000000	0.1076920000	0.0213735444	0.0213735201	0.0810770107	0.0810769666	0.0241160000	0.0241160000	0.1534096238	0.1534096238	0.0235680000	0.1516991807	0.0955233790	0.1565182037	0.2006280000	0.2002560000	0.0238560000	0.0239520000	0.0259160000	0.0259280000	0.2833960000	0.2820640000
Jacobsen217.png	5.5860183626	2.5725378765	86.2886222870	0.8607400910	0.8570962035	0.9203299337	0.8133786632	99.4512864831	0.0765200000	0.0748680000	0.0771640000	0.0786160000	0.0868960000	0.0850720000	0.0984440000	0.0977240000	0.0205147190	0.0205146958	0.0804120053	0.0804120307	0.0217880000	0.0217880000	0.1459909871	0.1459909871	0.0220520000	0.1468529726	0.0867848742	0.1515044036	0.1910280000	0.1891320000	0.0230240000	0.0216600000	0.0244200000	0.0232360000	0.2506600000	0.2471720000
Jacobsen218.png	4.4649155709	1.9665120151	85.0162036011	0.8768015850	0.8417550736	0.8446535231	0.8374379624	99.2476279934	0.0742800000	0.0767360000	0.0778160000	0.0789560000	0.0844480000	0.0872720000	0.0991200000	0.0999720000	0.0206391401	0.0206391390	0.0809105538	0.0809105754	0.0215120000	0.0215120000	0.1450838311	0.1450838311	0.0214360000	0.1448329445	0.0848598568	0.1497268778	0.1897920000	0.1913720000	0.0213120000	0.0227920000	0.0228320000	0.0243360000	0.2389680000	0.2435240000
Jacobsen219.png	5.0756244239	1.3857206272	85.5117232440	0.8967652369	0.8560776011	0.8435567789	0.8240693128	99.3853873468	0.0735560000	0.0725160000	0.0715840000	0.0717800000	0.0845920000	0.0849760000	0.0948720000	0.0952880000	0.0200233613	0.0200231484	0.0777808019	0.0777804652	0.0222600000	0.0222600000	0.1475282327	0.1475282327	0.0233240000	0.1509307197	0.0910924395	0.1547172121	0.1882760000	0.1902280000	0.0226120000	0.0227600000	0.0241040000	0.0242160000	0.2476920000	0.2471720000
Jacobsen220.png	7.8538732758	2.8757040145	83.0887245399	0.8145566801	0.8353514967	0.8362589202	0.8373818847	99.3185912345	0.0832080000	0.0869680000	0.0869560000	0.0906760000	0.0919200000	0.0950080000	0.1071200000	0.1078200000	0.0214842511	0.0214840080	0.0817463766	0.0817460602	0.0236720000	0.0236720000	0.1520254218	0.1520254218	0.0224360000	0.1480969738	0.0913270190	0.1530301341	0.1988080000	0.2023240000	0.0222640000	0.0244640000	0.0238280000	0.0265640000	0.2804120000	0.2872720000
Jacobsen221.png	4.4564277445	0.6291289379	83.9893131311	0.8766921339	0.8008227470	0.8270419868	0.8550156576	99.3302358028	0.0810280000	0.0786800000	0.0856760000	0.0845240000	0.0904640000	0.0882000000	0.1044880000	0.1044360000	0.0216772894	0.0216771857	0.0843186159	0.0843186409	0.0224320000	0.0224320000	0.1480840744	0.1480840744	0.0215680000	0.1452683923	0.0890239186	0.1515551564	0.1973400000	0.1946160000	0.0232000000	0.0218520000	0.0247480000	0.0235960000	0.2509560000	0.2488360000
Jacobsen222.png	5.9006740353	1.6780460485	80.9708592280	0.8294015315	0.8295650013	0.7818945157	0.7979733206	99.3695295164	0.0823920000	0.0821520000	0.0776080000	0.0778680000	0.0910240000	0.0903360000	0.1045120000	0.1042800000	0.0215088600	0.0215084864	0.0791002239	0.0790997245	0.0243840000	0.0243840000	0.1542385027	0.1542385027	0.0249280000	0.1559060359	0.0989052787	0.1593690366	0.2049720000	0.2040120000	0.0242240000	0.0240840000	0.0261120000	0.0259440000	0.2944160000	0.2926960000
Jacobsen223.png	5.5825812450	1.1623054654	83.6873163993	0.8472526908	0.8514873574	0.8141309150	0.8346216928	99.4731671567	0.0805000000	0.0796400000	0.0784160000	0.0773040000	0.0894480000	0.0891040000	0.1028600000	0.1007680000	0.0210674701	0.0210673822	0.0792777317	0.0792774884	0.0236120000	0.0236120000	0.1518373000	0.1518373000	0.0240360000	0.1531612371	0.0964555611	0.1575401602	0.1976400000	0.1965280000	0.0238440000	0.0236160000	0.0253720000	0.0250720000	0.2789200000	0.2739560000
Jacobsen224.png	5.2690526244	1.6534253337	84.3165147000	0.8184702972	0.8921033253	0.8022223728	0.8598645927	99.3299441635	0.0814880000	0.0782920000	0.0810000000	0.0818400000	0.0914400000	0.0875440000	0.1052880000	0.1024760000	0.0209562396	0.0209561540	0.0804207592	0.0804205893	0.0231680000	0.0231680000	0.1504371440	0.1504371440	0.0228560000	0.1494446138	0.0927334773	0.1549066057	0.1942880000	0.1913160000	0.0240600000	0.0220680000	0.0261760000	0.0236760000	0.2690520000	0.2621640000
Jacobsen225.png	4.6737376093	1.7500165438	82.5272197790	0.8169908648	0.8405146345	0.8242194710	0.8193638208	99.3176531810	0.0782560000	0.0773440000	0.0809360000	0.0819040000	0.0884800000	0.0871440000	0.1003640000	0.0996760000	0.0208214311	0.0208217589	0.0822008989	0.0822012905	0.0218200000	0.0218200000	0.1460957665	0.1460957665	0.0214200000	0.1447800658	0.0857060046	0.1499084758	0.1872760000	0.1859880000	0.0226240000	0.0219000000	0.0242760000	0.0234680000	0.2500200000	0.2475880000
Jacobsen226.png	4.1298768650	0.4924311149	84.8461874034	0.8519145382	0.8631477162	0.8266494004	0.8521358413	99.6205627609	0.0834640000	0.0827240000	0.0832360000	0.0834200000	0.0915840000	0.0914480000	0.1066720000	0.1056080000	0.0222827637	0.0222827915	0.0834494643	0.0834494502	0.0239160000	0.0239160000	0.1527878212	0.1527878212	0.0237800000	0.1523633961	0.0953311804	0.1565285792	0.2046080000	0.2045880000	0.0238200000	0.0235520000	0.0259600000	0.0250240000	0.2772400000	0.2793880000
Jacobsen227.png	6.2869352009	1.8683608501	83.8465493127	0.8392406319	0.8079569906	0.8755248738	0.8311394763	99.3147861394	0.0801360000	0.0793880000	0.0866280000	0.0878720000	0.0897760000	0.0894640000	0.1045480000	0.1056520000	0.0199447488	0.0199447490	0.0795630121	0.0795629785	0.0217480000	0.0217480000	0.1458598971	0.1458598971	0.0203080000	0.1410519930	0.0833014502	0.1479329144	0.1921600000	0.1926840000	0.0221160000	0.0217440000	0.0237320000	0.0233440000	0.2317160000	0.2292800000
Jacobsen228.png	4.5516507969	1.4447686854	85.5874128733	0.9813012905	0.8226658313	0.8151764852	0.8043529079	99.4596984785	0.0817800000	0.0843320000	0.0795920000	0.0791200000	0.0905920000	0.0943040000	0.1056320000	0.1066880000	0.0222861504	0.0222861030	0.0806862153	0.0806861077	0.0256840000	0.0256840000	0.1581911257	0.1581911257	0.0260400000	0.1592545756	0.1026109833	0.1623831951	0.2031040000	0.2078720000	0.0242040000	0.0259840000	0.0259480000	0.0272000000	0.2790280000	0.2848960000
Jacobsen229.png	5.0066686083	1.6140620559	84.8064266065	0.8688421312	0.9004489639	0.8201036859	0.8028622833	99.3948128061	0.0712360000	0.0652040000	0.0616640000	0.0619400000	0.0844960000	0.0774720000	0.0908400000	0.0895160000	0.0194259390	0.0194259371	0.0755336487	0.0755337326	0.0222920000	0.0222920000	0.1476318188	0.1476318188	0.0245800000	0.1548415949	0.0946029085	0.1580933705	0.1856440000	0.1760560000	0.0237920000	0.0207120000	0.0256840000	0.0222720000	0.2427360000	0.2250400000
Jacobsen230.png	4.0869808848	1.1077173211	85.3236674001	0.8680871325	0.8406671379	0.8243317494	0.8798606762	99.2504378744	0.0811400000	0.0789080000	0.0839760000	0.0830200000	0.0907120000	0.0883360000	0.1032320000	0.1028560000	0.0213699053	0.0213698727	0.0837245381	0.0837245739	0.0223840000	0.0223840000	0.1479291860	0.1479291860	0.0216840000	0.1456498850	0.0883474635	0.1515523653	0.1898520000	0.1876880000	0.0232880000	0.0218640000	0.0250800000	0.0234440000	0.2541520000	0.2503320000
Jacobsen231.png	5.8041544284	0.0561218022	82.6212297317	0.8579210710	0.8562787256	0.7829232909	0.8077261018	99.3295577658	0.0935400000	0.0906680000	0.0984560000	0.0972640000	0.1005360000	0.0980560000	0.1162600000	0.1161640000	0.0225068820	0.0225070214	0.0830542934	0.0830544648	0.0254920000	0.0254920000	0.1576142675	0.1576142675	0.0234200000	0.1512335779	0.0989522740	0.1576187148	0.2058880000	0.2023520000	0.0257720000	0.0239040000	0.0276480000	0.0258680000	0.3139040000	0.3099200000
Jacobsen232.png	5.3417331048	1.6502671573	82.8665935982	0.8216831700	0.8221612209	0.8707279928	0.8000913602	99.4543249533	0.0788520000	0.0772440000	0.0810320000	0.0813680000	0.0888800000	0.0871440000	0.1003480000	0.1012240000	0.0206098875	0.0206097209	0.0814658071	0.0814655429	0.0220280000	0.0220280000	0.1467748391	0.1467748391	0.0215800000	0.1453079078	0.0872353336	0.1510576821	0.1841000000	0.1813160000	0.0231880000	0.0217120000	0.0248320000	0.0234560000	0.2451480000	0.2398840000
Jacobsen233.png	6.6993078891	2.1111650154	84.1867053593	0.8345781633	0.8385156841	0.8182928248	0.8760815422	99.0290629954	0.0769200000	0.0768480000	0.0833400000	0.0832520000	0.0871040000	0.0868480000	0.0984560000	0.0982920000	0.0189794724	0.0189794895	0.0781350697	0.0781351306	0.0206000000	0.0206000000	0.1420412641	0.1420412641	0.0200200000	0.1400688334	0.0790984642	0.1449673590	0.1746840000	0.1749000000	0.0215360000	0.0214200000	0.0231920000	0.0232000000	0.2344160000	0.2358400000
Jacobsen234.png	4.4980851311	1.5590694644	81.8016584506	0.8471665221	0.8039870415	0.8150594719	0.8058533025	99.4688678845	0.0825920000	0.0843080000	0.0819360000	0.0814760000	0.0908160000	0.0936640000	0.1056760000	0.1056480000	0.0223280668	0.0223278970	0.0827364552	0.0827362368	0.0245000000	0.0245000000	0.1545957490	0.1545957490	0.0247120000	0.1552462993	0.1004136084	0.1599330322	0.1958280000	0.1983280000	0.0234280000	0.0251120000	0.0254360000	0.0269360000	0.2853480000	0.2894120000
Jacobsen235.png	4.7334390515	1.2386583170	83.5220783174	0.8353337831	0.8137417724	0.8749909599	0.8168166172	99.5039058477	0.0768240000	0.0745920000	0.0806720000	0.0807080000	0.0894560000	0.0871120000	0.1017960000	0.0998000000	0.0207903881	0.0207906555	0.0830029140	0.0830032343	0.0216160000	0.0216160000	0.1454263839	0.1454263839	0.0207680000	0.1426070529	0.0846819771	0.1487059987	0.1873760000	0.1854200000	0.0225840000	0.0214040000	0.0243600000	0.0231320000	0.2348280000	0.2327880000
Jacobsen236.png	4.7155171893	1.0830762830	82.8806592176	0.8554533226	0.8408982276	0.8151671187	0.8037076998	99.4373901879	0.0874960000	0.0848360000	0.0823440000	0.0829440000	0.0954240000	0.0933440000	0.1099000000	0.1085440000	0.0221988784	0.0221986879	0.0810711940	0.0810709266	0.0257680000	0.0257680000	0.1584427676	0.1584427676	0.0256400000	0.1580591355	0.1039858595	0.1619192669	0.2087040000	0.2060320000	0.0261240000	0.0240920000	0.0277320000	0.0257920000	0.2995000000	0.2967000000
Jacobsen237.png	3.4406677627	0.7326977111	83.0107879115	0.8108718608	0.8616518983	0.8116228438	0.8362849136	99.3961202761	0.0821760000	0.0810640000	0.0825880000	0.0833160000	0.0905840000	0.0899680000	0.1046400000	0.1035960000	0.0213241085	0.0213241155	0.0814282878	0.0814283125	0.0233240000	0.0233240000	0.1509307197	0.1509307197	0.0229840000	0.1498526795	0.0924100516	0.1546112743	0.1947720000	0.1937200000	0.0234160000	0.0230600000	0.0249160000	0.0244320000	0.2671880000	0.2672480000
Jacobsen238.png	5.3451571995	2.4207517214	84.3330998943	0.8385842035	0.8578540295	0.8368224950	0.8400632678	99.3948074435	0.0720040000	0.0711960000	0.0734760000	0.0745360000	0.0831600000	0.0832080000	0.0938320000	0.0934840000	0.0200912595	0.0200917923	0.0806304397	0.0806305714	0.0207320000	0.0207320000	0.1424860182	0.1424860182	0.0213640000	0.1445948240	0.0820735342	0.1480426455	0.1825080000	0.1826640000	0.0214880000	0.0215880000	0.0230080000	0.0231920000	0.2250600000	0.2229840000
Jacobsen239.png	4.5654519849	1.5566081420	81.3488826524	0.8374926479	0.8262731352	0.8228285975	0.7673609254	99.4202393729	0.0798280000	0.0800080000	0.0770200000	0.0766200000	0.0894080000	0.0894560000	0.1008240000	0.1010240000	0.0214301598	0.0214301463	0.0797797372	0.0797796206	0.0237840000	0.0237840000	0.1523758978	0.1523758978	0.0241800000	0.1536080141	0.0945275106	0.1576622870	0.2038760000	0.2038240000	0.0235000000	0.0235840000	0.0248280000	0.0248920000	0.2699920000	0.2685560000
Jacobsen240.png	4.4106633174	0.2535258693	83.4065429558	0.8574741847	0.8465938849	0.8205501752	0.8116434734	99.4752229551	0.0784000000	0.0785680000	0.0816920000	0.0822920000	0.0880000000	0.0879920000	0.0994440000	0.0995400000	0.0208170232	0.0208170776	0.0822610092	0.0822610746	0.0216040000	0.0216040000	0.1453869036	0.1453869036	0.0211560000	0.1439045048	0.0843677309	0.1488506688	0.1870520000	0.1870720000	0.0220480000	0.0220320000	0.0237240000	0.0236520000	0.2582000000	0.2551040000
Jacobsen241.png	5.5772966708	1.9885593124	82.1501419837	0.8369433574	0.8395078554	0.7879686567	0.8215858098	99.6016494902	0.0846680000	0.0822360000	0.0810400000	0.0813960000	0.0926400000	0.0910320000	0.1046120000	0.1047000000	0.0220475499	0.0220468722	0.0813060004	0.0813050226	0.0244280000	0.0244280000	0.1543741175	0.1543741175	0.0246040000	0.1549152645	0.0978846224	0.1586718070	0.2059840000	0.2040840000	0.0246640000	0.0236240000	0.0265520000	0.0252040000	0.2978840000	0.2928280000
Jacobsen242.png	5.6337841342	1.2730239428	82.2082553436	0.8567793949	0.8149968407	0.8397815843	0.7767723939	99.4022289326	0.0824880000	0.0831520000	0.0795880000	0.0802840000	0.0909120000	0.0917360000	0.1052760000	0.1053840000	0.0215515131	0.0215514224	0.0793281008	0.0793279999	0.0244520000	0.0244520000	0.1544480337	0.1544480337	0.0248680000	0.1557230862	0.0990631251	0.1591507874	0.2043960000	0.2046960000	0.0241080000	0.0243000000	0.0259120000	0.0258640000	0.2937800000	0.2962320000
Jacobsen243.png	5.3993048728	1.9652516156	84.1810520013	0.8520674485	0.8491391272	0.8392803126	0.8267551919	99.4416400517	0.0758080000	0.0734880000	0.0779920000	0.0788280000	0.0861200000	0.0844720000	0.0984640000	0.0976720000	0.0201353056	0.0201352139	0.0804356231	0.0804356434	0.0213320000	0.0213320000	0.1444888552	0.1444888552	0.0213320000	0.1444888552	0.0839524481	0.1490327727	0.1833760000	0.1804200000	0.0226600000	0.0213120000	0.0242760000	0.0228160000	0.2396640000	0.2342800000
Jacobsen244.png	6.2851466645	1.6723561756	81.2783382499	0.8058177885	0.8452747523	0.7851873066	0.8148536826	99.3133317225	0.0741800000	0.0744120000	0.0751880000	0.0759000000	0.0850880000	0.0844320000	0.0962480000	0.0964160000	0.0198268801	0.0198269480	0.0786427107	0.0786427286	0.0214600000	0.0214600000	0.1449122231	0.1449122231	0.0221120000	0.1470481076	0.0859585971	0.1507678745	0.1803120000	0.1794920000	0.0221400000	0.0219760000	0.0238880000	0.0235880000	0.2479520000	0.2439080000
Jacobsen245.png	5.3619243411	1.8366248813	82.8121113506	0.8823268112	0.8199213280	0.8176110569	0.7926252579	99.2907906514	0.0781400000	0.0763280000	0.0820720000	0.0825120000	0.0878400000	0.0863120000	0.0990200000	0.0992960000	0.0200715764	0.0200716537	0.0808403058	0.0808404066	0.0213000000	0.0213000000	0.1443828016	0.1443828016	0.0208880000	0.1430096964	0.0828012557	0.1475217950	0.1812000000	0.1801600000	0.0223480000	0.0214160000	0.0239360000	0.0230800000	0.2475680000	0.2434960000
Jacobsen246.png	3.8438329212	1.2734556721	81.4064804917	0.8313777135	0.7988098099	0.8377220733	0.7883496229	99.5645505229	0.0834400000	0.0849480000	0.0861160000	0.0860360000	0.0916160000	0.0937520000	0.1084760000	0.1083400000	0.0218955654	0.0218956183	0.0829814545	0.0829815589	0.0242360000	0.0242360000	0.1537813737	0.1537813737	0.0233640000	0.1510569918	0.0969009808	0.1571212465	0.1970960000	0.1995800000	0.0233840000	0.0240960000	0.0250720000	0.0260200000	0.2758920000	0.2798920000
Jacobsen247.png	5.4633173905	1.7608972925	85.1719623557	0.8463529424	0.8534679946	0.9078326218	0.7992249354	99.4214296607	0.0751760000	0.0756160000	0.0767760000	0.0792160000	0.0856480000	0.0858400000	0.0981720000	0.0979040000	0.0209475499	0.0209486198	0.0823445855	0.0823451540	0.0214360000	0.0214360000	0.1448329445	0.1448329445	0.0213760000	0.1446345405	0.0851838570	0.1497903201	0.1916040000	0.1906480000	0.0219000000	0.0219720000	0.0234520000	0.0236080000	0.2396160000	0.2384120000
Jacobsen248.png	5.6348446728	1.4936481179	84.5252243761	0.8638548648	0.8506463614	0.8884153128	0.7780924360	99.4370459579	0.0761200000	0.0756520000	0.0807040000	0.0826640000	0.0866160000	0.0863440000	0.0994640000	0.1001000000	0.0208036284	0.0208040476	0.0830638858	0.0830639175	0.0208760000	0.0208760000	0.1429694876	0.1429694876	0.0201720000	0.1405886534	0.0803873622	0.1456450031	0.1899800000	0.1896880000	0.0215800000	0.0214400000	0.0231160000	0.0229160000	0.2298600000	0.2296760000
Jacobsen249.png	6.0749740178	0.3669790307	83.7236623795	0.8263264043	0.8620277590	0.8559426837	0.8046496481	99.0215582862	0.0772400000	0.0769440000	0.0842280000	0.0844120000	0.0865280000	0.0862000000	0.0991760000	0.0979360000	0.0190592138	0.0190591789	0.0789895518	0.0789895297	0.0201360000	0.0201360000	0.1404657269	0.1404657269	0.0196800000	0.1388984333	0.0770838806	0.1428910015	0.1729800000	0.1731400000	0.0210960000	0.0212120000	0.0229040000	0.0229280000	0.2467720000	0.2456480000
Jacobsen250.png	5.3595051299	0.5265531574	82.0324191615	0.8615868916	0.8093137564	0.8049147365	0.8054813820	99.1323334982	0.0706960000	0.0708920000	0.0726320000	0.0716440000	0.0825760000	0.0827040000	0.0906560000	0.0920200000	0.0198938700	0.0198939695	0.0795666371	0.0795665126	0.0205280000	0.0205280000	0.1417980312	0.1417980312	0.0213960000	0.1447007081	0.0812495445	0.1480038701	0.1805960000	0.1803800000	0.0214160000	0.0214200000	0.0229160000	0.0229480000	0.2287160000	0.2291600000
Jacobsen251.png	5.9683557746	2.2875347620	83.5887489814	0.8557514324	0.8426509237	0.7921415917	0.8530060115	99.1862823174	0.0685200000	0.0690440000	0.0706760000	0.0733200000	0.0801440000	0.0805680000	0.0891080000	0.0897520000	0.0191349378	0.0191356217	0.0790451641	0.0790456731	0.0192800000	0.0192800000	0.1375076625	0.1375076625	0.0203200000	0.1410927965	0.0751066363	0.1427773159	0.1727880000	0.1723280000	0.0206640000	0.0206120000	0.0223360000	0.0222880000	0.2167360000	0.2164880000
Jacobsen252.png	7.3586383189	3.9297095073	84.6712817904	0.9144164070	0.8426693655	0.8159624850	0.8138030142	99.1911115389	0.0691520000	0.0711840000	0.0709240000	0.0724760000	0.0800880000	0.0833600000	0.0912520000	0.0918360000	0.0196991332	0.0196992500	0.0787536242	0.0787536911	0.0205080000	0.0205080000	0.1417303859	0.1417303859	0.0214080000	0.1447403929	0.0813252767	0.1481372581	0.1777560000	0.1810080000	0.0204800000	0.0224920000	0.0220000000	0.0240560000	0.2208680000	0.2269840000
