# Supplementary material for: Predicting perceived visual complexity of abstract patterns using computational measures: The influence of mirror symmetry on complexity perception
Source: PLoS One. 2017 Nov 3;12(11):e0185276. doi: 10.1371/journal.pone.0185276 (PMC5669424; doi:10.1371/journal.pone.0185276)
Supplement: S4 Dataset — Text file with tab-separated values. First row contains variable names. (DAT) [file pone.0185276.s013.dat]

Participant	Sex	Age	Pattern	Complexity_Rating
1	female	25	Jacobsen001.png	1
1	female	25	Jacobsen002.png	1
1	female	25	Jacobsen003.png	1
1	female	25	Jacobsen004.png	1
1	female	25	Jacobsen005.png	1
1	female	25	Jacobsen006.png	1
1	female	25	Jacobsen007.png	2
1	female	25	Jacobsen008.png	1
1	female	25	Jacobsen009.png	1
1	female	25	Jacobsen010.png	1
1	female	25	Jacobsen011.png	1
1	female	25	Jacobsen012.png	2
1	female	25	Jacobsen013.png	4
1	female	25	Jacobsen014.png	3
1	female	25	Jacobsen015.png	2
1	female	25	Jacobsen016.png	1
1	female	25	Jacobsen017.png	1
1	female	25	Jacobsen018.png	2
1	female	25	Jacobsen019.png	1
1	female	25	Jacobsen020.png	2
1	female	25	Jacobsen021.png	1
1	female	25	Jacobsen022.png	2
1	female	25	Jacobsen023.png	1
1	female	25	Jacobsen024.png	1
1	female	25	Jacobsen025.png	1
1	female	25	Jacobsen026.png	2
1	female	25	Jacobsen027.png	1
1	female	25	Jacobsen028.png	1
1	female	25	Jacobsen029.png	2
1	female	25	Jacobsen030.png	1
1	female	25	Jacobsen031.png	1
1	female	25	Jacobsen032.png	1
1	female	25	Jacobsen033.png	1
1	female	25	Jacobsen034.png	1
1	female	25	Jacobsen035.png	1
1	female	25	Jacobsen036.png	1
1	female	25	Jacobsen037.png	2
1	female	25	Jacobsen038.png	1
1	female	25	Jacobsen039.png	1
1	female	25	Jacobsen040.png	1
1	female	25	Jacobsen041.png	1
1	female	25	Jacobsen042.png	1
1	female	25	Jacobsen043.png	1
1	female	25	Jacobsen044.png	1
1	female	25	Jacobsen045.png	2
1	female	25	Jacobsen046.png	1
1	female	25	Jacobsen047.png	1
1	female	25	Jacobsen048.png	1
1	female	25	Jacobsen049.png	2
1	female	25	Jacobsen050.png	1
1	female	25	Jacobsen051.png	1
1	female	25	Jacobsen052.png	1
1	female	25	Jacobsen053.png	1
1	female	25	Jacobsen054.png	1
1	female	25	Jacobsen055.png	1
1	female	25	Jacobsen056.png	1
1	female	25	Jacobsen057.png	1
1	female	25	Jacobsen058.png	1
1	female	25	Jacobsen059.png	1
1	female	25	Jacobsen060.png	2
1	female	25	Jacobsen061.png	2
1	female	25	Jacobsen062.png	1
1	female	25	Jacobsen063.png	2
1	female	25	Jacobsen064.png	1
1	female	25	Jacobsen065.png	1
1	female	25	Jacobsen066.png	1
1	female	25	Jacobsen067.png	2
1	female	25	Jacobsen068.png	2
1	female	25	Jacobsen069.png	3
1	female	25	Jacobsen070.png	2
1	female	25	Jacobsen071.png	2
1	female	25	Jacobsen072.png	3
1	female	25	Jacobsen073.png	1
1	female	25	Jacobsen074.png	1
1	female	25	Jacobsen075.png	1
1	female	25	Jacobsen076.png	2
1	female	25	Jacobsen077.png	2
1	female	25	Jacobsen078.png	1
1	female	25	Jacobsen079.png	2
1	female	25	Jacobsen080.png	1
1	female	25	Jacobsen081.png	4
1	female	25	Jacobsen082.png	3
1	female	25	Jacobsen083.png	1
1	female	25	Jacobsen084.png	1
1	female	25	Jacobsen085.png	1
1	female	25	Jacobsen086.png	3
1	female	25	Jacobsen087.png	1
1	female	25	Jacobsen088.png	1
1	female	25	Jacobsen089.png	2
1	female	25	Jacobsen090.png	2
1	female	25	Jacobsen091.png	1
1	female	25	Jacobsen092.png	1
1	female	25	Jacobsen093.png	3
1	female	25	Jacobsen094.png	1
1	female	25	Jacobsen095.png	1
1	female	25	Jacobsen096.png	1
1	female	25	Jacobsen097.png	2
1	female	25	Jacobsen098.png	2
1	female	25	Jacobsen099.png	1
1	female	25	Jacobsen100.png	1
1	female	25	Jacobsen101.png	2
1	female	25	Jacobsen102.png	3
1	female	25	Jacobsen103.png	2
1	female	25	Jacobsen104.png	4
1	female	25	Jacobsen105.png	1
1	female	25	Jacobsen106.png	4
1	female	25	Jacobsen107.png	1
1	female	25	Jacobsen108.png	1
1	female	25	Jacobsen109.png	1
1	female	25	Jacobsen110.png	4
1	female	25	Jacobsen111.png	3
1	female	25	Jacobsen112.png	1
1	female	25	Jacobsen113.png	2
1	female	25	Jacobsen114.png	1
1	female	25	Jacobsen115.png	1
1	female	25	Jacobsen116.png	1
1	female	25	Jacobsen117.png	4
1	female	25	Jacobsen118.png	3
1	female	25	Jacobsen119.png	3
1	female	25	Jacobsen120.png	1
1	female	25	Jacobsen121.png	4
1	female	25	Jacobsen122.png	3
1	female	25	Jacobsen123.png	1
1	female	25	Jacobsen124.png	1
1	female	25	Jacobsen125.png	1
1	female	25	Jacobsen126.png	1
1	female	25	Jacobsen127.png	2
1	female	25	Jacobsen128.png	2
1	female	25	Jacobsen129.png	4
1	female	25	Jacobsen130.png	3
1	female	25	Jacobsen131.png	1
1	female	25	Jacobsen132.png	1
1	female	25	Jacobsen133.png	1
1	female	25	Jacobsen134.png	4
1	female	25	Jacobsen135.png	2
1	female	25	Jacobsen136.png	4
1	female	25	Jacobsen137.png	3
1	female	25	Jacobsen138.png	3
1	female	25	Jacobsen139.png	1
1	female	25	Jacobsen140.png	1
1	female	25	Jacobsen141.png	2
1	female	25	Jacobsen142.png	2
1	female	25	Jacobsen143.png	3
1	female	25	Jacobsen144.png	1
1	female	25	Jacobsen145.png	4
1	female	25	Jacobsen146.png	3
1	female	25	Jacobsen147.png	2
1	female	25	Jacobsen148.png	3
1	female	25	Jacobsen149.png	3
1	female	25	Jacobsen150.png	2
1	female	25	Jacobsen151.png	2
1	female	25	Jacobsen152.png	3
1	female	25	Jacobsen153.png	3
1	female	25	Jacobsen154.png	4
1	female	25	Jacobsen155.png	5
1	female	25	Jacobsen156.png	2
1	female	25	Jacobsen157.png	4
1	female	25	Jacobsen158.png	4
1	female	25	Jacobsen159.png	4
1	female	25	Jacobsen160.png	2
1	female	25	Jacobsen161.png	2
1	female	25	Jacobsen162.png	3
1	female	25	Jacobsen163.png	2
1	female	25	Jacobsen164.png	2
1	female	25	Jacobsen165.png	2
1	female	25	Jacobsen166.png	3
1	female	25	Jacobsen167.png	3
1	female	25	Jacobsen168.png	2
1	female	25	Jacobsen169.png	1
1	female	25	Jacobsen170.png	3
1	female	25	Jacobsen171.png	2
1	female	25	Jacobsen172.png	3
1	female	25	Jacobsen173.png	2
1	female	25	Jacobsen174.png	2
1	female	25	Jacobsen175.png	3
1	female	25	Jacobsen176.png	1
1	female	25	Jacobsen177.png	4
1	female	25	Jacobsen178.png	2
1	female	25	Jacobsen179.png	2
1	female	25	Jacobsen180.png	4
1	female	25	Jacobsen181.png	3
1	female	25	Jacobsen182.png	3
1	female	25	Jacobsen183.png	2
1	female	25	Jacobsen184.png	3
1	female	25	Jacobsen185.png	4
1	female	25	Jacobsen186.png	3
1	female	25	Jacobsen187.png	2
1	female	25	Jacobsen188.png	4
1	female	25	Jacobsen189.png	4
1	female	25	Jacobsen190.png	3
1	female	25	Jacobsen191.png	1
1	female	25	Jacobsen192.png	1
1	female	25	Jacobsen193.png	3
1	female	25	Jacobsen194.png	2
1	female	25	Jacobsen195.png	3
1	female	25	Jacobsen196.png	3
1	female	25	Jacobsen197.png	4
1	female	25	Jacobsen198.png	2
1	female	25	Jacobsen199.png	4
1	female	25	Jacobsen200.png	3
1	female	25	Jacobsen201.png	2
1	female	25	Jacobsen202.png	3
1	female	25	Jacobsen203.png	4
1	female	25	Jacobsen204.png	2
1	female	25	Jacobsen205.png	2
1	female	25	Jacobsen206.png	3
1	female	25	Jacobsen207.png	3
1	female	25	Jacobsen208.png	3
1	female	25	Jacobsen209.png	2
1	female	25	Jacobsen210.png	3
1	female	25	Jacobsen211.png	3
1	female	25	Jacobsen212.png	3
1	female	25	Jacobsen213.png	3
1	female	25	Jacobsen214.png	3
1	female	25	Jacobsen215.png	3
1	female	25	Jacobsen216.png	3
1	female	25	Jacobsen217.png	3
1	female	25	Jacobsen218.png	3
1	female	25	Jacobsen219.png	2
1	female	25	Jacobsen220.png	2
1	female	25	Jacobsen221.png	2
1	female	25	Jacobsen222.png	4
1	female	25	Jacobsen223.png	4
1	female	25	Jacobsen224.png	3
1	female	25	Jacobsen225.png	4
1	female	25	Jacobsen226.png	4
1	female	25	Jacobsen227.png	2
1	female	25	Jacobsen228.png	3
1	female	25	Jacobsen229.png	4
1	female	25	Jacobsen230.png	2
1	female	25	Jacobsen231.png	2
1	female	25	Jacobsen232.png	2
1	female	25	Jacobsen233.png	3
1	female	25	Jacobsen234.png	3
1	female	25	Jacobsen235.png	2
1	female	25	Jacobsen236.png	4
1	female	25	Jacobsen237.png	2
1	female	25	Jacobsen238.png	3
1	female	25	Jacobsen239.png	3
1	female	25	Jacobsen240.png	4
1	female	25	Jacobsen241.png	4
1	female	25	Jacobsen242.png	2
1	female	25	Jacobsen243.png	3
1	female	25	Jacobsen244.png	4
1	female	25	Jacobsen245.png	2
1	female	25	Jacobsen246.png	4
1	female	25	Jacobsen247.png	3
1	female	25	Jacobsen248.png	2
1	female	25	Jacobsen249.png	3
1	female	25	Jacobsen250.png	2
1	female	25	Jacobsen251.png	2
1	female	25	Jacobsen252.png	1
2	male	24	Jacobsen001.png	4
2	male	24	Jacobsen002.png	2
2	male	24	Jacobsen003.png	3
2	male	24	Jacobsen004.png	3
2	male	24	Jacobsen005.png	2
2	male	24	Jacobsen006.png	3
2	male	24	Jacobsen007.png	3
2	male	24	Jacobsen008.png	2
2	male	24	Jacobsen009.png	4
2	male	24	Jacobsen010.png	2
2	male	24	Jacobsen011.png	4
2	male	24	Jacobsen012.png	3
2	male	24	Jacobsen013.png	4
2	male	24	Jacobsen014.png	2
2	male	24	Jacobsen015.png	4
2	male	24	Jacobsen016.png	4
2	male	24	Jacobsen017.png	3
2	male	24	Jacobsen018.png	2
2	male	24	Jacobsen019.png	2
2	male	24	Jacobsen020.png	3
2	male	24	Jacobsen021.png	1
2	male	24	Jacobsen022.png	2
2	male	24	Jacobsen023.png	2
2	male	24	Jacobsen024.png	1
2	male	24	Jacobsen025.png	1
2	male	24	Jacobsen026.png	4
2	male	24	Jacobsen027.png	2
2	male	24	Jacobsen028.png	3
2	male	24	Jacobsen029.png	4
2	male	24	Jacobsen030.png	3
2	male	24	Jacobsen031.png	4
2	male	24	Jacobsen032.png	3
2	male	24	Jacobsen033.png	2
2	male	24	Jacobsen034.png	4
2	male	24	Jacobsen035.png	4
2	male	24	Jacobsen036.png	3
2	male	24	Jacobsen037.png	3
2	male	24	Jacobsen038.png	3
2	male	24	Jacobsen039.png	4
2	male	24	Jacobsen040.png	4
2	male	24	Jacobsen041.png	4
2	male	24	Jacobsen042.png	1
2	male	24	Jacobsen043.png	2
2	male	24	Jacobsen044.png	3
2	male	24	Jacobsen045.png	3
2	male	24	Jacobsen046.png	2
2	male	24	Jacobsen047.png	2
2	male	24	Jacobsen048.png	2
2	male	24	Jacobsen049.png	2
2	male	24	Jacobsen050.png	3
2	male	24	Jacobsen051.png	4
2	male	24	Jacobsen052.png	2
2	male	24	Jacobsen053.png	3
2	male	24	Jacobsen054.png	3
2	male	24	Jacobsen055.png	4
2	male	24	Jacobsen056.png	1
2	male	24	Jacobsen057.png	1
2	male	24	Jacobsen058.png	4
2	male	24	Jacobsen059.png	2
2	male	24	Jacobsen060.png	3
2	male	24	Jacobsen061.png	4
2	male	24	Jacobsen062.png	2
2	male	24	Jacobsen063.png	2
2	male	24	Jacobsen064.png	1
2	male	24	Jacobsen065.png	3
2	male	24	Jacobsen066.png	1
2	male	24	Jacobsen067.png	3
2	male	24	Jacobsen068.png	3
2	male	24	Jacobsen069.png	4
2	male	24	Jacobsen070.png	2
2	male	24	Jacobsen071.png	4
2	male	24	Jacobsen072.png	4
2	male	24	Jacobsen073.png	2
2	male	24	Jacobsen074.png	3
2	male	24	Jacobsen075.png	3
2	male	24	Jacobsen076.png	2
2	male	24	Jacobsen077.png	1
2	male	24	Jacobsen078.png	4
2	male	24	Jacobsen079.png	2
2	male	24	Jacobsen080.png	1
2	male	24	Jacobsen081.png	5
2	male	24	Jacobsen082.png	5
2	male	24	Jacobsen083.png	1
2	male	24	Jacobsen084.png	2
2	male	24	Jacobsen085.png	4
2	male	24	Jacobsen086.png	2
2	male	24	Jacobsen087.png	2
2	male	24	Jacobsen088.png	3
2	male	24	Jacobsen089.png	3
2	male	24	Jacobsen090.png	2
2	male	24	Jacobsen091.png	3
2	male	24	Jacobsen092.png	2
2	male	24	Jacobsen093.png	2
2	male	24	Jacobsen094.png	1
2	male	24	Jacobsen095.png	2
2	male	24	Jacobsen096.png	3
2	male	24	Jacobsen097.png	4
2	male	24	Jacobsen098.png	4
2	male	24	Jacobsen099.png	4
2	male	24	Jacobsen100.png	1
2	male	24	Jacobsen101.png	2
2	male	24	Jacobsen102.png	2
2	male	24	Jacobsen103.png	3
2	male	24	Jacobsen104.png	5
2	male	24	Jacobsen105.png	2
2	male	24	Jacobsen106.png	4
2	male	24	Jacobsen107.png	2
2	male	24	Jacobsen108.png	1
2	male	24	Jacobsen109.png	1
2	male	24	Jacobsen110.png	5
2	male	24	Jacobsen111.png	3
2	male	24	Jacobsen112.png	3
2	male	24	Jacobsen113.png	2
2	male	24	Jacobsen114.png	1
2	male	24	Jacobsen115.png	3
2	male	24	Jacobsen116.png	2
2	male	24	Jacobsen117.png	4
2	male	24	Jacobsen118.png	2
2	male	24	Jacobsen119.png	4
2	male	24	Jacobsen120.png	2
2	male	24	Jacobsen121.png	2
2	male	24	Jacobsen122.png	2
2	male	24	Jacobsen123.png	5
2	male	24	Jacobsen124.png	1
2	male	24	Jacobsen125.png	2
2	male	24	Jacobsen126.png	3
2	male	24	Jacobsen127.png	4
2	male	24	Jacobsen128.png	1
2	male	24	Jacobsen129.png	4
2	male	24	Jacobsen130.png	3
2	male	24	Jacobsen131.png	2
2	male	24	Jacobsen132.png	2
2	male	24	Jacobsen133.png	1
2	male	24	Jacobsen134.png	5
2	male	24	Jacobsen135.png	3
2	male	24	Jacobsen136.png	4
2	male	24	Jacobsen137.png	2
2	male	24	Jacobsen138.png	4
2	male	24	Jacobsen139.png	1
2	male	24	Jacobsen140.png	1
2	male	24	Jacobsen141.png	3
2	male	24	Jacobsen142.png	4
2	male	24	Jacobsen143.png	3
2	male	24	Jacobsen144.png	1
2	male	24	Jacobsen145.png	5
2	male	24	Jacobsen146.png	4
2	male	24	Jacobsen147.png	5
2	male	24	Jacobsen148.png	4
2	male	24	Jacobsen149.png	3
2	male	24	Jacobsen150.png	3
2	male	24	Jacobsen151.png	2
2	male	24	Jacobsen152.png	3
2	male	24	Jacobsen153.png	5
2	male	24	Jacobsen154.png	5
2	male	24	Jacobsen155.png	5
2	male	24	Jacobsen156.png	4
2	male	24	Jacobsen157.png	3
2	male	24	Jacobsen158.png	4
2	male	24	Jacobsen159.png	2
2	male	24	Jacobsen160.png	2
2	male	24	Jacobsen161.png	4
2	male	24	Jacobsen162.png	3
2	male	24	Jacobsen163.png	4
2	male	24	Jacobsen164.png	4
2	male	24	Jacobsen165.png	2
2	male	24	Jacobsen166.png	3
2	male	24	Jacobsen167.png	4
2	male	24	Jacobsen168.png	4
2	male	24	Jacobsen169.png	1
2	male	24	Jacobsen170.png	3
2	male	24	Jacobsen171.png	4
2	male	24	Jacobsen172.png	2
2	male	24	Jacobsen173.png	4
2	male	24	Jacobsen174.png	1
2	male	24	Jacobsen175.png	3
2	male	24	Jacobsen176.png	4
2	male	24	Jacobsen177.png	3
2	male	24	Jacobsen178.png	3
2	male	24	Jacobsen179.png	2
2	male	24	Jacobsen180.png	5
2	male	24	Jacobsen181.png	4
2	male	24	Jacobsen182.png	4
2	male	24	Jacobsen183.png	2
2	male	24	Jacobsen184.png	2
2	male	24	Jacobsen185.png	4
2	male	24	Jacobsen186.png	3
2	male	24	Jacobsen187.png	5
2	male	24	Jacobsen188.png	4
2	male	24	Jacobsen189.png	4
2	male	24	Jacobsen190.png	4
2	male	24	Jacobsen191.png	3
2	male	24	Jacobsen192.png	1
2	male	24	Jacobsen193.png	3
2	male	24	Jacobsen194.png	2
2	male	24	Jacobsen195.png	5
2	male	24	Jacobsen196.png	3
2	male	24	Jacobsen197.png	3
2	male	24	Jacobsen198.png	2
2	male	24	Jacobsen199.png	3
2	male	24	Jacobsen200.png	2
2	male	24	Jacobsen201.png	1
2	male	24	Jacobsen202.png	3
2	male	24	Jacobsen203.png	4
2	male	24	Jacobsen204.png	4
2	male	24	Jacobsen205.png	3
2	male	24	Jacobsen206.png	5
2	male	24	Jacobsen207.png	4
2	male	24	Jacobsen208.png	2
2	male	24	Jacobsen209.png	1
2	male	24	Jacobsen210.png	4
2	male	24	Jacobsen211.png	2
2	male	24	Jacobsen212.png	4
2	male	24	Jacobsen213.png	5
2	male	24	Jacobsen214.png	4
2	male	24	Jacobsen215.png	5
2	male	24	Jacobsen216.png	4
2	male	24	Jacobsen217.png	4
2	male	24	Jacobsen218.png	3
2	male	24	Jacobsen219.png	3
2	male	24	Jacobsen220.png	4
2	male	24	Jacobsen221.png	2
2	male	24	Jacobsen222.png	5
2	male	24	Jacobsen223.png	5
2	male	24	Jacobsen224.png	4
2	male	24	Jacobsen225.png	2
2	male	24	Jacobsen226.png	4
2	male	24	Jacobsen227.png	1
2	male	24	Jacobsen228.png	4
2	male	24	Jacobsen229.png	2
2	male	24	Jacobsen230.png	3
2	male	24	Jacobsen231.png	4
2	male	24	Jacobsen232.png	3
2	male	24	Jacobsen233.png	4
2	male	24	Jacobsen234.png	4
2	male	24	Jacobsen235.png	1
2	male	24	Jacobsen236.png	4
2	male	24	Jacobsen237.png	4
2	male	24	Jacobsen238.png	3
2	male	24	Jacobsen239.png	3
2	male	24	Jacobsen240.png	3
2	male	24	Jacobsen241.png	4
2	male	24	Jacobsen242.png	4
2	male	24	Jacobsen243.png	2
2	male	24	Jacobsen244.png	5
2	male	24	Jacobsen245.png	4
2	male	24	Jacobsen246.png	4
2	male	24	Jacobsen247.png	2
2	male	24	Jacobsen248.png	2
2	male	24	Jacobsen249.png	3
2	male	24	Jacobsen250.png	3
2	male	24	Jacobsen251.png	2
2	male	24	Jacobsen252.png	3
3	female	27	Jacobsen001.png	4
3	female	27	Jacobsen002.png	3
3	female	27	Jacobsen003.png	4
3	female	27	Jacobsen004.png	4
3	female	27	Jacobsen005.png	4
3	female	27	Jacobsen006.png	3
3	female	27	Jacobsen007.png	4
3	female	27	Jacobsen008.png	3
3	female	27	Jacobsen009.png	5
3	female	27	Jacobsen010.png	2
3	female	27	Jacobsen011.png	4
3	female	27	Jacobsen012.png	5
3	female	27	Jacobsen013.png	3
3	female	27	Jacobsen014.png	3
3	female	27	Jacobsen015.png	4
3	female	27	Jacobsen016.png	3
3	female	27	Jacobsen017.png	3
3	female	27	Jacobsen018.png	4
3	female	27	Jacobsen019.png	2
3	female	27	Jacobsen020.png	5
3	female	27	Jacobsen021.png	2
3	female	27	Jacobsen022.png	4
3	female	27	Jacobsen023.png	3
3	female	27	Jacobsen024.png	2
3	female	27	Jacobsen025.png	1
3	female	27	Jacobsen026.png	4
3	female	27	Jacobsen027.png	4
3	female	27	Jacobsen028.png	5
3	female	27	Jacobsen029.png	5
3	female	27	Jacobsen030.png	2
3	female	27	Jacobsen031.png	5
3	female	27	Jacobsen032.png	2
3	female	27	Jacobsen033.png	3
3	female	27	Jacobsen034.png	3
3	female	27	Jacobsen035.png	4
3	female	27	Jacobsen036.png	2
3	female	27	Jacobsen037.png	4
3	female	27	Jacobsen038.png	3
3	female	27	Jacobsen039.png	4
3	female	27	Jacobsen040.png	4
3	female	27	Jacobsen041.png	3
3	female	27	Jacobsen042.png	3
3	female	27	Jacobsen043.png	4
3	female	27	Jacobsen044.png	3
3	female	27	Jacobsen045.png	3
3	female	27	Jacobsen046.png	3
3	female	27	Jacobsen047.png	2
3	female	27	Jacobsen048.png	4
3	female	27	Jacobsen049.png	3
3	female	27	Jacobsen050.png	4
3	female	27	Jacobsen051.png	4
3	female	27	Jacobsen052.png	3
3	female	27	Jacobsen053.png	2
3	female	27	Jacobsen054.png	3
3	female	27	Jacobsen055.png	4
3	female	27	Jacobsen056.png	3
3	female	27	Jacobsen057.png	1
3	female	27	Jacobsen058.png	4
3	female	27	Jacobsen059.png	2
3	female	27	Jacobsen060.png	5
3	female	27	Jacobsen061.png	4
3	female	27	Jacobsen062.png	3
3	female	27	Jacobsen063.png	2
3	female	27	Jacobsen064.png	1
3	female	27	Jacobsen065.png	4
3	female	27	Jacobsen066.png	1
3	female	27	Jacobsen067.png	4
3	female	27	Jacobsen068.png	4
3	female	27	Jacobsen069.png	3
3	female	27	Jacobsen070.png	3
3	female	27	Jacobsen071.png	4
3	female	27	Jacobsen072.png	4
3	female	27	Jacobsen073.png	4
3	female	27	Jacobsen074.png	2
3	female	27	Jacobsen075.png	3
3	female	27	Jacobsen076.png	4
3	female	27	Jacobsen077.png	2
3	female	27	Jacobsen078.png	3
3	female	27	Jacobsen079.png	3
3	female	27	Jacobsen080.png	2
3	female	27	Jacobsen081.png	4
3	female	27	Jacobsen082.png	3
3	female	27	Jacobsen083.png	1
3	female	27	Jacobsen084.png	3
3	female	27	Jacobsen085.png	4
3	female	27	Jacobsen086.png	2
3	female	27	Jacobsen087.png	4
3	female	27	Jacobsen088.png	2
3	female	27	Jacobsen089.png	4
3	female	27	Jacobsen090.png	2
3	female	27	Jacobsen091.png	3
3	female	27	Jacobsen092.png	2
3	female	27	Jacobsen093.png	4
3	female	27	Jacobsen094.png	1
3	female	27	Jacobsen095.png	3
3	female	27	Jacobsen096.png	3
3	female	27	Jacobsen097.png	5
3	female	27	Jacobsen098.png	5
3	female	27	Jacobsen099.png	4
3	female	27	Jacobsen100.png	2
3	female	27	Jacobsen101.png	3
3	female	27	Jacobsen102.png	2
3	female	27	Jacobsen103.png	3
3	female	27	Jacobsen104.png	5
3	female	27	Jacobsen105.png	4
3	female	27	Jacobsen106.png	5
3	female	27	Jacobsen107.png	2
3	female	27	Jacobsen108.png	1
3	female	27	Jacobsen109.png	1
3	female	27	Jacobsen110.png	5
3	female	27	Jacobsen111.png	5
3	female	27	Jacobsen112.png	2
3	female	27	Jacobsen113.png	3
3	female	27	Jacobsen114.png	1
3	female	27	Jacobsen115.png	2
3	female	27	Jacobsen116.png	3
3	female	27	Jacobsen117.png	3
3	female	27	Jacobsen118.png	2
3	female	27	Jacobsen119.png	5
3	female	27	Jacobsen120.png	2
3	female	27	Jacobsen121.png	3
3	female	27	Jacobsen122.png	2
3	female	27	Jacobsen123.png	2
3	female	27	Jacobsen124.png	1
3	female	27	Jacobsen125.png	4
3	female	27	Jacobsen126.png	3
3	female	27	Jacobsen127.png	5
3	female	27	Jacobsen128.png	3
3	female	27	Jacobsen129.png	3
3	female	27	Jacobsen130.png	3
3	female	27	Jacobsen131.png	2
3	female	27	Jacobsen132.png	2
3	female	27	Jacobsen133.png	1
3	female	27	Jacobsen134.png	4
3	female	27	Jacobsen135.png	3
3	female	27	Jacobsen136.png	4
3	female	27	Jacobsen137.png	1
3	female	27	Jacobsen138.png	4
3	female	27	Jacobsen139.png	1
3	female	27	Jacobsen140.png	2
3	female	27	Jacobsen141.png	3
3	female	27	Jacobsen142.png	3
3	female	27	Jacobsen143.png	3
3	female	27	Jacobsen144.png	2
3	female	27	Jacobsen145.png	5
3	female	27	Jacobsen146.png	4
3	female	27	Jacobsen147.png	5
3	female	27	Jacobsen148.png	4
3	female	27	Jacobsen149.png	5
3	female	27	Jacobsen150.png	2
3	female	27	Jacobsen151.png	2
3	female	27	Jacobsen152.png	4
3	female	27	Jacobsen153.png	5
3	female	27	Jacobsen154.png	4
3	female	27	Jacobsen155.png	5
3	female	27	Jacobsen156.png	4
3	female	27	Jacobsen157.png	5
3	female	27	Jacobsen158.png	4
3	female	27	Jacobsen159.png	2
3	female	27	Jacobsen160.png	1
3	female	27	Jacobsen161.png	5
3	female	27	Jacobsen162.png	3
3	female	27	Jacobsen163.png	5
3	female	27	Jacobsen164.png	1
3	female	27	Jacobsen165.png	5
3	female	27	Jacobsen166.png	5
3	female	27	Jacobsen167.png	4
3	female	27	Jacobsen168.png	4
3	female	27	Jacobsen169.png	1
3	female	27	Jacobsen170.png	4
3	female	27	Jacobsen171.png	4
3	female	27	Jacobsen172.png	5
3	female	27	Jacobsen173.png	2
3	female	27	Jacobsen174.png	2
3	female	27	Jacobsen175.png	3
3	female	27	Jacobsen176.png	3
3	female	27	Jacobsen177.png	3
3	female	27	Jacobsen178.png	4
3	female	27	Jacobsen179.png	2
3	female	27	Jacobsen180.png	5
3	female	27	Jacobsen181.png	5
3	female	27	Jacobsen182.png	4
3	female	27	Jacobsen183.png	2
3	female	27	Jacobsen184.png	2
3	female	27	Jacobsen185.png	5
3	female	27	Jacobsen186.png	4
3	female	27	Jacobsen187.png	5
3	female	27	Jacobsen188.png	4
3	female	27	Jacobsen189.png	4
3	female	27	Jacobsen190.png	5
3	female	27	Jacobsen191.png	2
3	female	27	Jacobsen192.png	2
3	female	27	Jacobsen193.png	4
3	female	27	Jacobsen194.png	4
3	female	27	Jacobsen195.png	5
3	female	27	Jacobsen196.png	4
3	female	27	Jacobsen197.png	3
3	female	27	Jacobsen198.png	2
3	female	27	Jacobsen199.png	2
3	female	27	Jacobsen200.png	2
3	female	27	Jacobsen201.png	4
3	female	27	Jacobsen202.png	5
3	female	27	Jacobsen203.png	4
3	female	27	Jacobsen204.png	4
3	female	27	Jacobsen205.png	3
3	female	27	Jacobsen206.png	4
3	female	27	Jacobsen207.png	5
3	female	27	Jacobsen208.png	2
3	female	27	Jacobsen209.png	1
3	female	27	Jacobsen210.png	5
3	female	27	Jacobsen211.png	4
3	female	27	Jacobsen212.png	5
3	female	27	Jacobsen213.png	5
3	female	27	Jacobsen214.png	4
3	female	27	Jacobsen215.png	5
3	female	27	Jacobsen216.png	4
3	female	27	Jacobsen217.png	4
3	female	27	Jacobsen218.png	3
3	female	27	Jacobsen219.png	4
3	female	27	Jacobsen220.png	4
3	female	27	Jacobsen221.png	2
3	female	27	Jacobsen222.png	5
3	female	27	Jacobsen223.png	4
3	female	27	Jacobsen224.png	3
3	female	27	Jacobsen225.png	2
3	female	27	Jacobsen226.png	4
3	female	27	Jacobsen227.png	1
3	female	27	Jacobsen228.png	4
3	female	27	Jacobsen229.png	3
3	female	27	Jacobsen230.png	1
3	female	27	Jacobsen231.png	5
3	female	27	Jacobsen232.png	1
3	female	27	Jacobsen233.png	2
3	female	27	Jacobsen234.png	4
3	female	27	Jacobsen235.png	2
3	female	27	Jacobsen236.png	5
3	female	27	Jacobsen237.png	3
3	female	27	Jacobsen238.png	2
3	female	27	Jacobsen239.png	4
3	female	27	Jacobsen240.png	5
3	female	27	Jacobsen241.png	5
3	female	27	Jacobsen242.png	4
3	female	27	Jacobsen243.png	4
3	female	27	Jacobsen244.png	4
3	female	27	Jacobsen245.png	1
3	female	27	Jacobsen246.png	5
3	female	27	Jacobsen247.png	2
3	female	27	Jacobsen248.png	2
3	female	27	Jacobsen249.png	3
3	female	27	Jacobsen250.png	3
3	female	27	Jacobsen251.png	1
3	female	27	Jacobsen252.png	3
4	male	25	Jacobsen001.png	4
4	male	25	Jacobsen002.png	3
4	male	25	Jacobsen003.png	3
4	male	25	Jacobsen004.png	3
4	male	25	Jacobsen005.png	2
4	male	25	Jacobsen006.png	3
4	male	25	Jacobsen007.png	2
4	male	25	Jacobsen008.png	3
4	male	25	Jacobsen009.png	4
4	male	25	Jacobsen010.png	3
4	male	25	Jacobsen011.png	5
4	male	25	Jacobsen012.png	4
4	male	25	Jacobsen013.png	2
4	male	25	Jacobsen014.png	3
4	male	25	Jacobsen015.png	2
4	male	25	Jacobsen016.png	1
4	male	25	Jacobsen017.png	4
4	male	25	Jacobsen018.png	4
4	male	25	Jacobsen019.png	2
4	male	25	Jacobsen020.png	4
4	male	25	Jacobsen021.png	2
4	male	25	Jacobsen022.png	4
4	male	25	Jacobsen023.png	2
4	male	25	Jacobsen024.png	2
4	male	25	Jacobsen025.png	1
4	male	25	Jacobsen026.png	5
4	male	25	Jacobsen027.png	2
4	male	25	Jacobsen028.png	4
4	male	25	Jacobsen029.png	4
4	male	25	Jacobsen030.png	2
4	male	25	Jacobsen031.png	2
4	male	25	Jacobsen032.png	2
4	male	25	Jacobsen033.png	2
4	male	25	Jacobsen034.png	2
4	male	25	Jacobsen035.png	5
4	male	25	Jacobsen036.png	2
4	male	25	Jacobsen037.png	5
4	male	25	Jacobsen038.png	2
4	male	25	Jacobsen039.png	3
4	male	25	Jacobsen040.png	4
4	male	25	Jacobsen041.png	3
4	male	25	Jacobsen042.png	2
4	male	25	Jacobsen043.png	4
4	male	25	Jacobsen044.png	2
4	male	25	Jacobsen045.png	3
4	male	25	Jacobsen046.png	3
4	male	25	Jacobsen047.png	3
4	male	25	Jacobsen048.png	3
4	male	25	Jacobsen049.png	2
4	male	25	Jacobsen050.png	4
4	male	25	Jacobsen051.png	5
4	male	25	Jacobsen052.png	3
4	male	25	Jacobsen053.png	3
4	male	25	Jacobsen054.png	3
4	male	25	Jacobsen055.png	3
4	male	25	Jacobsen056.png	1
4	male	25	Jacobsen057.png	2
4	male	25	Jacobsen058.png	4
4	male	25	Jacobsen059.png	2
4	male	25	Jacobsen060.png	2
4	male	25	Jacobsen061.png	4
4	male	25	Jacobsen062.png	3
4	male	25	Jacobsen063.png	2
4	male	25	Jacobsen064.png	1
4	male	25	Jacobsen065.png	4
4	male	25	Jacobsen066.png	2
4	male	25	Jacobsen067.png	4
4	male	25	Jacobsen068.png	3
4	male	25	Jacobsen069.png	4
4	male	25	Jacobsen070.png	2
4	male	25	Jacobsen071.png	5
4	male	25	Jacobsen072.png	4
4	male	25	Jacobsen073.png	2
4	male	25	Jacobsen074.png	3
4	male	25	Jacobsen075.png	5
4	male	25	Jacobsen076.png	3
4	male	25	Jacobsen077.png	2
4	male	25	Jacobsen078.png	3
4	male	25	Jacobsen079.png	2
4	male	25	Jacobsen080.png	2
4	male	25	Jacobsen081.png	5
4	male	25	Jacobsen082.png	4
4	male	25	Jacobsen083.png	2
4	male	25	Jacobsen084.png	2
4	male	25	Jacobsen085.png	2
4	male	25	Jacobsen086.png	2
4	male	25	Jacobsen087.png	3
4	male	25	Jacobsen088.png	2
4	male	25	Jacobsen089.png	3
4	male	25	Jacobsen090.png	2
4	male	25	Jacobsen091.png	2
4	male	25	Jacobsen092.png	3
4	male	25	Jacobsen093.png	3
4	male	25	Jacobsen094.png	2
4	male	25	Jacobsen095.png	2
4	male	25	Jacobsen096.png	2
4	male	25	Jacobsen097.png	5
4	male	25	Jacobsen098.png	4
4	male	25	Jacobsen099.png	3
4	male	25	Jacobsen100.png	1
4	male	25	Jacobsen101.png	3
4	male	25	Jacobsen102.png	2
4	male	25	Jacobsen103.png	4
4	male	25	Jacobsen104.png	5
4	male	25	Jacobsen105.png	3
4	male	25	Jacobsen106.png	4
4	male	25	Jacobsen107.png	2
4	male	25	Jacobsen108.png	1
4	male	25	Jacobsen109.png	1
4	male	25	Jacobsen110.png	4
4	male	25	Jacobsen111.png	3
4	male	25	Jacobsen112.png	2
4	male	25	Jacobsen113.png	2
4	male	25	Jacobsen114.png	2
4	male	25	Jacobsen115.png	4
4	male	25	Jacobsen116.png	3
4	male	25	Jacobsen117.png	4
4	male	25	Jacobsen118.png	3
4	male	25	Jacobsen119.png	3
4	male	25	Jacobsen120.png	3
4	male	25	Jacobsen121.png	2
4	male	25	Jacobsen122.png	2
4	male	25	Jacobsen123.png	2
4	male	25	Jacobsen124.png	2
4	male	25	Jacobsen125.png	3
4	male	25	Jacobsen126.png	2
4	male	25	Jacobsen127.png	4
4	male	25	Jacobsen128.png	3
4	male	25	Jacobsen129.png	3
4	male	25	Jacobsen130.png	2
4	male	25	Jacobsen131.png	2
4	male	25	Jacobsen132.png	1
4	male	25	Jacobsen133.png	2
4	male	25	Jacobsen134.png	4
4	male	25	Jacobsen135.png	2
4	male	25	Jacobsen136.png	4
4	male	25	Jacobsen137.png	2
4	male	25	Jacobsen138.png	4
4	male	25	Jacobsen139.png	1
4	male	25	Jacobsen140.png	1
4	male	25	Jacobsen141.png	4
4	male	25	Jacobsen142.png	4
4	male	25	Jacobsen143.png	2
4	male	25	Jacobsen144.png	1
4	male	25	Jacobsen145.png	4
4	male	25	Jacobsen146.png	3
4	male	25	Jacobsen147.png	3
4	male	25	Jacobsen148.png	3
4	male	25	Jacobsen149.png	4
4	male	25	Jacobsen150.png	2
4	male	25	Jacobsen151.png	2
4	male	25	Jacobsen152.png	2
4	male	25	Jacobsen153.png	5
4	male	25	Jacobsen154.png	5
4	male	25	Jacobsen155.png	5
4	male	25	Jacobsen156.png	4
4	male	25	Jacobsen157.png	3
4	male	25	Jacobsen158.png	4
4	male	25	Jacobsen159.png	2
4	male	25	Jacobsen160.png	2
4	male	25	Jacobsen161.png	5
4	male	25	Jacobsen162.png	4
4	male	25	Jacobsen163.png	4
4	male	25	Jacobsen164.png	2
4	male	25	Jacobsen165.png	5
4	male	25	Jacobsen166.png	2
4	male	25	Jacobsen167.png	4
4	male	25	Jacobsen168.png	3
4	male	25	Jacobsen169.png	2
4	male	25	Jacobsen170.png	3
4	male	25	Jacobsen171.png	4
4	male	25	Jacobsen172.png	2
4	male	25	Jacobsen173.png	3
4	male	25	Jacobsen174.png	2
4	male	25	Jacobsen175.png	2
4	male	25	Jacobsen176.png	3
4	male	25	Jacobsen177.png	4
4	male	25	Jacobsen178.png	1
4	male	25	Jacobsen179.png	2
4	male	25	Jacobsen180.png	4
4	male	25	Jacobsen181.png	4
4	male	25	Jacobsen182.png	4
4	male	25	Jacobsen183.png	3
4	male	25	Jacobsen184.png	3
4	male	25	Jacobsen185.png	4
4	male	25	Jacobsen186.png	3
4	male	25	Jacobsen187.png	5
4	male	25	Jacobsen188.png	5
4	male	25	Jacobsen189.png	3
4	male	25	Jacobsen190.png	5
4	male	25	Jacobsen191.png	1
4	male	25	Jacobsen192.png	1
4	male	25	Jacobsen193.png	5
4	male	25	Jacobsen194.png	3
4	male	25	Jacobsen195.png	4
4	male	25	Jacobsen196.png	2
4	male	25	Jacobsen197.png	3
4	male	25	Jacobsen198.png	3
4	male	25	Jacobsen199.png	2
4	male	25	Jacobsen200.png	3
4	male	25	Jacobsen201.png	3
4	male	25	Jacobsen202.png	3
4	male	25	Jacobsen203.png	4
4	male	25	Jacobsen204.png	3
4	male	25	Jacobsen205.png	2
4	male	25	Jacobsen206.png	4
4	male	25	Jacobsen207.png	3
4	male	25	Jacobsen208.png	2
4	male	25	Jacobsen209.png	2
4	male	25	Jacobsen210.png	5
4	male	25	Jacobsen211.png	3
4	male	25	Jacobsen212.png	4
4	male	25	Jacobsen213.png	5
4	male	25	Jacobsen214.png	4
4	male	25	Jacobsen215.png	4
4	male	25	Jacobsen216.png	4
4	male	25	Jacobsen217.png	2
4	male	25	Jacobsen218.png	3
4	male	25	Jacobsen219.png	3
4	male	25	Jacobsen220.png	4
4	male	25	Jacobsen221.png	2
4	male	25	Jacobsen222.png	5
4	male	25	Jacobsen223.png	4
4	male	25	Jacobsen224.png	4
4	male	25	Jacobsen225.png	3
4	male	25	Jacobsen226.png	3
4	male	25	Jacobsen227.png	2
4	male	25	Jacobsen228.png	2
4	male	25	Jacobsen229.png	2
4	male	25	Jacobsen230.png	3
4	male	25	Jacobsen231.png	5
4	male	25	Jacobsen232.png	4
4	male	25	Jacobsen233.png	2
4	male	25	Jacobsen234.png	4
4	male	25	Jacobsen235.png	2
4	male	25	Jacobsen236.png	4
4	male	25	Jacobsen237.png	3
4	male	25	Jacobsen238.png	2
4	male	25	Jacobsen239.png	4
4	male	25	Jacobsen240.png	2
4	male	25	Jacobsen241.png	4
4	male	25	Jacobsen242.png	4
4	male	25	Jacobsen243.png	2
4	male	25	Jacobsen244.png	4
4	male	25	Jacobsen245.png	4
4	male	25	Jacobsen246.png	3
4	male	25	Jacobsen247.png	2
4	male	25	Jacobsen248.png	2
4	male	25	Jacobsen249.png	3
4	male	25	Jacobsen250.png	3
4	male	25	Jacobsen251.png	2
4	male	25	Jacobsen252.png	2
5	male	25	Jacobsen001.png	2
5	male	25	Jacobsen002.png	2
5	male	25	Jacobsen003.png	2
5	male	25	Jacobsen004.png	2
5	male	25	Jacobsen005.png	2
5	male	25	Jacobsen006.png	3
5	male	25	Jacobsen007.png	3
5	male	25	Jacobsen008.png	2
5	male	25	Jacobsen009.png	3
5	male	25	Jacobsen010.png	2
5	male	25	Jacobsen011.png	2
5	male	25	Jacobsen012.png	2
5	male	25	Jacobsen013.png	2
5	male	25	Jacobsen014.png	2
5	male	25	Jacobsen015.png	2
5	male	25	Jacobsen016.png	2
5	male	25	Jacobsen017.png	2
5	male	25	Jacobsen018.png	2
5	male	25	Jacobsen019.png	1
5	male	25	Jacobsen020.png	3
5	male	25	Jacobsen021.png	2
5	male	25	Jacobsen022.png	3
5	male	25	Jacobsen023.png	2
5	male	25	Jacobsen024.png	2
5	male	25	Jacobsen025.png	1
5	male	25	Jacobsen026.png	3
5	male	25	Jacobsen027.png	1
5	male	25	Jacobsen028.png	3
5	male	25	Jacobsen029.png	3
5	male	25	Jacobsen030.png	2
5	male	25	Jacobsen031.png	3
5	male	25	Jacobsen032.png	2
5	male	25	Jacobsen033.png	2
5	male	25	Jacobsen034.png	3
5	male	25	Jacobsen035.png	3
5	male	25	Jacobsen036.png	3
5	male	25	Jacobsen037.png	3
5	male	25	Jacobsen038.png	2
5	male	25	Jacobsen039.png	3
5	male	25	Jacobsen040.png	3
5	male	25	Jacobsen041.png	2
5	male	25	Jacobsen042.png	3
5	male	25	Jacobsen043.png	3
5	male	25	Jacobsen044.png	2
5	male	25	Jacobsen045.png	3
5	male	25	Jacobsen046.png	2
5	male	25	Jacobsen047.png	2
5	male	25	Jacobsen048.png	4
5	male	25	Jacobsen049.png	2
5	male	25	Jacobsen050.png	2
5	male	25	Jacobsen051.png	3
5	male	25	Jacobsen052.png	2
5	male	25	Jacobsen053.png	2
5	male	25	Jacobsen054.png	1
5	male	25	Jacobsen055.png	2
5	male	25	Jacobsen056.png	1
5	male	25	Jacobsen057.png	1
5	male	25	Jacobsen058.png	3
5	male	25	Jacobsen059.png	1
5	male	25	Jacobsen060.png	2
5	male	25	Jacobsen061.png	3
5	male	25	Jacobsen062.png	3
5	male	25	Jacobsen063.png	3
5	male	25	Jacobsen064.png	1
5	male	25	Jacobsen065.png	3
5	male	25	Jacobsen066.png	2
5	male	25	Jacobsen067.png	3
5	male	25	Jacobsen068.png	2
5	male	25	Jacobsen069.png	3
5	male	25	Jacobsen070.png	2
5	male	25	Jacobsen071.png	3
5	male	25	Jacobsen072.png	4
5	male	25	Jacobsen073.png	3
5	male	25	Jacobsen074.png	3
5	male	25	Jacobsen075.png	3
5	male	25	Jacobsen076.png	3
5	male	25	Jacobsen077.png	2
5	male	25	Jacobsen078.png	2
5	male	25	Jacobsen079.png	3
5	male	25	Jacobsen080.png	1
5	male	25	Jacobsen081.png	4
5	male	25	Jacobsen082.png	2
5	male	25	Jacobsen083.png	2
5	male	25	Jacobsen084.png	2
5	male	25	Jacobsen085.png	3
5	male	25	Jacobsen086.png	2
5	male	25	Jacobsen087.png	2
5	male	25	Jacobsen088.png	2
5	male	25	Jacobsen089.png	3
5	male	25	Jacobsen090.png	3
5	male	25	Jacobsen091.png	2
5	male	25	Jacobsen092.png	2
5	male	25	Jacobsen093.png	3
5	male	25	Jacobsen094.png	2
5	male	25	Jacobsen095.png	2
5	male	25	Jacobsen096.png	3
5	male	25	Jacobsen097.png	2
5	male	25	Jacobsen098.png	3
5	male	25	Jacobsen099.png	2
5	male	25	Jacobsen100.png	1
5	male	25	Jacobsen101.png	4
5	male	25	Jacobsen102.png	3
5	male	25	Jacobsen103.png	3
5	male	25	Jacobsen104.png	4
5	male	25	Jacobsen105.png	2
5	male	25	Jacobsen106.png	4
5	male	25	Jacobsen107.png	1
5	male	25	Jacobsen108.png	1
5	male	25	Jacobsen109.png	2
5	male	25	Jacobsen110.png	4
5	male	25	Jacobsen111.png	3
5	male	25	Jacobsen112.png	1
5	male	25	Jacobsen113.png	1
5	male	25	Jacobsen114.png	1
5	male	25	Jacobsen115.png	2
5	male	25	Jacobsen116.png	2
5	male	25	Jacobsen117.png	3
5	male	25	Jacobsen118.png	2
5	male	25	Jacobsen119.png	3
5	male	25	Jacobsen120.png	2
5	male	25	Jacobsen121.png	3
5	male	25	Jacobsen122.png	2
5	male	25	Jacobsen123.png	2
5	male	25	Jacobsen124.png	2
5	male	25	Jacobsen125.png	2
5	male	25	Jacobsen126.png	1
5	male	25	Jacobsen127.png	2
5	male	25	Jacobsen128.png	1
5	male	25	Jacobsen129.png	3
5	male	25	Jacobsen130.png	2
5	male	25	Jacobsen131.png	2
5	male	25	Jacobsen132.png	1
5	male	25	Jacobsen133.png	2
5	male	25	Jacobsen134.png	3
5	male	25	Jacobsen135.png	2
5	male	25	Jacobsen136.png	2
5	male	25	Jacobsen137.png	2
5	male	25	Jacobsen138.png	4
5	male	25	Jacobsen139.png	1
5	male	25	Jacobsen140.png	1
5	male	25	Jacobsen141.png	3
5	male	25	Jacobsen142.png	2
5	male	25	Jacobsen143.png	2
5	male	25	Jacobsen144.png	2
5	male	25	Jacobsen145.png	4
5	male	25	Jacobsen146.png	4
5	male	25	Jacobsen147.png	3
5	male	25	Jacobsen148.png	4
5	male	25	Jacobsen149.png	3
5	male	25	Jacobsen150.png	2
5	male	25	Jacobsen151.png	3
5	male	25	Jacobsen152.png	3
5	male	25	Jacobsen153.png	5
5	male	25	Jacobsen154.png	5
5	male	25	Jacobsen155.png	4
5	male	25	Jacobsen156.png	2
5	male	25	Jacobsen157.png	3
5	male	25	Jacobsen158.png	3
5	male	25	Jacobsen159.png	2
5	male	25	Jacobsen160.png	1
5	male	25	Jacobsen161.png	3
5	male	25	Jacobsen162.png	3
5	male	25	Jacobsen163.png	4
5	male	25	Jacobsen164.png	2
5	male	25	Jacobsen165.png	4
5	male	25	Jacobsen166.png	2
5	male	25	Jacobsen167.png	3
5	male	25	Jacobsen168.png	3
5	male	25	Jacobsen169.png	2
5	male	25	Jacobsen170.png	3
5	male	25	Jacobsen171.png	3
5	male	25	Jacobsen172.png	2
5	male	25	Jacobsen173.png	3
5	male	25	Jacobsen174.png	3
5	male	25	Jacobsen175.png	1
5	male	25	Jacobsen176.png	3
5	male	25	Jacobsen177.png	3
5	male	25	Jacobsen178.png	3
5	male	25	Jacobsen179.png	1
5	male	25	Jacobsen180.png	3
5	male	25	Jacobsen181.png	3
5	male	25	Jacobsen182.png	4
5	male	25	Jacobsen183.png	2
5	male	25	Jacobsen184.png	3
5	male	25	Jacobsen185.png	5
5	male	25	Jacobsen186.png	3
5	male	25	Jacobsen187.png	3
5	male	25	Jacobsen188.png	2
5	male	25	Jacobsen189.png	3
5	male	25	Jacobsen190.png	5
5	male	25	Jacobsen191.png	3
5	male	25	Jacobsen192.png	1
5	male	25	Jacobsen193.png	2
5	male	25	Jacobsen194.png	3
5	male	25	Jacobsen195.png	3
5	male	25	Jacobsen196.png	2
5	male	25	Jacobsen197.png	2
5	male	25	Jacobsen198.png	3
5	male	25	Jacobsen199.png	3
5	male	25	Jacobsen200.png	2
5	male	25	Jacobsen201.png	2
5	male	25	Jacobsen202.png	2
5	male	25	Jacobsen203.png	3
5	male	25	Jacobsen204.png	3
5	male	25	Jacobsen205.png	2
5	male	25	Jacobsen206.png	4
5	male	25	Jacobsen207.png	3
5	male	25	Jacobsen208.png	4
5	male	25	Jacobsen209.png	1
5	male	25	Jacobsen210.png	4
5	male	25	Jacobsen211.png	2
5	male	25	Jacobsen212.png	3
5	male	25	Jacobsen213.png	4
5	male	25	Jacobsen214.png	4
5	male	25	Jacobsen215.png	3
5	male	25	Jacobsen216.png	4
5	male	25	Jacobsen217.png	2
5	male	25	Jacobsen218.png	2
5	male	25	Jacobsen219.png	3
5	male	25	Jacobsen220.png	3
5	male	25	Jacobsen221.png	3
5	male	25	Jacobsen222.png	4
5	male	25	Jacobsen223.png	2
5	male	25	Jacobsen224.png	3
5	male	25	Jacobsen225.png	3
5	male	25	Jacobsen226.png	3
5	male	25	Jacobsen227.png	2
5	male	25	Jacobsen228.png	2
5	male	25	Jacobsen229.png	1
5	male	25	Jacobsen230.png	2
5	male	25	Jacobsen231.png	4
5	male	25	Jacobsen232.png	3
5	male	25	Jacobsen233.png	3
5	male	25	Jacobsen234.png	4
5	male	25	Jacobsen235.png	2
5	male	25	Jacobsen236.png	4
5	male	25	Jacobsen237.png	3
5	male	25	Jacobsen238.png	2
5	male	25	Jacobsen239.png	3
5	male	25	Jacobsen240.png	3
5	male	25	Jacobsen241.png	4
5	male	25	Jacobsen242.png	4
5	male	25	Jacobsen243.png	2
5	male	25	Jacobsen244.png	3
5	male	25	Jacobsen245.png	3
5	male	25	Jacobsen246.png	5
5	male	25	Jacobsen247.png	2
5	male	25	Jacobsen248.png	3
5	male	25	Jacobsen249.png	2
5	male	25	Jacobsen250.png	3
5	male	25	Jacobsen251.png	2
5	male	25	Jacobsen252.png	3
6	female	21	Jacobsen001.png	3
6	female	21	Jacobsen002.png	3
6	female	21	Jacobsen003.png	3
6	female	21	Jacobsen004.png	3
6	female	21	Jacobsen005.png	3
6	female	21	Jacobsen006.png	3
6	female	21	Jacobsen007.png	3
6	female	21	Jacobsen008.png	3
6	female	21	Jacobsen009.png	5
6	female	21	Jacobsen010.png	3
6	female	21	Jacobsen011.png	4
6	female	21	Jacobsen012.png	3
6	female	21	Jacobsen013.png	3
6	female	21	Jacobsen014.png	3
6	female	21	Jacobsen015.png	3
6	female	21	Jacobsen016.png	2
6	female	21	Jacobsen017.png	2
6	female	21	Jacobsen018.png	3
6	female	21	Jacobsen019.png	2
6	female	21	Jacobsen020.png	4
6	female	21	Jacobsen021.png	2
6	female	21	Jacobsen022.png	4
6	female	21	Jacobsen023.png	3
6	female	21	Jacobsen024.png	3
6	female	21	Jacobsen025.png	1
6	female	21	Jacobsen026.png	4
6	female	21	Jacobsen027.png	2
6	female	21	Jacobsen028.png	4
6	female	21	Jacobsen029.png	4
6	female	21	Jacobsen030.png	3
6	female	21	Jacobsen031.png	3
6	female	21	Jacobsen032.png	3
6	female	21	Jacobsen033.png	3
6	female	21	Jacobsen034.png	4
6	female	21	Jacobsen035.png	4
6	female	21	Jacobsen036.png	3
6	female	21	Jacobsen037.png	3
6	female	21	Jacobsen038.png	3
6	female	21	Jacobsen039.png	3
6	female	21	Jacobsen040.png	4
6	female	21	Jacobsen041.png	2
6	female	21	Jacobsen042.png	3
6	female	21	Jacobsen043.png	2
6	female	21	Jacobsen044.png	3
6	female	21	Jacobsen045.png	3
6	female	21	Jacobsen046.png	3
6	female	21	Jacobsen047.png	1
6	female	21	Jacobsen048.png	3
6	female	21	Jacobsen049.png	3
6	female	21	Jacobsen050.png	4
6	female	21	Jacobsen051.png	4
6	female	21	Jacobsen052.png	3
6	female	21	Jacobsen053.png	3
6	female	21	Jacobsen054.png	3
6	female	21	Jacobsen055.png	4
6	female	21	Jacobsen056.png	2
6	female	21	Jacobsen057.png	1
6	female	21	Jacobsen058.png	4
6	female	21	Jacobsen059.png	2
6	female	21	Jacobsen060.png	3
6	female	21	Jacobsen061.png	3
6	female	21	Jacobsen062.png	3
6	female	21	Jacobsen063.png	3
6	female	21	Jacobsen064.png	3
6	female	21	Jacobsen065.png	3
6	female	21	Jacobsen066.png	2
6	female	21	Jacobsen067.png	3
6	female	21	Jacobsen068.png	4
6	female	21	Jacobsen069.png	4
6	female	21	Jacobsen070.png	3
6	female	21	Jacobsen071.png	4
6	female	21	Jacobsen072.png	3
6	female	21	Jacobsen073.png	3
6	female	21	Jacobsen074.png	3
6	female	21	Jacobsen075.png	3
6	female	21	Jacobsen076.png	3
6	female	21	Jacobsen077.png	3
6	female	21	Jacobsen078.png	3
6	female	21	Jacobsen079.png	2
6	female	21	Jacobsen080.png	3
6	female	21	Jacobsen081.png	5
6	female	21	Jacobsen082.png	4
6	female	21	Jacobsen083.png	1
6	female	21	Jacobsen084.png	3
6	female	21	Jacobsen085.png	4
6	female	21	Jacobsen086.png	2
6	female	21	Jacobsen087.png	3
6	female	21	Jacobsen088.png	3
6	female	21	Jacobsen089.png	3
6	female	21	Jacobsen090.png	3
6	female	21	Jacobsen091.png	4
6	female	21	Jacobsen092.png	2
6	female	21	Jacobsen093.png	3
6	female	21	Jacobsen094.png	2
6	female	21	Jacobsen095.png	2
6	female	21	Jacobsen096.png	3
6	female	21	Jacobsen097.png	4
6	female	21	Jacobsen098.png	4
6	female	21	Jacobsen099.png	4
6	female	21	Jacobsen100.png	2
6	female	21	Jacobsen101.png	3
6	female	21	Jacobsen102.png	4
6	female	21	Jacobsen103.png	3
6	female	21	Jacobsen104.png	5
6	female	21	Jacobsen105.png	3
6	female	21	Jacobsen106.png	5
6	female	21	Jacobsen107.png	2
6	female	21	Jacobsen108.png	2
6	female	21	Jacobsen109.png	1
6	female	21	Jacobsen110.png	4
6	female	21	Jacobsen111.png	5
6	female	21	Jacobsen112.png	4
6	female	21	Jacobsen113.png	3
6	female	21	Jacobsen114.png	1
6	female	21	Jacobsen115.png	4
6	female	21	Jacobsen116.png	2
6	female	21	Jacobsen117.png	5
6	female	21	Jacobsen118.png	3
6	female	21	Jacobsen119.png	4
6	female	21	Jacobsen120.png	3
6	female	21	Jacobsen121.png	2
6	female	21	Jacobsen122.png	3
6	female	21	Jacobsen123.png	2
6	female	21	Jacobsen124.png	3
6	female	21	Jacobsen125.png	3
6	female	21	Jacobsen126.png	3
6	female	21	Jacobsen127.png	4
6	female	21	Jacobsen128.png	3
6	female	21	Jacobsen129.png	4
6	female	21	Jacobsen130.png	4
6	female	21	Jacobsen131.png	2
6	female	21	Jacobsen132.png	1
6	female	21	Jacobsen133.png	2
6	female	21	Jacobsen134.png	5
6	female	21	Jacobsen135.png	3
6	female	21	Jacobsen136.png	3
6	female	21	Jacobsen137.png	2
6	female	21	Jacobsen138.png	4
6	female	21	Jacobsen139.png	1
6	female	21	Jacobsen140.png	2
6	female	21	Jacobsen141.png	4
6	female	21	Jacobsen142.png	5
6	female	21	Jacobsen143.png	4
6	female	21	Jacobsen144.png	3
6	female	21	Jacobsen145.png	5
6	female	21	Jacobsen146.png	4
6	female	21	Jacobsen147.png	3
6	female	21	Jacobsen148.png	5
6	female	21	Jacobsen149.png	4
6	female	21	Jacobsen150.png	3
6	female	21	Jacobsen151.png	2
6	female	21	Jacobsen152.png	3
6	female	21	Jacobsen153.png	5
6	female	21	Jacobsen154.png	4
6	female	21	Jacobsen155.png	5
6	female	21	Jacobsen156.png	5
6	female	21	Jacobsen157.png	4
6	female	21	Jacobsen158.png	4
6	female	21	Jacobsen159.png	4
6	female	21	Jacobsen160.png	1
6	female	21	Jacobsen161.png	5
6	female	21	Jacobsen162.png	5
6	female	21	Jacobsen163.png	4
6	female	21	Jacobsen164.png	2
6	female	21	Jacobsen165.png	5
6	female	21	Jacobsen166.png	4
6	female	21	Jacobsen167.png	5
6	female	21	Jacobsen168.png	4
6	female	21	Jacobsen169.png	1
6	female	21	Jacobsen170.png	4
6	female	21	Jacobsen171.png	5
6	female	21	Jacobsen172.png	3
6	female	21	Jacobsen173.png	5
6	female	21	Jacobsen174.png	2
6	female	21	Jacobsen175.png	4
6	female	21	Jacobsen176.png	4
6	female	21	Jacobsen177.png	5
6	female	21	Jacobsen178.png	4
6	female	21	Jacobsen179.png	2
6	female	21	Jacobsen180.png	5
6	female	21	Jacobsen181.png	4
6	female	21	Jacobsen182.png	5
6	female	21	Jacobsen183.png	4
6	female	21	Jacobsen184.png	3
6	female	21	Jacobsen185.png	5
6	female	21	Jacobsen186.png	3
6	female	21	Jacobsen187.png	5
6	female	21	Jacobsen188.png	5
6	female	21	Jacobsen189.png	4
6	female	21	Jacobsen190.png	4
6	female	21	Jacobsen191.png	2
6	female	21	Jacobsen192.png	1
6	female	21	Jacobsen193.png	4
6	female	21	Jacobsen194.png	4
6	female	21	Jacobsen195.png	5
6	female	21	Jacobsen196.png	3
6	female	21	Jacobsen197.png	4
6	female	21	Jacobsen198.png	3
6	female	21	Jacobsen199.png	5
6	female	21	Jacobsen200.png	4
6	female	21	Jacobsen201.png	3
6	female	21	Jacobsen202.png	4
6	female	21	Jacobsen203.png	4
6	female	21	Jacobsen204.png	5
6	female	21	Jacobsen205.png	2
6	female	21	Jacobsen206.png	5
6	female	21	Jacobsen207.png	4
6	female	21	Jacobsen208.png	3
6	female	21	Jacobsen209.png	3
6	female	21	Jacobsen210.png	5
6	female	21	Jacobsen211.png	4
6	female	21	Jacobsen212.png	5
6	female	21	Jacobsen213.png	5
6	female	21	Jacobsen214.png	5
6	female	21	Jacobsen215.png	5
6	female	21	Jacobsen216.png	5
6	female	21	Jacobsen217.png	3
6	female	21	Jacobsen218.png	4
6	female	21	Jacobsen219.png	4
6	female	21	Jacobsen220.png	4
6	female	21	Jacobsen221.png	3
6	female	21	Jacobsen222.png	5
6	female	21	Jacobsen223.png	5
6	female	21	Jacobsen224.png	4
6	female	21	Jacobsen225.png	4
6	female	21	Jacobsen226.png	4
6	female	21	Jacobsen227.png	3
6	female	21	Jacobsen228.png	4
6	female	21	Jacobsen229.png	4
6	female	21	Jacobsen230.png	4
6	female	21	Jacobsen231.png	5
6	female	21	Jacobsen232.png	4
6	female	21	Jacobsen233.png	3
6	female	21	Jacobsen234.png	5
6	female	21	Jacobsen235.png	3
6	female	21	Jacobsen236.png	5
6	female	21	Jacobsen237.png	5
6	female	21	Jacobsen238.png	3
6	female	21	Jacobsen239.png	4
6	female	21	Jacobsen240.png	4
6	female	21	Jacobsen241.png	5
6	female	21	Jacobsen242.png	5
6	female	21	Jacobsen243.png	3
6	female	21	Jacobsen244.png	5
6	female	21	Jacobsen245.png	4
6	female	21	Jacobsen246.png	5
6	female	21	Jacobsen247.png	3
6	female	21	Jacobsen248.png	3
6	female	21	Jacobsen249.png	4
6	female	21	Jacobsen250.png	3
6	female	21	Jacobsen251.png	2
6	female	21	Jacobsen252.png	4
7	female	19	Jacobsen001.png	4
7	female	19	Jacobsen002.png	3
7	female	19	Jacobsen003.png	3
7	female	19	Jacobsen004.png	3
7	female	19	Jacobsen005.png	3
7	female	19	Jacobsen006.png	3
7	female	19	Jacobsen007.png	3
7	female	19	Jacobsen008.png	3
7	female	19	Jacobsen009.png	4
7	female	19	Jacobsen010.png	3
7	female	19	Jacobsen011.png	4
7	female	19	Jacobsen012.png	4
7	female	19	Jacobsen013.png	3
7	female	19	Jacobsen014.png	3
7	female	19	Jacobsen015.png	3
7	female	19	Jacobsen016.png	3
7	female	19	Jacobsen017.png	2
7	female	19	Jacobsen018.png	3
7	female	19	Jacobsen019.png	3
7	female	19	Jacobsen020.png	5
7	female	19	Jacobsen021.png	3
7	female	19	Jacobsen022.png	3
7	female	19	Jacobsen023.png	3
7	female	19	Jacobsen024.png	3
7	female	19	Jacobsen025.png	2
7	female	19	Jacobsen026.png	5
7	female	19	Jacobsen027.png	3
7	female	19	Jacobsen028.png	4
7	female	19	Jacobsen029.png	5
7	female	19	Jacobsen030.png	3
7	female	19	Jacobsen031.png	3
7	female	19	Jacobsen032.png	4
7	female	19	Jacobsen033.png	4
7	female	19	Jacobsen034.png	4
7	female	19	Jacobsen035.png	4
7	female	19	Jacobsen036.png	3
7	female	19	Jacobsen037.png	4
7	female	19	Jacobsen038.png	3
7	female	19	Jacobsen039.png	4
7	female	19	Jacobsen040.png	5
7	female	19	Jacobsen041.png	3
7	female	19	Jacobsen042.png	2
7	female	19	Jacobsen043.png	3
7	female	19	Jacobsen044.png	3
7	female	19	Jacobsen045.png	3
7	female	19	Jacobsen046.png	3
7	female	19	Jacobsen047.png	1
7	female	19	Jacobsen048.png	3
7	female	19	Jacobsen049.png	3
7	female	19	Jacobsen050.png	3
7	female	19	Jacobsen051.png	3
7	female	19	Jacobsen052.png	2
7	female	19	Jacobsen053.png	4
7	female	19	Jacobsen054.png	3
7	female	19	Jacobsen055.png	4
7	female	19	Jacobsen056.png	1
7	female	19	Jacobsen057.png	1
7	female	19	Jacobsen058.png	3
7	female	19	Jacobsen059.png	2
7	female	19	Jacobsen060.png	3
7	female	19	Jacobsen061.png	4
7	female	19	Jacobsen062.png	3
7	female	19	Jacobsen063.png	3
7	female	19	Jacobsen064.png	2
7	female	19	Jacobsen065.png	4
7	female	19	Jacobsen066.png	2
7	female	19	Jacobsen067.png	4
7	female	19	Jacobsen068.png	3
7	female	19	Jacobsen069.png	4
7	female	19	Jacobsen070.png	3
7	female	19	Jacobsen071.png	5
7	female	19	Jacobsen072.png	3
7	female	19	Jacobsen073.png	3
7	female	19	Jacobsen074.png	3
7	female	19	Jacobsen075.png	4
7	female	19	Jacobsen076.png	3
7	female	19	Jacobsen077.png	3
7	female	19	Jacobsen078.png	3
7	female	19	Jacobsen079.png	3
7	female	19	Jacobsen080.png	3
7	female	19	Jacobsen081.png	4
7	female	19	Jacobsen082.png	3
7	female	19	Jacobsen083.png	2
7	female	19	Jacobsen084.png	4
7	female	19	Jacobsen085.png	4
7	female	19	Jacobsen086.png	3
7	female	19	Jacobsen087.png	4
7	female	19	Jacobsen088.png	3
7	female	19	Jacobsen089.png	2
7	female	19	Jacobsen090.png	2
7	female	19	Jacobsen091.png	3
7	female	19	Jacobsen092.png	2
7	female	19	Jacobsen093.png	3
7	female	19	Jacobsen094.png	2
7	female	19	Jacobsen095.png	3
7	female	19	Jacobsen096.png	3
7	female	19	Jacobsen097.png	5
7	female	19	Jacobsen098.png	5
7	female	19	Jacobsen099.png	4
7	female	19	Jacobsen100.png	3
7	female	19	Jacobsen101.png	4
7	female	19	Jacobsen102.png	4
7	female	19	Jacobsen103.png	4
7	female	19	Jacobsen104.png	5
7	female	19	Jacobsen105.png	4
7	female	19	Jacobsen106.png	3
7	female	19	Jacobsen107.png	3
7	female	19	Jacobsen108.png	1
7	female	19	Jacobsen109.png	2
7	female	19	Jacobsen110.png	4
7	female	19	Jacobsen111.png	4
7	female	19	Jacobsen112.png	2
7	female	19	Jacobsen113.png	4
7	female	19	Jacobsen114.png	3
7	female	19	Jacobsen115.png	4
7	female	19	Jacobsen116.png	3
7	female	19	Jacobsen117.png	4
7	female	19	Jacobsen118.png	4
7	female	19	Jacobsen119.png	5
7	female	19	Jacobsen120.png	4
7	female	19	Jacobsen121.png	3
7	female	19	Jacobsen122.png	3
7	female	19	Jacobsen123.png	3
7	female	19	Jacobsen124.png	2
7	female	19	Jacobsen125.png	4
7	female	19	Jacobsen126.png	3
7	female	19	Jacobsen127.png	4
7	female	19	Jacobsen128.png	2
7	female	19	Jacobsen129.png	4
7	female	19	Jacobsen130.png	3
7	female	19	Jacobsen131.png	3
7	female	19	Jacobsen132.png	1
7	female	19	Jacobsen133.png	3
7	female	19	Jacobsen134.png	5
7	female	19	Jacobsen135.png	3
7	female	19	Jacobsen136.png	3
7	female	19	Jacobsen137.png	2
7	female	19	Jacobsen138.png	4
7	female	19	Jacobsen139.png	2
7	female	19	Jacobsen140.png	2
7	female	19	Jacobsen141.png	5
7	female	19	Jacobsen142.png	4
7	female	19	Jacobsen143.png	3
7	female	19	Jacobsen144.png	4
7	female	19	Jacobsen145.png	5
7	female	19	Jacobsen146.png	3
7	female	19	Jacobsen147.png	4
7	female	19	Jacobsen148.png	4
7	female	19	Jacobsen149.png	4
7	female	19	Jacobsen150.png	2
7	female	19	Jacobsen151.png	3
7	female	19	Jacobsen152.png	2
7	female	19	Jacobsen153.png	5
7	female	19	Jacobsen154.png	3
7	female	19	Jacobsen155.png	4
7	female	19	Jacobsen156.png	5
7	female	19	Jacobsen157.png	4
7	female	19	Jacobsen158.png	4
7	female	19	Jacobsen159.png	4
7	female	19	Jacobsen160.png	1
7	female	19	Jacobsen161.png	3
7	female	19	Jacobsen162.png	4
7	female	19	Jacobsen163.png	5
7	female	19	Jacobsen164.png	3
7	female	19	Jacobsen165.png	5
7	female	19	Jacobsen166.png	4
7	female	19	Jacobsen167.png	4
7	female	19	Jacobsen168.png	4
7	female	19	Jacobsen169.png	2
7	female	19	Jacobsen170.png	3
7	female	19	Jacobsen171.png	5
7	female	19	Jacobsen172.png	4
7	female	19	Jacobsen173.png	5
7	female	19	Jacobsen174.png	2
7	female	19	Jacobsen175.png	3
7	female	19	Jacobsen176.png	4
7	female	19	Jacobsen177.png	5
7	female	19	Jacobsen178.png	4
7	female	19	Jacobsen179.png	2
7	female	19	Jacobsen180.png	5
7	female	19	Jacobsen181.png	5
7	female	19	Jacobsen182.png	4
7	female	19	Jacobsen183.png	3
7	female	19	Jacobsen184.png	4
7	female	19	Jacobsen185.png	5
7	female	19	Jacobsen186.png	3
7	female	19	Jacobsen187.png	5
7	female	19	Jacobsen188.png	4
7	female	19	Jacobsen189.png	5
7	female	19	Jacobsen190.png	5
7	female	19	Jacobsen191.png	3
7	female	19	Jacobsen192.png	2
7	female	19	Jacobsen193.png	4
7	female	19	Jacobsen194.png	3
7	female	19	Jacobsen195.png	4
7	female	19	Jacobsen196.png	4
7	female	19	Jacobsen197.png	5
7	female	19	Jacobsen198.png	3
7	female	19	Jacobsen199.png	4
7	female	19	Jacobsen200.png	4
7	female	19	Jacobsen201.png	4
7	female	19	Jacobsen202.png	4
7	female	19	Jacobsen203.png	4
7	female	19	Jacobsen204.png	4
7	female	19	Jacobsen205.png	3
7	female	19	Jacobsen206.png	5
7	female	19	Jacobsen207.png	5
7	female	19	Jacobsen208.png	4
7	female	19	Jacobsen209.png	2
7	female	19	Jacobsen210.png	5
7	female	19	Jacobsen211.png	4
7	female	19	Jacobsen212.png	4
7	female	19	Jacobsen213.png	5
7	female	19	Jacobsen214.png	5
7	female	19	Jacobsen215.png	5
7	female	19	Jacobsen216.png	5
7	female	19	Jacobsen217.png	4
7	female	19	Jacobsen218.png	4
7	female	19	Jacobsen219.png	4
7	female	19	Jacobsen220.png	5
7	female	19	Jacobsen221.png	4
7	female	19	Jacobsen222.png	5
7	female	19	Jacobsen223.png	5
7	female	19	Jacobsen224.png	4
7	female	19	Jacobsen225.png	4
7	female	19	Jacobsen226.png	4
7	female	19	Jacobsen227.png	3
7	female	19	Jacobsen228.png	4
7	female	19	Jacobsen229.png	4
7	female	19	Jacobsen230.png	4
7	female	19	Jacobsen231.png	5
7	female	19	Jacobsen232.png	4
7	female	19	Jacobsen233.png	4
7	female	19	Jacobsen234.png	5
7	female	19	Jacobsen235.png	3
7	female	19	Jacobsen236.png	5
7	female	19	Jacobsen237.png	4
7	female	19	Jacobsen238.png	3
7	female	19	Jacobsen239.png	5
7	female	19	Jacobsen240.png	3
7	female	19	Jacobsen241.png	5
7	female	19	Jacobsen242.png	5
7	female	19	Jacobsen243.png	3
7	female	19	Jacobsen244.png	5
7	female	19	Jacobsen245.png	3
7	female	19	Jacobsen246.png	5
7	female	19	Jacobsen247.png	4
7	female	19	Jacobsen248.png	3
7	female	19	Jacobsen249.png	4
7	female	19	Jacobsen250.png	4
7	female	19	Jacobsen251.png	2
7	female	19	Jacobsen252.png	4
8	female	18	Jacobsen001.png	2
8	female	18	Jacobsen002.png	3
8	female	18	Jacobsen003.png	4
8	female	18	Jacobsen004.png	4
8	female	18	Jacobsen005.png	1
8	female	18	Jacobsen006.png	1
8	female	18	Jacobsen007.png	2
8	female	18	Jacobsen008.png	2
8	female	18	Jacobsen009.png	1
8	female	18	Jacobsen010.png	1
8	female	18	Jacobsen011.png	2
8	female	18	Jacobsen012.png	3
8	female	18	Jacobsen013.png	3
8	female	18	Jacobsen014.png	2
8	female	18	Jacobsen015.png	3
8	female	18	Jacobsen016.png	1
8	female	18	Jacobsen017.png	1
8	female	18	Jacobsen018.png	3
8	female	18	Jacobsen019.png	1
8	female	18	Jacobsen020.png	3
8	female	18	Jacobsen021.png	1
8	female	18	Jacobsen022.png	3
8	female	18	Jacobsen023.png	2
8	female	18	Jacobsen024.png	2
8	female	18	Jacobsen025.png	1
8	female	18	Jacobsen026.png	2
8	female	18	Jacobsen027.png	1
8	female	18	Jacobsen028.png	1
8	female	18	Jacobsen029.png	4
8	female	18	Jacobsen030.png	2
8	female	18	Jacobsen031.png	4
8	female	18	Jacobsen032.png	1
8	female	18	Jacobsen033.png	1
8	female	18	Jacobsen034.png	3
8	female	18	Jacobsen035.png	4
8	female	18	Jacobsen036.png	1
8	female	18	Jacobsen037.png	3
8	female	18	Jacobsen038.png	3
8	female	18	Jacobsen039.png	2
8	female	18	Jacobsen040.png	5
8	female	18	Jacobsen041.png	2
8	female	18	Jacobsen042.png	1
8	female	18	Jacobsen043.png	2
8	female	18	Jacobsen044.png	1
8	female	18	Jacobsen045.png	5
8	female	18	Jacobsen046.png	1
8	female	18	Jacobsen047.png	1
8	female	18	Jacobsen048.png	3
8	female	18	Jacobsen049.png	1
8	female	18	Jacobsen050.png	3
8	female	18	Jacobsen051.png	4
8	female	18	Jacobsen052.png	1
8	female	18	Jacobsen053.png	2
8	female	18	Jacobsen054.png	2
8	female	18	Jacobsen055.png	4
8	female	18	Jacobsen056.png	1
8	female	18	Jacobsen057.png	1
8	female	18	Jacobsen058.png	5
8	female	18	Jacobsen059.png	1
8	female	18	Jacobsen060.png	4
8	female	18	Jacobsen061.png	3
8	female	18	Jacobsen062.png	3
8	female	18	Jacobsen063.png	1
8	female	18	Jacobsen064.png	1
8	female	18	Jacobsen065.png	2
8	female	18	Jacobsen066.png	1
8	female	18	Jacobsen067.png	2
8	female	18	Jacobsen068.png	1
8	female	18	Jacobsen069.png	2
8	female	18	Jacobsen070.png	2
8	female	18	Jacobsen071.png	5
8	female	18	Jacobsen072.png	3
8	female	18	Jacobsen073.png	1
8	female	18	Jacobsen074.png	2
8	female	18	Jacobsen075.png	3
8	female	18	Jacobsen076.png	3
8	female	18	Jacobsen077.png	1
8	female	18	Jacobsen078.png	1
8	female	18	Jacobsen079.png	1
8	female	18	Jacobsen080.png	1
8	female	18	Jacobsen081.png	4
8	female	18	Jacobsen082.png	5
8	female	18	Jacobsen083.png	1
8	female	18	Jacobsen084.png	1
8	female	18	Jacobsen085.png	1
8	female	18	Jacobsen086.png	1
8	female	18	Jacobsen087.png	1
8	female	18	Jacobsen088.png	3
8	female	18	Jacobsen089.png	2
8	female	18	Jacobsen090.png	1
8	female	18	Jacobsen091.png	1
8	female	18	Jacobsen092.png	1
8	female	18	Jacobsen093.png	1
8	female	18	Jacobsen094.png	1
8	female	18	Jacobsen095.png	1
8	female	18	Jacobsen096.png	3
8	female	18	Jacobsen097.png	5
8	female	18	Jacobsen098.png	4
8	female	18	Jacobsen099.png	4
8	female	18	Jacobsen100.png	1
8	female	18	Jacobsen101.png	5
8	female	18	Jacobsen102.png	3
8	female	18	Jacobsen103.png	2
8	female	18	Jacobsen104.png	5
8	female	18	Jacobsen105.png	2
8	female	18	Jacobsen106.png	3
8	female	18	Jacobsen107.png	1
8	female	18	Jacobsen108.png	1
8	female	18	Jacobsen109.png	1
8	female	18	Jacobsen110.png	5
8	female	18	Jacobsen111.png	4
8	female	18	Jacobsen112.png	1
8	female	18	Jacobsen113.png	1
8	female	18	Jacobsen114.png	1
8	female	18	Jacobsen115.png	2
8	female	18	Jacobsen116.png	1
8	female	18	Jacobsen117.png	4
8	female	18	Jacobsen118.png	3
8	female	18	Jacobsen119.png	4
8	female	18	Jacobsen120.png	4
8	female	18	Jacobsen121.png	3
8	female	18	Jacobsen122.png	5
8	female	18	Jacobsen123.png	1
8	female	18	Jacobsen124.png	1
8	female	18	Jacobsen125.png	2
8	female	18	Jacobsen126.png	1
8	female	18	Jacobsen127.png	5
8	female	18	Jacobsen128.png	3
8	female	18	Jacobsen129.png	4
8	female	18	Jacobsen130.png	3
8	female	18	Jacobsen131.png	1
8	female	18	Jacobsen132.png	1
8	female	18	Jacobsen133.png	1
8	female	18	Jacobsen134.png	5
8	female	18	Jacobsen135.png	2
8	female	18	Jacobsen136.png	5
8	female	18	Jacobsen137.png	1
8	female	18	Jacobsen138.png	3
8	female	18	Jacobsen139.png	1
8	female	18	Jacobsen140.png	1
8	female	18	Jacobsen141.png	4
8	female	18	Jacobsen142.png	4
8	female	18	Jacobsen143.png	4
8	female	18	Jacobsen144.png	2
8	female	18	Jacobsen145.png	5
8	female	18	Jacobsen146.png	3
8	female	18	Jacobsen147.png	5
8	female	18	Jacobsen148.png	5
8	female	18	Jacobsen149.png	5
8	female	18	Jacobsen150.png	1
8	female	18	Jacobsen151.png	1
8	female	18	Jacobsen152.png	2
8	female	18	Jacobsen153.png	5
8	female	18	Jacobsen154.png	5
8	female	18	Jacobsen155.png	5
8	female	18	Jacobsen156.png	5
8	female	18	Jacobsen157.png	3
8	female	18	Jacobsen158.png	5
8	female	18	Jacobsen159.png	3
8	female	18	Jacobsen160.png	1
8	female	18	Jacobsen161.png	2
8	female	18	Jacobsen162.png	5
8	female	18	Jacobsen163.png	5
8	female	18	Jacobsen164.png	2
8	female	18	Jacobsen165.png	4
8	female	18	Jacobsen166.png	4
8	female	18	Jacobsen167.png	2
8	female	18	Jacobsen168.png	2
8	female	18	Jacobsen169.png	1
8	female	18	Jacobsen170.png	1
8	female	18	Jacobsen171.png	2
8	female	18	Jacobsen172.png	5
8	female	18	Jacobsen173.png	2
8	female	18	Jacobsen174.png	1
8	female	18	Jacobsen175.png	1
8	female	18	Jacobsen176.png	4
8	female	18	Jacobsen177.png	5
8	female	18	Jacobsen178.png	2
8	female	18	Jacobsen179.png	1
8	female	18	Jacobsen180.png	5
8	female	18	Jacobsen181.png	4
8	female	18	Jacobsen182.png	5
8	female	18	Jacobsen183.png	2
8	female	18	Jacobsen184.png	3
8	female	18	Jacobsen185.png	5
8	female	18	Jacobsen186.png	2
8	female	18	Jacobsen187.png	5
8	female	18	Jacobsen188.png	3
8	female	18	Jacobsen189.png	5
8	female	18	Jacobsen190.png	5
8	female	18	Jacobsen191.png	4
8	female	18	Jacobsen192.png	1
8	female	18	Jacobsen193.png	1
8	female	18	Jacobsen194.png	5
8	female	18	Jacobsen195.png	4
8	female	18	Jacobsen196.png	4
8	female	18	Jacobsen197.png	2
8	female	18	Jacobsen198.png	2
8	female	18	Jacobsen199.png	2
8	female	18	Jacobsen200.png	3
8	female	18	Jacobsen201.png	2
8	female	18	Jacobsen202.png	2
8	female	18	Jacobsen203.png	5
8	female	18	Jacobsen204.png	3
8	female	18	Jacobsen205.png	5
8	female	18	Jacobsen206.png	4
8	female	18	Jacobsen207.png	2
8	female	18	Jacobsen208.png	2
8	female	18	Jacobsen209.png	1
8	female	18	Jacobsen210.png	5
8	female	18	Jacobsen211.png	5
8	female	18	Jacobsen212.png	5
8	female	18	Jacobsen213.png	5
8	female	18	Jacobsen214.png	5
8	female	18	Jacobsen215.png	5
8	female	18	Jacobsen216.png	5
8	female	18	Jacobsen217.png	2
8	female	18	Jacobsen218.png	3
8	female	18	Jacobsen219.png	4
8	female	18	Jacobsen220.png	3
8	female	18	Jacobsen221.png	2
8	female	18	Jacobsen222.png	5
8	female	18	Jacobsen223.png	5
8	female	18	Jacobsen224.png	3
8	female	18	Jacobsen225.png	5
8	female	18	Jacobsen226.png	5
8	female	18	Jacobsen227.png	1
8	female	18	Jacobsen228.png	2
8	female	18	Jacobsen229.png	2
8	female	18	Jacobsen230.png	2
8	female	18	Jacobsen231.png	3
8	female	18	Jacobsen232.png	3
8	female	18	Jacobsen233.png	3
8	female	18	Jacobsen234.png	5
8	female	18	Jacobsen235.png	1
[truncated: 5,309 more rows]
